# Supplementary material for: A positive feedback loop between BACH1 and IL-1β promotes the progression of HPV-negative head and neck squamous cell carcinoma
Source: Cell Commun Signal. 2026 May 25;24:409. doi: 10.1186/s12964-026-02957-2 (PMC13377829; doi:10.1186/s12964-026-02957-2)
Supplement: Supplementary file 5 — Supplementary Material 5. [file 12964_2026_2957_MOESM5_ESM.xlsx]

## Sheet: Supplementary Table 4
	Cell	BACH1	HPV_Status
AAACGGGCATGACGGA.1	AAACGGGCATGACGGA.1	0	HPV-
AAAGATGAGCAGACTG.1	AAAGATGAGCAGACTG.1	0	HPV-
AAAGATGAGTGTACTC.1	AAAGATGAGTGTACTC.1	0	HPV-
AAAGATGCACTCTGTC.1	AAAGATGCACTCTGTC.1	0	HPV-
AAAGCAAAGACAGGCT.1	AAAGCAAAGACAGGCT.1	0	HPV-
AAAGTAGAGAAGATTC.1	AAAGTAGAGAAGATTC.1	0	HPV-
AAAGTAGTCTGCCAGG.1	AAAGTAGTCTGCCAGG.1	0	HPV-
AACCATGCATGTAGTC.1	AACCATGCATGTAGTC.1	0	HPV-
AACCGCGAGTCTCCTC.1	AACCGCGAGTCTCCTC.1	0	HPV-
AACGTTGCATCTGGTA.1	AACGTTGCATCTGGTA.1	0	HPV-
AACGTTGTCAACTCTT.1	AACGTTGTCAACTCTT.1	0	HPV-
AACGTTGTCCGTCAAA.1	AACGTTGTCCGTCAAA.1	0.167514092076275	HPV-
AACTCAGCAAGCTGGA.1	AACTCAGCAAGCTGGA.1	0	HPV-
AACTCAGCAGCCTTTC.1	AACTCAGCAGCCTTTC.1	0	HPV-
AACTCAGTCAATAAGG.1	AACTCAGTCAATAAGG.1	0	HPV-
AACTCCCGTGGTAACG.1	AACTCCCGTGGTAACG.1	0	HPV-
AACTGGTGTGGACGAT.1	AACTGGTGTGGACGAT.1	0	HPV-
AACTGGTGTGGTGTAG.1	AACTGGTGTGGTGTAG.1	0	HPV-
AACTGGTTCATCATTC.1	AACTGGTTCATCATTC.1	0	HPV-
AACTTTCCAGCTCGCA.1	AACTTTCCAGCTCGCA.1	0	HPV-
AACTTTCGTTCTGAAC.1	AACTTTCGTTCTGAAC.1	0	HPV-
AAGCCGCCAGGACCCT.1	AAGCCGCCAGGACCCT.1	0	HPV-
AAGGAGCCAGCTGTTA.1	AAGGAGCCAGCTGTTA.1	0	HPV-
AAGGCAGGTAGCTTGT.1	AAGGCAGGTAGCTTGT.1	0.243288525460767	HPV-
AAGTCTGCAGCTGTTA.1	AAGTCTGCAGCTGTTA.1	0	HPV-
AATCGGTAGATGCGAC.1	AATCGGTAGATGCGAC.1	0.219074444607772	HPV-
AATCGGTCAAGAGGCT.1	AATCGGTCAAGAGGCT.1	0.485820520997045	HPV-
AATCGGTTCGTGGACC.1	AATCGGTTCGTGGACC.1	0	HPV-
ACACCAAAGTTGAGAT.1	ACACCAAAGTTGAGAT.1	0.534116565235238	HPV-
ACACCAATCACAATGC.1	ACACCAATCACAATGC.1	0	HPV-
ACACCCTGTCTTGATG.1	ACACCCTGTCTTGATG.1	0.107213688204718	HPV-
ACACTGAAGTACGATA.1	ACACTGAAGTACGATA.1	0.10511000215927	HPV-
ACAGCCGAGGACAGCT.1	ACAGCCGAGGACAGCT.1	0	HPV-
ACATACGCAGTGACAG.1	ACATACGCAGTGACAG.1	0	HPV-
ACATACGGTTTGGCGC.1	ACATACGGTTTGGCGC.1	0	HPV-
ACATGGTAGTGGGCTA.1	ACATGGTAGTGGGCTA.1	0	HPV-
ACCAGTACACTAGTAC.1	ACCAGTACACTAGTAC.1	0	HPV-
ACCCACTAGTAAGTAC.1	ACCCACTAGTAAGTAC.1	0	HPV-
ACCGTAAGTCTGCCAG.1	ACCGTAAGTCTGCCAG.1	0	HPV-
ACGAGGAGTCGAGTTT.1	ACGAGGAGTCGAGTTT.1	0.660115782666327	HPV-
ACGATACAGCCCGAAA.1	ACGATACAGCCCGAAA.1	0	HPV-
ACGCCAGCACAACGCC.1	ACGCCAGCACAACGCC.1	0	HPV-
ACGCCGAAGGGTGTTG.1	ACGCCGAAGGGTGTTG.1	0	HPV-
ACGCCGATCCTATTCA.1	ACGCCGATCCTATTCA.1	0	HPV-
ACGGAGAAGCTGCCCA.1	ACGGAGAAGCTGCCCA.1	0.307682828334061	HPV-
ACGGAGATCGCCAAAT.1	ACGGAGATCGCCAAAT.1	0	HPV-
ACGTCAATCCCTTGTG.1	ACGTCAATCCCTTGTG.1	0.255987485099977	HPV-
ACTATCTCACGAAGCA.1	ACTATCTCACGAAGCA.1	0	HPV-
ACTATCTCATGGATGG.1	ACTATCTCATGGATGG.1	0.2280312502254	HPV-
ACTGAACAGAAACCTA.1	ACTGAACAGAAACCTA.1	0	HPV-
ACTGAACCATGCATGT.1	ACTGAACCATGCATGT.1	0	HPV-
ACTGAACTCGCGTAGC.1	ACTGAACTCGCGTAGC.1	0	HPV-
ACTGAGTCAGCTCGAC.1	ACTGAGTCAGCTCGAC.1	0	HPV-
ACTGATGAGGAGTTTA.1	ACTGATGAGGAGTTTA.1	0	HPV-
ACTGCTCAGGTTCCTA.1	ACTGCTCAGGTTCCTA.1	0.312627981363952	HPV-
ACTTACTTCAATCACG.1	ACTTACTTCAATCACG.1	0	HPV-
ACTTTCATCAGTGCAT.1	ACTTTCATCAGTGCAT.1	0	HPV-
AGACGTTAGATGTAAC.1	AGACGTTAGATGTAAC.1	0.138154161764808	HPV-
AGAGCTTCATCGGGTC.1	AGAGCTTCATCGGGTC.1	0	HPV-
AGAGCTTGTGTTTGGT.1	AGAGCTTGTGTTTGGT.1	0.115231275555609	HPV-
AGAGCTTTCTGATTCT.1	AGAGCTTTCTGATTCT.1	0	HPV-
AGAGTGGAGTGAACAT.1	AGAGTGGAGTGAACAT.1	0	HPV-
AGAGTGGAGTGTTTGC.1	AGAGTGGAGTGTTTGC.1	0	HPV-
AGCAGCCAGTACTTGC.1	AGCAGCCAGTACTTGC.1	0	HPV-
AGCATACGTTAAGACA.1	AGCATACGTTAAGACA.1	0	HPV-
AGCCTAAAGTATCTCG.1	AGCCTAAAGTATCTCG.1	0	HPV-
AGCCTAACACTTCGAA.1	AGCCTAACACTTCGAA.1	0.639522673783364	HPV-
AGCCTAACAGCTTAAC.1	AGCCTAACAGCTTAAC.1	0	HPV-
AGCCTAAGTTTACTCT.1	AGCCTAAGTTTACTCT.1	0.132519488039987	HPV-
AGCTCCTAGATGTTAG.1	AGCTCCTAGATGTTAG.1	0	HPV-
AGCTCCTCAAGTAATG.1	AGCTCCTCAAGTAATG.1	0.424003372798697	HPV-
AGCTCCTGTGATGCCC.1	AGCTCCTGTGATGCCC.1	0.140279726232591	HPV-
AGCTCTCAGTACTTGC.1	AGCTCTCAGTACTTGC.1	0	HPV-
AGCTCTCGTGGCTCCA.1	AGCTCTCGTGGCTCCA.1	0	HPV-
AGCTTGAAGATCCCAT.1	AGCTTGAAGATCCCAT.1	0	HPV-
AGGCCACAGTTATCGC.1	AGGCCACAGTTATCGC.1	0	HPV-
AGGCCACTCTGGAGCC.1	AGGCCACTCTGGAGCC.1	0.19794472533796	HPV-
AGGCCGTCAGACACTT.1	AGGCCGTCAGACACTT.1	0	HPV-
AGGCCGTGTGGACGAT.1	AGGCCGTGTGGACGAT.1	0	HPV-
AGGGAGTGTGTGACGA.1	AGGGAGTGTGTGACGA.1	0	HPV-
AGGGAGTTCCCATTAT.1	AGGGAGTTCCCATTAT.1	0	HPV-
AGGGATGAGTATCGAA.1	AGGGATGAGTATCGAA.1	0	HPV-
AGGGTGATCTTAACCT.1	AGGGTGATCTTAACCT.1	0	HPV-
AGGTCATCAGGATTGG.1	AGGTCATCAGGATTGG.1	0	HPV-
AGGTCCGAGTCTCAAC.1	AGGTCCGAGTCTCAAC.1	0	HPV-
AGTAGTCAGACAAGCC.1	AGTAGTCAGACAAGCC.1	0	HPV-
AGTAGTCTCCAGTAGT.1	AGTAGTCTCCAGTAGT.1	0	HPV-
AGTCTTTTCATCGGAT.1	AGTCTTTTCATCGGAT.1	0.595461755952345	HPV-
AGTGGGATCCGTTGTC.1	AGTGGGATCCGTTGTC.1	0.385752855187898	HPV-
AGTTGGTAGCAGCCTC.1	AGTTGGTAGCAGCCTC.1	0	HPV-
AGTTGGTAGTCTTGCA.1	AGTTGGTAGTCTTGCA.1	0	HPV-
ATAACGCGTACCGAGA.1	ATAACGCGTACCGAGA.1	0.362169911656604	HPV-
ATAAGAGAGCCCAACC.1	ATAAGAGAGCCCAACC.1	0.188277131482581	HPV-
ATAAGAGGTGTTAAGA.1	ATAAGAGGTGTTAAGA.1	0	HPV-
ATAAGAGGTTAAGACA.1	ATAAGAGGTTAAGACA.1	0.192321262078165	HPV-
ATAGACCCACCCAGTG.1	ATAGACCCACCCAGTG.1	0	HPV-
ATCACGACATGTAAGA.1	ATCACGACATGTAAGA.1	0	HPV-
ATCATCTAGACTAGGC.1	ATCATCTAGACTAGGC.1	0	HPV-
ATCATCTGTTACGACT.1	ATCATCTGTTACGACT.1	0	HPV-
ATCATCTTCGCAAGCC.1	ATCATCTTCGCAAGCC.1	0.184822149453027	HPV-
ATCATGGAGTCGTACT.1	ATCATGGAGTCGTACT.1	0.173341405377099	HPV-
ATCATGGGTGCCTGTG.1	ATCATGGGTGCCTGTG.1	0	HPV-
ATCCACCAGAGGTACC.1	ATCCACCAGAGGTACC.1	0.286859447734129	HPV-
ATCCACCGTTAAAGTG.1	ATCCACCGTTAAAGTG.1	0	HPV-
ATCCGAAAGTTACGGG.1	ATCCGAAAGTTACGGG.1	0	HPV-
ATCGAGTGTGATGTCT.1	ATCGAGTGTGATGTCT.1	0.57198671824676	HPV-
ATCTGCCAGACCCACC.1	ATCTGCCAGACCCACC.1	0	HPV-
ATGAGGGAGGCGTACA.1	ATGAGGGAGGCGTACA.1	0.168379223009778	HPV-
ATGCGATCACAGCCCA.1	ATGCGATCACAGCCCA.1	0	HPV-
ATGCGATTCACGAAGG.1	ATGCGATTCACGAAGG.1	0	HPV-
ATGGGAGTCAAGAAGT.1	ATGGGAGTCAAGAAGT.1	0	HPV-
ATGTGTGGTACATGTC.1	ATGTGTGGTACATGTC.1	0	HPV-
ATGTGTGGTTCCGGCA.1	ATGTGTGGTTCCGGCA.1	0	HPV-
ATGTGTGTCGCGCCAA.1	ATGTGTGTCGCGCCAA.1	0	HPV-
ATTACTCTCACATAGC.1	ATTACTCTCACATAGC.1	0	HPV-
ATTATCCTCGTCCAGG.1	ATTATCCTCGTCCAGG.1	0.75101621089476	HPV-
ATTCTACGTCTGGTCG.1	ATTCTACGTCTGGTCG.1	0	HPV-
ATTGGACGTTCTGGTA.1	ATTGGACGTTCTGGTA.1	0	HPV-
ATTTCTGTCGATCCCT.1	ATTTCTGTCGATCCCT.1	0	HPV-
ATTTCTGTCGTTTATC.1	ATTTCTGTCGTTTATC.1	0.425744237513403	HPV-
CAACCTCAGGACACCA.1	CAACCTCAGGACACCA.1	0	HPV-
CAACCTCGTGCGCTTG.1	CAACCTCGTGCGCTTG.1	0	HPV-
CAACTAGGTCTTTCAT.1	CAACTAGGTCTTTCAT.1	0	HPV-
CAAGAAAAGAATTCCC.1	CAAGAAAAGAATTCCC.1	0	HPV-
CAAGAAAAGTACGACG.1	CAAGAAAAGTACGACG.1	0	HPV-
CAAGATCAGCAGCCTC.1	CAAGATCAGCAGCCTC.1	0	HPV-
CAAGGCCAGTGATCGG.1	CAAGGCCAGTGATCGG.1	0	HPV-
CAAGTTGAGGAGCGTT.1	CAAGTTGAGGAGCGTT.1	0	HPV-
CAAGTTGCACTTCTGC.1	CAAGTTGCACTTCTGC.1	0	HPV-
CAAGTTGTCAGGCGAA.1	CAAGTTGTCAGGCGAA.1	0.113488768499103	HPV-
CACAAACCAAGAGGCT.1	CACAAACCAAGAGGCT.1	0	HPV-
CACAAACCATATACGC.1	CACAAACCATATACGC.1	0	HPV-
CACAAACTCCAAACAC.1	CACAAACTCCAAACAC.1	0	HPV-
CACACCTGTTAAGGGC.1	CACACCTGTTAAGGGC.1	0	HPV-
CACACTCCAAAGCGGT.1	CACACTCCAAAGCGGT.1	0	HPV-
CACACTCGTGATAAGT.1	CACACTCGTGATAAGT.1	0.188679743350172	HPV-
CACAGGCCATTACCTT.1	CACAGGCCATTACCTT.1	0	HPV-
CACAGTAAGATCCTGT.1	CACAGTAAGATCCTGT.1	0	HPV-
CACATAGTCGGTGTTA.1	CACATAGTCGGTGTTA.1	0	HPV-
CACATTTTCCCTAACC.1	CACATTTTCCCTAACC.1	0.265711281924402	HPV-
CACCACTAGTTACCCA.1	CACCACTAGTTACCCA.1	0.221596891158097	HPV-
CACCACTTCACAATGC.1	CACCACTTCACAATGC.1	0	HPV-
CACTCCAAGATGAGAG.1	CACTCCAAGATGAGAG.1	0	HPV-
CACTCCAAGTACTTGC.1	CACTCCAAGTACTTGC.1	0	HPV-
CAGAATCAGGCTAGCA.1	CAGAATCAGGCTAGCA.1	0	HPV-
CAGAATCCACCTGGTG.1	CAGAATCCACCTGGTG.1	0	HPV-
CAGAATCGTACAGCAG.1	CAGAATCGTACAGCAG.1	0.443485839446528	HPV-
CAGAGAGCATGCCCGA.1	CAGAGAGCATGCCCGA.1	0	HPV-
CAGATCACAGAAGCAC.1	CAGATCACAGAAGCAC.1	0	HPV-
CAGATCAGTTTAGGAA.1	CAGATCAGTTTAGGAA.1	0	HPV-
CAGCATAGTCACCCAG.1	CAGCATAGTCACCCAG.1	0	HPV-
CAGCCGAAGGGTCTCC.1	CAGCCGAAGGGTCTCC.1	0	HPV-
CAGCTAACAGGCTGAA.1	CAGCTAACAGGCTGAA.1	0	HPV-
CAGCTAAGTAAGGGAA.1	CAGCTAAGTAAGGGAA.1	0.158280052977641	HPV-
CAGCTAAGTTGGTTTG.1	CAGCTAAGTTGGTTTG.1	0.386069503465776	HPV-
CAGCTGGGTGATGATA.1	CAGCTGGGTGATGATA.1	0	HPV-
CAGCTGGTCGTATCAG.1	CAGCTGGTCGTATCAG.1	0	HPV-
CAGGTGCCACGGTGTC.1	CAGGTGCCACGGTGTC.1	0	HPV-
CAGTCCTTCTTACCTA.1	CAGTCCTTCTTACCTA.1	0.136542538321603	HPV-
CATATGGCATAAGACA.1	CATATGGCATAAGACA.1	0	HPV-
CATATGGTCAGTTGAC.1	CATATGGTCAGTTGAC.1	0.21276673599745	HPV-
CATATGGTCATGTGGT.1	CATATGGTCATGTGGT.1	0.156827409035119	HPV-
CATCCACAGTGGGATC.1	CATCCACAGTGGGATC.1	0	HPV-
CATCCACGTCGTTGTA.1	CATCCACGTCGTTGTA.1	0	HPV-
CATCGAAGTTCAGGCC.1	CATCGAAGTTCAGGCC.1	0	HPV-
CATCGAAGTTTGGGCC.1	CATCGAAGTTTGGGCC.1	0	HPV-
CATCGGGGTTCCAACA.1	CATCGGGGTTCCAACA.1	0	HPV-
CATGACACAGATCTGT.1	CATGACACAGATCTGT.1	0	HPV-
CATGACATCCAAGTAC.1	CATGACATCCAAGTAC.1	0.206049985872079	HPV-
CATTATCAGAGGGCTT.1	CATTATCAGAGGGCTT.1	0	HPV-
CATTCGCGTAAATACG.1	CATTCGCGTAAATACG.1	0	HPV-
CCAATCCGTACTTCTT.1	CCAATCCGTACTTCTT.1	0	HPV-
CCAATCCGTCCGAAGA.1	CCAATCCGTCCGAAGA.1	0	HPV-
CCACCTACAGCATGAG.1	CCACCTACAGCATGAG.1	0	HPV-
CCACGGATCGGAGCAA.1	CCACGGATCGGAGCAA.1	0	HPV-
CCACTACCATTCACTT.1	CCACTACCATTCACTT.1	0	HPV-
CCAGCGAGTACCGGCT.1	CCAGCGAGTACCGGCT.1	0	HPV-
CCATTCGTCGAACGGA.1	CCATTCGTCGAACGGA.1	0	HPV-
CCCAGTTCATTCTCAT.1	CCCAGTTCATTCTCAT.1	0	HPV-
CCCATACGTATAGGGC.1	CCCATACGTATAGGGC.1	0	HPV-
CCCATACGTTAAGATG.1	CCCATACGTTAAGATG.1	0	HPV-
CCGGTAGCAAACGTGG.1	CCGGTAGCAAACGTGG.1	0	HPV-
CCGGTAGCACAACGCC.1	CCGGTAGCACAACGCC.1	0	HPV-
CCGGTAGCACCGAAAG.1	CCGGTAGCACCGAAAG.1	0	HPV-
CCGGTAGTCCGAGCCA.1	CCGGTAGTCCGAGCCA.1	0	HPV-
CCTACACCAAGCTGAG.1	CCTACACCAAGCTGAG.1	0.314060035677266	HPV-
CCTACACCAGATGAGC.1	CCTACACCAGATGAGC.1	0	HPV-
CCTACACGTCAGTGGA.1	CCTACACGTCAGTGGA.1	0	HPV-
CCTACCAAGATGCGAC.1	CCTACCAAGATGCGAC.1	0	HPV-
CCTACCATCATCTGCC.1	CCTACCATCATCTGCC.1	0	HPV-
CCTCTGATCCAGATCA.1	CCTCTGATCCAGATCA.1	0	HPV-
CCTTACGGTATTCTCT.1	CCTTACGGTATTCTCT.1	0	HPV-
CCTTCCCAGTGAATTG.1	CCTTCCCAGTGAATTG.1	0	HPV-
CCTTCCCCAGATGGGT.1	CCTTCCCCAGATGGGT.1	0	HPV-
CCTTCGAGTTCCATGA.1	CCTTCGAGTTCCATGA.1	0	HPV-
CCTTCGATCTCGCTTG.1	CCTTCGATCTCGCTTG.1	0.144183864299121	HPV-
CCTTTCTCACGAAACG.1	CCTTTCTCACGAAACG.1	0.322227854252013	HPV-
CCTTTCTCAGCGTCCA.1	CCTTTCTCAGCGTCCA.1	0	HPV-
CCTTTCTCAGGCAGTA.1	CCTTTCTCAGGCAGTA.1	0.513237200497442	HPV-
CCTTTCTGTTCGCGAC.1	CCTTTCTGTTCGCGAC.1	0	HPV-
CGAACATAGAGGTAGA.1	CGAACATAGAGGTAGA.1	0	HPV-
CGAATGTTCGCGGATC.1	CGAATGTTCGCGGATC.1	0	HPV-
CGAATGTTCTTTCCTC.1	CGAATGTTCTTTCCTC.1	0	HPV-
CGACTTCAGTCCTCCT.1	CGACTTCAGTCCTCCT.1	0	HPV-
CGACTTCGTCAACATC.1	CGACTTCGTCAACATC.1	0	HPV-
CGACTTCGTCGCGGTT.1	CGACTTCGTCGCGGTT.1	0.0975307770031997	HPV-
CGAGAAGCAATACGCT.1	CGAGAAGCAATACGCT.1	0	HPV-
CGAGCACGTACCGCTG.1	CGAGCACGTACCGCTG.1	0	HPV-
CGAGCCAAGCCAACAG.1	CGAGCCAAGCCAACAG.1	0	HPV-
CGATCGGTCCGCAGTG.1	CGATCGGTCCGCAGTG.1	0	HPV-
CGATGGCCAACGCACC.1	CGATGGCCAACGCACC.1	0.113528752540565	HPV-
CGATGTAAGGACCACA.1	CGATGTAAGGACCACA.1	0	HPV-
CGATGTATCACCACCT.1	CGATGTATCACCACCT.1	0	HPV-
CGCCAAGAGGCCGAAT.1	CGCCAAGAGGCCGAAT.1	0	HPV-
CGCCAAGTCTTGAGAC.1	CGCCAAGTCTTGAGAC.1	0	HPV-
CGCGGTAAGACACGAC.1	CGCGGTAAGACACGAC.1	0	HPV-
CGCGGTAAGGGCTCTC.1	CGCGGTAAGGGCTCTC.1	0	HPV-
CGCGGTACAAGGACTG.1	CGCGGTACAAGGACTG.1	0	HPV-
CGCGGTACAATGGTCT.1	CGCGGTACAATGGTCT.1	0.296752916840944	HPV-
CGCGTTTCACCAGGCT.1	CGCGTTTCACCAGGCT.1	0	HPV-
CGCGTTTGTATAGGTA.1	CGCGTTTGTATAGGTA.1	0	HPV-
CGCGTTTTCAAACAAG.1	CGCGTTTTCAAACAAG.1	0	HPV-
CGCTATCCATCGGGTC.1	CGCTATCCATCGGGTC.1	0	HPV-
CGCTGGAAGGGATACC.1	CGCTGGAAGGGATACC.1	0.26659843620493	HPV-
CGCTGGACAAAGGCGT.1	CGCTGGACAAAGGCGT.1	0.214019168559146	HPV-
CGCTGGACACATTAGC.1	CGCTGGACACATTAGC.1	0.0887673471194388	HPV-
CGCTGGACACCAGTTA.1	CGCTGGACACCAGTTA.1	0	HPV-
CGCTGGATCACTTACT.1	CGCTGGATCACTTACT.1	0.174637278379711	HPV-
CGCTGGATCGTCACGG.1	CGCTGGATCGTCACGG.1	0	HPV-
CGGACACCATCACGTA.1	CGGACACCATCACGTA.1	0.145969628603875	HPV-
CGGACACTCCTATTCA.1	CGGACACTCCTATTCA.1	0	HPV-
CGGACGTGTACTCGCG.1	CGGACGTGTACTCGCG.1	0.117406467077689	HPV-
CGGACTGTCGCTAGCG.1	CGGACTGTCGCTAGCG.1	0	HPV-
CGGAGCTCAATCCAAC.1	CGGAGCTCAATCCAAC.1	0	HPV-
CGGGTCAAGTGTGGCA.1	CGGGTCAAGTGTGGCA.1	0	HPV-
CGGTTAATCGGCATCG.1	CGGTTAATCGGCATCG.1	0	HPV-
CGTAGGCAGTCTCCTC.1	CGTAGGCAGTCTCCTC.1	0	HPV-
CGTAGGCGTGTCCTCT.1	CGTAGGCGTGTCCTCT.1	0	HPV-
CGTCACTGTGTTTGTG.1	CGTCACTGTGTTTGTG.1	0.593714204822762	HPV-
CGTCACTTCATCTGCC.1	CGTCACTTCATCTGCC.1	0.100882779530431	HPV-
CGTCAGGTCTTTAGGG.1	CGTCAGGTCTTTAGGG.1	0	HPV-
CGTCCATCAGACAAGC.1	CGTCCATCAGACAAGC.1	0	HPV-
CGTCTACAGGTGACCA.1	CGTCTACAGGTGACCA.1	0	HPV-
CGTCTACTCAAGAAGT.1	CGTCTACTCAAGAAGT.1	0.122754014797359	HPV-
CGTCTACTCACGCGGT.1	CGTCTACTCACGCGGT.1	0	HPV-
CGTGAGCTCACAGGCC.1	CGTGAGCTCACAGGCC.1	0	HPV-
CGTGTAACACTTCTGC.1	CGTGTAACACTTCTGC.1	0	HPV-
CGTGTAATCTGTGCAA.1	CGTGTAATCTGTGCAA.1	0	HPV-
CGTGTCTCATAAAGGT.1	CGTGTCTCATAAAGGT.1	0	HPV-
CGTGTCTTCATGGTCA.1	CGTGTCTTCATGGTCA.1	0	HPV-
CGTGTCTTCTCGCATC.1	CGTGTCTTCTCGCATC.1	0	HPV-
CGTTAGACACCGCTAG.1	CGTTAGACACCGCTAG.1	0	HPV-
CGTTAGATCACAACGT.1	CGTTAGATCACAACGT.1	0	HPV-
CGTTCTGAGCATCATC.1	CGTTCTGAGCATCATC.1	0	HPV-
CTAACTTCAAACCCAT.1	CTAACTTCAAACCCAT.1	0	HPV-
CTAACTTTCGGAATCT.1	CTAACTTTCGGAATCT.1	0	HPV-
CTAACTTTCGTAGGAG.1	CTAACTTTCGTAGGAG.1	0	HPV-
CTAAGACCAGACACTT.1	CTAAGACCAGACACTT.1	0	HPV-
CTAAGACGTGGCAAAC.1	CTAAGACGTGGCAAAC.1	0	HPV-
CTAAGACTCTTAGCCC.1	CTAAGACTCTTAGCCC.1	0	HPV-
CTAATGGAGTACCGGA.1	CTAATGGAGTACCGGA.1	0	HPV-
CTACACCAGGCAGTCA.1	CTACACCAGGCAGTCA.1	0.131467415660941	HPV-
CTACATTGTGTAAGTA.1	CTACATTGTGTAAGTA.1	0.33710773161303	HPV-
CTACATTTCAGTGCAT.1	CTACATTTCAGTGCAT.1	0.0963839698712416	HPV-
CTACCCAAGTCATGCT.1	CTACCCAAGTCATGCT.1	0.167227691885663	HPV-
CTACCCATCGGAAATA.1	CTACCCATCGGAAATA.1	0.0751352096328188	HPV-
CTAGAGTAGGTGATTA.1	CTAGAGTAGGTGATTA.1	0	HPV-
CTAGTGAAGACGCTTT.1	CTAGTGAAGACGCTTT.1	0	HPV-
CTAGTGAAGTGCTGCC.1	CTAGTGAAGTGCTGCC.1	0	HPV-
CTCACACAGAAGCCCA.1	CTCACACAGAAGCCCA.1	0.138668406100227	HPV-
CTCACACCAGCCAGAA.1	CTCACACCAGCCAGAA.1	0	HPV-
CTCAGAAGTAGCTGCC.1	CTCAGAAGTAGCTGCC.1	0	HPV-
CTCAGAAGTATGAATG.1	CTCAGAAGTATGAATG.1	0	HPV-
CTCCTAGAGGCTCATT.1	CTCCTAGAGGCTCATT.1	0	HPV-
CTCCTAGAGTTTAGGA.1	CTCCTAGAGTTTAGGA.1	0	HPV-
CTCGAAAAGAAGAAGC.1	CTCGAAAAGAAGAAGC.1	0	HPV-
CTCGAAAAGGGCATGT.1	CTCGAAAAGGGCATGT.1	0.206989489410665	HPV-
CTCGGGACATCCTAGA.1	CTCGGGACATCCTAGA.1	0	HPV-
CTCGGGAGTCGCGTGT.1	CTCGGGAGTCGCGTGT.1	0	HPV-
CTCGGGAGTGGTGTAG.1	CTCGGGAGTGGTGTAG.1	0	HPV-
CTCGGGATCAACCATG.1	CTCGGGATCAACCATG.1	0	HPV-
CTCGGGATCAAGCCTA.1	CTCGGGATCAAGCCTA.1	0.576870268383299	HPV-
CTCGGGATCACTTATC.1	CTCGGGATCACTTATC.1	0.127283207302138	HPV-
CTCTAATCAACGATGG.1	CTCTAATCAACGATGG.1	0.470950568173805	HPV-
CTCTACGGTTATGTGC.1	CTCTACGGTTATGTGC.1	0	HPV-
CTCTGGTCATCGGAAG.1	CTCTGGTCATCGGAAG.1	0	HPV-
CTGAAACCAGCGAACA.1	CTGAAACCAGCGAACA.1	0.25429559262803	HPV-
CTGAAGTGTCCCTTGT.1	CTGAAGTGTCCCTTGT.1	0.456519231722786	HPV-
CTGATAGTCTCTGTCG.1	CTGATAGTCTCTGTCG.1	0	HPV-
CTGATAGTCTTACCGC.1	CTGATAGTCTTACCGC.1	0	HPV-
CTGATCCCATCCCACT.1	CTGATCCCATCCCACT.1	0	HPV-
CTGATCCTCAAACCGT.1	CTGATCCTCAAACCGT.1	0	HPV-
CTGATCCTCGGAGGTA.1	CTGATCCTCGGAGGTA.1	0	HPV-
CTGCGGAAGCACGCCT.1	CTGCGGAAGCACGCCT.1	0	HPV-
CTGCGGAGTTGATTGC.1	CTGCGGAGTTGATTGC.1	0	HPV-
CTGCGGATCTTGACGA.1	CTGCGGATCTTGACGA.1	0	HPV-
CTGCTGTTCCTAGGGC.1	CTGCTGTTCCTAGGGC.1	0	HPV-
CTGCTGTTCCTGTACC.1	CTGCTGTTCCTGTACC.1	0	HPV-
CTGGTCTAGACTAAGT.1	CTGGTCTAGACTAAGT.1	0	HPV-
CTGTGCTAGACTTTCG.1	CTGTGCTAGACTTTCG.1	0	HPV-
CTGTGCTAGATGTTAG.1	CTGTGCTAGATGTTAG.1	0	HPV-
CTGTGCTAGTTAACGA.1	CTGTGCTAGTTAACGA.1	0	HPV-
CTGTTTATCCAAGTAC.1	CTGTTTATCCAAGTAC.1	0.101050106741975	HPV-
CTTACCGTCATACGGT.1	CTTACCGTCATACGGT.1	0	HPV-
CTTCTCTTCAGCATGT.1	CTTCTCTTCAGCATGT.1	0	HPV-
CTTGGCTAGTAACCCT.1	CTTGGCTAGTAACCCT.1	0	HPV-
CTTGGCTCATGCAATC.1	CTTGGCTCATGCAATC.1	0.235750514120431	HPV-
CTTGGCTTCACTTACT.1	CTTGGCTTCACTTACT.1	0	HPV-
CTTGGCTTCTGATACG.1	CTTGGCTTCTGATACG.1	0.338522870736383	HPV-
CTTTGCGAGTTTCCTT.1	CTTTGCGAGTTTCCTT.1	0	HPV-
GAAACTCAGTGCGATG.1	GAAACTCAGTGCGATG.1	0	HPV-
GAAACTCCACCGTTGG.1	GAAACTCCACCGTTGG.1	0	HPV-
GAAACTCGTTGACGTT.1	GAAACTCGTTGACGTT.1	0	HPV-
GAAATGAGTCGTGGCT.1	GAAATGAGTCGTGGCT.1	0	HPV-
GAACGGAAGCCACTAT.1	GAACGGAAGCCACTAT.1	0	HPV-
GAACGGAGTCACTGGC.1	GAACGGAGTCACTGGC.1	0.254302094342897	HPV-
GAATAAGAGGAGTCTG.1	GAATAAGAGGAGTCTG.1	0.152952934846243	HPV-
GACACGCAGTCCCACG.1	GACACGCAGTCCCACG.1	0	HPV-
GACACGCGTACTTCTT.1	GACACGCGTACTTCTT.1	0.193172799248329	HPV-
GACAGAGGTGCGGTAA.1	GACAGAGGTGCGGTAA.1	0	HPV-
GACCAATAGTGTTTGC.1	GACCAATAGTGTTTGC.1	0.208109179210189	HPV-
GACCTGGTCCAAGCCG.1	GACCTGGTCCAAGCCG.1	0	HPV-
GACGGCTCAACTGCGC.1	GACGGCTCAACTGCGC.1	0	HPV-
GACGGCTGTTAAGAAC.1	GACGGCTGTTAAGAAC.1	0	HPV-
GACGGCTTCTTTACGT.1	GACGGCTTCTTTACGT.1	0.209210338283617	HPV-
GACGTGCGTGCTGTAT.1	GACGTGCGTGCTGTAT.1	0	HPV-
GACGTGCGTTCCACTC.1	GACGTGCGTTCCACTC.1	0.444477715169645	HPV-
GACGTGCGTTCGTGAT.1	GACGTGCGTTCGTGAT.1	0	HPV-
GACGTGCGTTTAAGCC.1	GACGTGCGTTTAAGCC.1	0.368204043438327	HPV-
GACTACAGTATAGGTA.1	GACTACAGTATAGGTA.1	0	HPV-
GACTGCGCACCCATGG.1	GACTGCGCACCCATGG.1	0	HPV-
GAGCAGATCCACGAAT.1	GAGCAGATCCACGAAT.1	0.149661775490265	HPV-
GAGTCCGAGAATTCCC.1	GAGTCCGAGAATTCCC.1	0	HPV-
GAGTCCGTCAAGATCC.1	GAGTCCGTCAAGATCC.1	0	HPV-
GATCAGTAGCCCAATT.1	GATCAGTAGCCCAATT.1	0.327324577549505	HPV-
GATCAGTGTCATCGGC.1	GATCAGTGTCATCGGC.1	0	HPV-
GATCGATGTCATTAGC.1	GATCGATGTCATTAGC.1	0	HPV-
GATCGCGCACAGCCCA.1	GATCGCGCACAGCCCA.1	0	HPV-
GATCGTACAGCTTAAC.1	GATCGTACAGCTTAAC.1	0	HPV-
GATCGTAGTAAATGTG.1	GATCGTAGTAAATGTG.1	0.105214053062114	HPV-
GATCGTATCCACGTTC.1	GATCGTATCCACGTTC.1	0	HPV-
GATCTAGGTAAACCTC.1	GATCTAGGTAAACCTC.1	0.22300363945845	HPV-
GATGAGGGTATCGCAT.1	GATGAGGGTATCGCAT.1	0	HPV-
GATGCTAAGACAGACC.1	GATGCTAAGACAGACC.1	0	HPV-
GATGCTAAGAGGACGG.1	GATGCTAAGAGGACGG.1	0	HPV-
GATTCAGAGATAGTCA.1	GATTCAGAGATAGTCA.1	0	HPV-
GATTCAGCATTAGCCA.1	GATTCAGCATTAGCCA.1	0	HPV-
GCAAACTTCTGCCCTA.1	GCAAACTTCTGCCCTA.1	0	HPV-
GCAATCATCGTGACAT.1	GCAATCATCGTGACAT.1	0	HPV-
GCACATAGTAAACGCG.1	GCACATAGTAAACGCG.1	0	HPV-
GCAGCCACAAATCCGT.1	GCAGCCACAAATCCGT.1	0.150010414816622	HPV-
GCAGCCATCCGCGTTT.1	GCAGCCATCCGCGTTT.1	0	HPV-
GCATACAAGTAAGTAC.1	GCATACAAGTAAGTAC.1	0	HPV-
GCATACACAAGGTTCT.1	GCATACACAAGGTTCT.1	0.443126271926866	HPV-
GCATACATCGTTGACA.1	GCATACATCGTTGACA.1	0.146770171036805	HPV-
GCATACATCTGTGCAA.1	GCATACATCTGTGCAA.1	0	HPV-
GCATGATCAGCTCGAC.1	GCATGATCAGCTCGAC.1	0	HPV-
GCATGATGTACAGACG.1	GCATGATGTACAGACG.1	0	HPV-
GCATGATTCCGTAGGC.1	GCATGATTCCGTAGGC.1	0	HPV-
GCATGATTCTCAAGTG.1	GCATGATTCTCAAGTG.1	0	HPV-
GCATGCGCAGAGCCAA.1	GCATGCGCAGAGCCAA.1	0	HPV-
GCATGTAAGCAGCGTA.1	GCATGTAAGCAGCGTA.1	0	HPV-
GCATGTACACAAGACG.1	GCATGTACACAAGACG.1	0	HPV-
GCCAAATAGCTCCTCT.1	GCCAAATAGCTCCTCT.1	0	HPV-
GCCAAATCAGCTATTG.1	GCCAAATCAGCTATTG.1	0.203419063941408	HPV-
GCCAAATTCATAGCAC.1	GCCAAATTCATAGCAC.1	0	HPV-
GCCTCTACACGAGGTA.1	GCCTCTACACGAGGTA.1	0	HPV-
GCGACCAGTTCCCGAG.1	GCGACCAGTTCCCGAG.1	0	HPV-
GCGAGAAAGGTGTGGT.1	GCGAGAAAGGTGTGGT.1	0	HPV-
GCGAGAAAGTGGTCCC.1	GCGAGAAAGTGGTCCC.1	0	HPV-
GCGAGAAGTTCCCTTG.1	GCGAGAAGTTCCCTTG.1	0	HPV-
GCGCAACAGTACGTAA.1	GCGCAACAGTACGTAA.1	0	HPV-
GCGCAGTTCCGAAGAG.1	GCGCAGTTCCGAAGAG.1	0	HPV-
GCGCCAAGTCGCGTGT.1	GCGCCAAGTCGCGTGT.1	0	HPV-
GCGCCAAGTGATGCCC.1	GCGCCAAGTGATGCCC.1	0	HPV-
GCGCGATCACATTAGC.1	GCGCGATCACATTAGC.1	0	HPV-
GCGGGTTCACTATCTT.1	GCGGGTTCACTATCTT.1	0	HPV-
GCTCCTAAGTGAACGC.1	GCTCCTAAGTGAACGC.1	0.288551376060639	HPV-
GCTCCTACATAACCTG.1	GCTCCTACATAACCTG.1	0.290088279888207	HPV-
GCTCTGTTCTCCCTGA.1	GCTCTGTTCTCCCTGA.1	0	HPV-
GCTCTGTTCTTAACCT.1	GCTCTGTTCTTAACCT.1	0.168443189231541	HPV-
GCTGCAGAGCGATCCC.1	GCTGCAGAGCGATCCC.1	0	HPV-
GCTGCAGGTCATTAGC.1	GCTGCAGGTCATTAGC.1	0.177247229529009	HPV-
GCTGCGAGTTGATTCG.1	GCTGCGAGTTGATTCG.1	0.39334374757582	HPV-
GCTGCTTAGTGTCCAT.1	GCTGCTTAGTGTCCAT.1	0	HPV-
GCTGGGTGTTGGACCC.1	GCTGGGTGTTGGACCC.1	0	HPV-
GCTGGGTTCGTCTGCT.1	GCTGGGTTCGTCTGCT.1	0	HPV-
GCTTCCAAGTAGCGGT.1	GCTTCCAAGTAGCGGT.1	0	HPV-
GCTTCCAGTATAGGGC.1	GCTTCCAGTATAGGGC.1	0	HPV-
GCTTGAAGTGATGTGG.1	GCTTGAAGTGATGTGG.1	0	HPV-
GGAACTTCAGGTCCAC.1	GGAACTTCAGGTCCAC.1	0	HPV-
GGACAAGAGGTAGCCA.1	GGACAAGAGGTAGCCA.1	0.178956668007987	HPV-
GGACGTCTCATGCATG.1	GGACGTCTCATGCATG.1	0	HPV-
GGATGTTAGCAGACTG.1	GGATGTTAGCAGACTG.1	0	HPV-
GGCAATTAGATCGATA.1	GGCAATTAGATCGATA.1	0	HPV-
GGCAATTAGTACCGGA.1	GGCAATTAGTACCGGA.1	0	HPV-
GGCAATTGTATAATGG.1	GGCAATTGTATAATGG.1	0	HPV-
GGCAATTTCTCGATGA.1	GGCAATTTCTCGATGA.1	0	HPV-
GGCGACTCACGGATAG.1	GGCGACTCACGGATAG.1	0.120159247462313	HPV-
GGCTCGAAGACCACGA.1	GGCTCGAAGACCACGA.1	0	HPV-
GGCTCGAGTCTCATCC.1	GGCTCGAGTCTCATCC.1	0	HPV-
GGCTCGAGTCTTGATG.1	GGCTCGAGTCTTGATG.1	0	HPV-
GGCTCGATCTTGTACT.1	GGCTCGATCTTGTACT.1	0	HPV-
GGCTGGTGTCGCATAT.1	GGCTGGTGTCGCATAT.1	0	HPV-
GGGAATGCACATGTGT.1	GGGAATGCACATGTGT.1	0	HPV-
GGGAATGCATCTATGG.1	GGGAATGCATCTATGG.1	0.291211248024831	HPV-
GGGACCTGTCACCTAA.1	GGGACCTGTCACCTAA.1	0	HPV-
GGGAGATTCTTCGAGA.1	GGGAGATTCTTCGAGA.1	0	HPV-
GGGCACTAGTTGAGAT.1	GGGCACTAGTTGAGAT.1	0	HPV-
GGGCACTGTGATGTGG.1	GGGCACTGTGATGTGG.1	0.385496905748716	HPV-
GGGCACTTCGCGTAGC.1	GGGCACTTCGCGTAGC.1	0	HPV-
GGGCATCCAGTGAGTG.1	GGGCATCCAGTGAGTG.1	0	HPV-
GGGCATCCATGCGCAC.1	GGGCATCCATGCGCAC.1	0.510639026761664	HPV-
GGGTTGCTCAGTTAGC.1	GGGTTGCTCAGTTAGC.1	0.290144786294546	HPV-
GGTATTGAGAGTCTGG.1	GGTATTGAGAGTCTGG.1	0	HPV-
GGTATTGAGCAACGGT.1	GGTATTGAGCAACGGT.1	1.00073559782197	HPV-
GGTATTGAGCAGCCTC.1	GGTATTGAGCAGCCTC.1	0	HPV-
GGTATTGGTAGCTTGT.1	GGTATTGGTAGCTTGT.1	0	HPV-
GGTGTTATCAACGAAA.1	GGTGTTATCAACGAAA.1	0	HPV-
GTAACGTCACGAGAGT.1	GTAACGTCACGAGAGT.1	0.789167122350825	HPV-
GTAACGTCAGGTCCAC.1	GTAACGTCAGGTCCAC.1	0.138087284880937	HPV-
GTAACGTCATTGGGCC.1	GTAACGTCATTGGGCC.1	0	HPV-
GTAACTGAGAGGTACC.1	GTAACTGAGAGGTACC.1	0	HPV-
GTAACTGAGCACAGGT.1	GTAACTGAGCACAGGT.1	0	HPV-
GTACTCCAGTACGCCC.1	GTACTCCAGTACGCCC.1	0	HPV-
GTACTCCCAAGCTGTT.1	GTACTCCCAAGCTGTT.1	0	HPV-
GTAGGCCTCATAGCAC.1	GTAGGCCTCATAGCAC.1	0	HPV-
GTAGTCAAGCCACGTC.1	GTAGTCAAGCCACGTC.1	0	HPV-
GTCAAGTTCCTCAATT.1	GTCAAGTTCCTCAATT.1	0	HPV-
GTCACAACATCATCCC.1	GTCACAACATCATCCC.1	0	HPV-
GTCACAACATCGGACC.1	GTCACAACATCGGACC.1	0	HPV-
GTCACAATCGGAGGTA.1	GTCACAATCGGAGGTA.1	0.0984358704065989	HPV-
GTCCTCACAAAGGAAG.1	GTCCTCACAAAGGAAG.1	0.520669079360747	HPV-
GTCGTAAAGGGTCTCC.1	GTCGTAAAGGGTCTCC.1	0	HPV-
GTCGTAATCTCATTCA.1	GTCGTAATCTCATTCA.1	0	HPV-
GTCTCGTGTCATACTG.1	GTCTCGTGTCATACTG.1	0	HPV-
GTCTTCGTCTTCGGTC.1	GTCTTCGTCTTCGGTC.1	0.306324423261061	HPV-
GTGAAGGCACTGTTAG.1	GTGAAGGCACTGTTAG.1	0	HPV-
GTGAAGGTCATCATTC.1	GTGAAGGTCATCATTC.1	0.169425824634017	HPV-
GTGCAGCAGCCTATGT.1	GTGCAGCAGCCTATGT.1	0	HPV-
GTGCAGCAGCTAACTC.1	GTGCAGCAGCTAACTC.1	0	HPV-
GTGCGGTCAGCTGTGC.1	GTGCGGTCAGCTGTGC.1	0.183898449096887	HPV-
GTGCGGTGTGCCTGTG.1	GTGCGGTGTGCCTGTG.1	0	HPV-
GTGTGCGCAGCTGCTG.1	GTGTGCGCAGCTGCTG.1	0.120485382885733	HPV-
GTGTGCGCATGGTAGG.1	GTGTGCGCATGGTAGG.1	0.208244011317128	HPV-
GTGTTAGAGGCAAAGA.1	GTGTTAGAGGCAAAGA.1	0	HPV-
GTGTTAGCATAGTAAG.1	GTGTTAGCATAGTAAG.1	0.103866470746972	HPV-
GTGTTAGTCAGATAAG.1	GTGTTAGTCAGATAAG.1	0	HPV-
GTTAAGCTCGGCATCG.1	GTTAAGCTCGGCATCG.1	0	HPV-
GTTAAGCTCTGTCTAT.1	GTTAAGCTCTGTCTAT.1	0	HPV-
GTTACAGCAAGGTTCT.1	GTTACAGCAAGGTTCT.1	0.128101204984658	HPV-
GTTCATTCACCGGAAA.1	GTTCATTCACCGGAAA.1	0	HPV-
GTTCTCGAGGGCACTA.1	GTTCTCGAGGGCACTA.1	0	HPV-
GTTCTCGCAGTTAACC.1	GTTCTCGCAGTTAACC.1	0.425082836646275	HPV-
GTTCTCGGTAGCTTGT.1	GTTCTCGGTAGCTTGT.1	0.443126271926866	HPV-
GTTCTCGGTCGGCACT.1	GTTCTCGGTCGGCACT.1	0	HPV-
GTTTCTACAAGGTGTG.1	GTTTCTACAAGGTGTG.1	0.291721730771806	HPV-
GTTTCTAGTAAATGAC.1	GTTTCTAGTAAATGAC.1	0	HPV-
TAAACCGTCATGTAGC.1	TAAACCGTCATGTAGC.1	0	HPV-
TAAGAGAGTCTAGCCG.1	TAAGAGAGTCTAGCCG.1	0	HPV-
TAAGCGTAGAGTAATC.1	TAAGCGTAGAGTAATC.1	0	HPV-
TAAGCGTGTGTAATGA.1	TAAGCGTGTGTAATGA.1	0	HPV-
TAAGTGCAGCACGCCT.1	TAAGTGCAGCACGCCT.1	0	HPV-
TAAGTGCTCATGCTCC.1	TAAGTGCTCATGCTCC.1	0	HPV-
TACACGAAGGCAAAGA.1	TACACGAAGGCAAAGA.1	0	HPV-
TACAGTGGTGTTTGGT.1	TACAGTGGTGTTTGGT.1	0.314222550672012	HPV-
TACAGTGTCACTTATC.1	TACAGTGTCACTTATC.1	0	HPV-
TACCTATAGTGGCACA.1	TACCTATAGTGGCACA.1	0	HPV-
TACCTATGTACCGTTA.1	TACCTATGTACCGTTA.1	0	HPV-
TACGGATTCGCCAAAT.1	TACGGATTCGCCAAAT.1	0	HPV-
TACGGTACAATCAGAA.1	TACGGTACAATCAGAA.1	0	HPV-
TACGGTACATGTTGAC.1	TACGGTACATGTTGAC.1	0.469996129367609	HPV-
TACTCATGTCCGACGT.1	TACTCATGTCCGACGT.1	0	HPV-
TACTCGCTCTCATTCA.1	TACTCGCTCTCATTCA.1	0	HPV-
TACTTACAGTGGACGT.1	TACTTACAGTGGACGT.1	0	HPV-
TACTTACCAGGCTGAA.1	TACTTACCAGGCTGAA.1	0	HPV-
TACTTACGTGTGGCTC.1	TACTTACGTGTGGCTC.1	0	HPV-
TACTTGTCATTCCTCG.1	TACTTGTCATTCCTCG.1	0.134271189034698	HPV-
TAGACCAAGTTCCACA.1	TAGACCAAGTTCCACA.1	0	HPV-
TAGAGCTGTTTAGGAA.1	TAGAGCTGTTTAGGAA.1	0	HPV-
TAGGCATCACAGACTT.1	TAGGCATCACAGACTT.1	0	HPV-
TAGTGGTGTCGCGTGT.1	TAGTGGTGTCGCGTGT.1	0	HPV-
TATCTCATCTTGTATC.1	TATCTCATCTTGTATC.1	0	HPV-
TATGCCCCAGTAGAGC.1	TATGCCCCAGTAGAGC.1	0.102246551639081	HPV-
TATGCCCGTTATGTGC.1	TATGCCCGTTATGTGC.1	0	HPV-
TATTACCAGCAACGGT.1	TATTACCAGCAACGGT.1	0	HPV-
TCAACGATCAATAAGG.1	TCAACGATCAATAAGG.1	0	HPV-
TCAATCTAGTGTACTC.1	TCAATCTAGTGTACTC.1	0	HPV-
TCACAAGAGACAGACC.1	TCACAAGAGACAGACC.1	0	HPV-
TCACAAGTCGAATCCA.1	TCACAAGTCGAATCCA.1	0	HPV-
TCACGAAGTCCGAATT.1	TCACGAAGTCCGAATT.1	0	HPV-
TCACGAATCTTGCCGT.1	TCACGAATCTTGCCGT.1	0	HPV-
TCAGATGAGTTTCCTT.1	TCAGATGAGTTTCCTT.1	0	HPV-
TCAGCAACAAGACACG.1	TCAGCAACAAGACACG.1	0	HPV-
TCAGCTCAGTCGTACT.1	TCAGCTCAGTCGTACT.1	0	HPV-
TCAGCTCCAAGTAGTA.1	TCAGCTCCAAGTAGTA.1	0.376176638340676	HPV-
TCAGGATAGATCCCAT.1	TCAGGATAGATCCCAT.1	0.193833862462977	HPV-
TCAGGTAAGTGAACGC.1	TCAGGTAAGTGAACGC.1	0.273980347914531	HPV-
TCAGGTACACAGAGGT.1	TCAGGTACACAGAGGT.1	0	HPV-
TCAGGTAGTTAAGTAG.1	TCAGGTAGTTAAGTAG.1	0.228269118187692	HPV-
TCCACACCATACTCTT.1	TCCACACCATACTCTT.1	0	HPV-
TCCCGATAGAATTCCC.1	TCCCGATAGAATTCCC.1	0.181955628079437	HPV-
TCCCGATCAGCCTTGG.1	TCCCGATCAGCCTTGG.1	0	HPV-
TCCCGATCAGGGTTAG.1	TCCCGATCAGGGTTAG.1	0	HPV-
TCGAGGCAGTACGACG.1	TCGAGGCAGTACGACG.1	0.288664606423017	HPV-
TCGAGGCGTCTTGATG.1	TCGAGGCGTCTTGATG.1	0	HPV-
TCGCGAGTCCAGGGCT.1	TCGCGAGTCCAGGGCT.1	0	HPV-
TCGCGTTCAAGCGCTC.1	TCGCGTTCAAGCGCTC.1	0	HPV-
TCGGTAACAGCTGTAT.1	TCGGTAACAGCTGTAT.1	0	HPV-
TCGTACCAGGATGCGT.1	TCGTACCAGGATGCGT.1	0	HPV-
TCGTACCGTCCGTCAG.1	TCGTACCGTCCGTCAG.1	0	HPV-
TCTCTAAAGCAAATCA.1	TCTCTAAAGCAAATCA.1	0	HPV-
TCTCTAAGTCTCTCGT.1	TCTCTAAGTCTCTCGT.1	0.380010181391285	HPV-
TCTCTAAGTTACGACT.1	TCTCTAAGTTACGACT.1	0.29698374471087	HPV-
TCTGAGAAGAGTACAT.1	TCTGAGAAGAGTACAT.1	0	HPV-
TCTTTCCAGGGCTCTC.1	TCTTTCCAGGGCTCTC.1	0	HPV-
TGACAACCACCGCTAG.1	TGACAACCACCGCTAG.1	0	HPV-
TGACGGCAGCAGATCG.1	TGACGGCAGCAGATCG.1	0.290356882898652	HPV-
TGACGGCAGGTTCCTA.1	TGACGGCAGGTTCCTA.1	0.262318118785565	HPV-
TGACGGCGTAATTGGA.1	TGACGGCGTAATTGGA.1	0	HPV-
TGACGGCGTTCGCTAA.1	TGACGGCGTTCGCTAA.1	0.212236409716579	HPV-
TGACTTTAGCTGAAAT.1	TGACTTTAGCTGAAAT.1	0.137917518273262	HPV-
TGACTTTCACAAGACG.1	TGACTTTCACAAGACG.1	0.1908157213871	HPV-
TGAGCATCATCAGTCA.1	TGAGCATCATCAGTCA.1	0	HPV-
TGAGCCGGTACCAGTT.1	TGAGCCGGTACCAGTT.1	0	HPV-
TGAGGGAAGGTGATTA.1	TGAGGGAAGGTGATTA.1	0	HPV-
TGAGGGACAAGTTCTG.1	TGAGGGACAAGTTCTG.1	0.348074008250004	HPV-
TGAGGGACATTCACTT.1	TGAGGGACATTCACTT.1	0	HPV-
TGCCCTAAGCCTATGT.1	TGCCCTAAGCCTATGT.1	0	HPV-
TGCGCAGCAAATACAG.1	TGCGCAGCAAATACAG.1	0.167191260410709	HPV-
TGCGGGTCAGTTCCCT.1	TGCGGGTCAGTTCCCT.1	0.22786164913824	HPV-
TGCGGGTGTCCTGCTT.1	TGCGGGTGTCCTGCTT.1	0	HPV-
TGCTACCAGATACACA.1	TGCTACCAGATACACA.1	0.0734717261578219	HPV-
TGCTACCAGTGGCACA.1	TGCTACCAGTGGCACA.1	0.232659363195734	HPV-
TGCTACCCAATAGCGG.1	TGCTACCCAATAGCGG.1	0.248980859064142	HPV-
TGGACGCTCTACTCAT.1	TGGACGCTCTACTCAT.1	0.205393811070572	HPV-
TGGCCAGTCTTGGGTA.1	TGGCCAGTCTTGGGTA.1	0.176879458879433	HPV-
TGGCGCAGTGGTTTCA.1	TGGCGCAGTGGTTTCA.1	0	HPV-
TGGGAAGCATCATCCC.1	TGGGAAGCATCATCCC.1	0	HPV-
TGGGAAGTCGGATGTT.1	TGGGAAGTCGGATGTT.1	0	HPV-
TGGGAAGTCTCCCTGA.1	TGGGAAGTCTCCCTGA.1	0.143084435269122	HPV-
TGGGCGTCAGACAAGC.1	TGGGCGTCAGACAAGC.1	0.506477101224563	HPV-
TGGGCGTTCAACGCTA.1	TGGGCGTTCAACGCTA.1	0	HPV-
TGGGCGTTCCGGGTGT.1	TGGGCGTTCCGGGTGT.1	0	HPV-
TGGTTAGTCGAGAGCA.1	TGGTTAGTCGAGAGCA.1	0	HPV-
TGTATTCGTTGGGACA.1	TGTATTCGTTGGGACA.1	0	HPV-
TGTCCCACACCGAATT.1	TGTCCCACACCGAATT.1	0	HPV-
TGTCCCATCATTCACT.1	TGTCCCATCATTCACT.1	0.101179040865638	HPV-
TGTGGTACACGTGAGA.1	TGTGGTACACGTGAGA.1	0	HPV-
TGTGTTTAGAGCCTAG.1	TGTGTTTAGAGCCTAG.1	0.209509483097041	HPV-
TGTGTTTCACGTTGGC.1	TGTGTTTCACGTTGGC.1	0	HPV-
TGTGTTTCATGCCACG.1	TGTGTTTCATGCCACG.1	0	HPV-
TGTGTTTGTGATGATA.1	TGTGTTTGTGATGATA.1	0	HPV-
TGTGTTTTCCGAGCCA.1	TGTGTTTTCCGAGCCA.1	0.274176883205565	HPV-
TTAACTCTCGGAGGTA.1	TTAACTCTCGGAGGTA.1	0	HPV-
TTAGGACGTGCTAGCC.1	TTAGGACGTGCTAGCC.1	0	HPV-
TTAGGACTCTCTGAGA.1	TTAGGACTCTCTGAGA.1	0.195514218773867	HPV-
TTAGGCACACAGATTC.1	TTAGGCACACAGATTC.1	0.34494517524122	HPV-
TTAGGCACACGACTCG.1	TTAGGCACACGACTCG.1	0	HPV-
TTAGTTCTCAAAGTAG.1	TTAGTTCTCAAAGTAG.1	0	HPV-
TTATGCTCATCCCACT.1	TTATGCTCATCCCACT.1	0	HPV-
TTCGAAGCAAAGCAAT.1	TTCGAAGCAAAGCAAT.1	0	HPV-
TTCGAAGTCCGCATCT.1	TTCGAAGTCCGCATCT.1	0	HPV-
TTCGAAGTCGCTTAGA.1	TTCGAAGTCGCTTAGA.1	0	HPV-
TTCGGTCGTCAGGACA.1	TTCGGTCGTCAGGACA.1	0.13874741617769	HPV-
TTCTACAAGGATATAC.1	TTCTACAAGGATATAC.1	0	HPV-
TTCTACACAAAGCAAT.1	TTCTACACAAAGCAAT.1	0	HPV-
TTCTTAGCATAAAGGT.1	TTCTTAGCATAAAGGT.1	0	HPV-
TTCTTAGTCGAGCCCA.1	TTCTTAGTCGAGCCCA.1	0.181836189284767	HPV-
TTGACTTAGTACCGGA.1	TTGACTTAGTACCGGA.1	0	HPV-
TTGCCGTGTCACTGGC.1	TTGCCGTGTCACTGGC.1	0	HPV-
TTGCGTCCACTGTCGG.1	TTGCGTCCACTGTCGG.1	0	HPV-
TTGGAACCAGTCAGAG.1	TTGGAACCAGTCAGAG.1	0	HPV-
TTGTAGGCAGATGGGT.1	TTGTAGGCAGATGGGT.1	0	HPV-
TTGTAGGGTAAGGGCT.1	TTGTAGGGTAAGGGCT.1	0	HPV-
TTGTAGGGTTCCACAA.1	TTGTAGGGTTCCACAA.1	0.417995889578139	HPV-
TTGTAGGTCATGCAAC.1	TTGTAGGTCATGCAAC.1	0	HPV-
TTTACTGCATAAGACA.1	TTTACTGCATAAGACA.1	0.123455042057841	HPV-
TTTACTGGTCTAGTGT.1	TTTACTGGTCTAGTGT.1	0	HPV-
TTTATGCCAGCTGTAT.1	TTTATGCCAGCTGTAT.1	0	HPV-
TTTGGTTAGGGTCTCC.1	TTTGGTTAGGGTCTCC.1	0	HPV-
TTTGGTTCACGAGGTA.1	TTTGGTTCACGAGGTA.1	0	HPV-
TTTGGTTGTTGTTTGG.1	TTTGGTTGTTGTTTGG.1	0.139898380001995	HPV-
TTTGGTTTCGGAATCT.1	TTTGGTTTCGGAATCT.1	0	HPV-
TTTGTCAGTGCACCAC.1	TTTGTCAGTGCACCAC.1	0	HPV-
AAACCTGTCATCTGCC.2	AAACCTGTCATCTGCC.2	0	HPV-
AAACCTGTCTAACGGT.2	AAACCTGTCTAACGGT.2	0	HPV-
AAACGGGAGTGTTTGC.2	AAACGGGAGTGTTTGC.2	0	HPV-
AAACGGGCAGACGCTC.2	AAACGGGCAGACGCTC.2	0	HPV-
AAACGGGCAGTGAGTG.2	AAACGGGCAGTGAGTG.2	0	HPV-
AAACGGGGTGTCTGAT.2	AAACGGGGTGTCTGAT.2	0	HPV-
AAACGGGGTTTCGCTC.2	AAACGGGGTTTCGCTC.2	0	HPV-
AAAGATGAGCGATCCC.2	AAAGATGAGCGATCCC.2	0.840124634725812	HPV-
AAAGATGAGGATTCGG.2	AAAGATGAGGATTCGG.2	0	HPV-
AAAGATGTCATAGCAC.2	AAAGATGTCATAGCAC.2	0	HPV-
AAAGCAAAGCGTAATA.2	AAAGCAAAGCGTAATA.2	0	HPV-
AAAGCAAAGCTAAACA.2	AAAGCAAAGCTAAACA.2	0	HPV-
AAAGCAAAGCTGAAAT.2	AAAGCAAAGCTGAAAT.2	0	HPV-
AAAGCAAAGGCTCTTA.2	AAAGCAAAGGCTCTTA.2	0.387782449049316	HPV-
AAAGCAAGTAAATGAC.2	AAAGCAAGTAAATGAC.2	0	HPV-
AAAGCAAGTGACCAAG.2	AAAGCAAGTGACCAAG.2	0	HPV-
AAAGTAGGTCTGATTG.2	AAAGTAGGTCTGATTG.2	0.301640808150962	HPV-
AAATGCCCAAGTACCT.2	AAATGCCCAAGTACCT.2	0	HPV-
AACACGTCAAGCGTAG.2	AACACGTCAAGCGTAG.2	0	HPV-
AACACGTCAGCGATCC.2	AACACGTCAGCGATCC.2	0	HPV-
AACACGTTCAGGCCCA.2	AACACGTTCAGGCCCA.2	0	HPV-
AACACGTTCGTTGACA.2	AACACGTTCGTTGACA.2	1.05744053153913	HPV-
AACCATGAGAGCCCAA.2	AACCATGAGAGCCCAA.2	0	HPV-
AACCATGCATTATCTC.2	AACCATGCATTATCTC.2	0	HPV-
AACCGCGGTCCAACTA.2	AACCGCGGTCCAACTA.2	0	HPV-
AACCGCGGTGGCTCCA.2	AACCGCGGTGGCTCCA.2	0	HPV-
AACCGCGTCACTTACT.2	AACCGCGTCACTTACT.2	0	HPV-
AACCGCGTCTCAAACG.2	AACCGCGTCTCAAACG.2	0.546666222544187	HPV-
AACGTTGGTGTTTGTG.2	AACGTTGGTGTTTGTG.2	1.23831032170929	HPV-
AACGTTGTCAACACTG.2	AACGTTGTCAACACTG.2	0	HPV-
AACGTTGTCCTCAATT.2	AACGTTGTCCTCAATT.2	0	HPV-
AACGTTGTCTGAAAGA.2	AACGTTGTCTGAAAGA.2	0	HPV-
AACGTTGTCTTGTACT.2	AACGTTGTCTTGTACT.2	0.846232613948256	HPV-
AACTCAGCAGGATTGG.2	AACTCAGCAGGATTGG.2	0	HPV-
AACTCAGCAGGGTACA.2	AACTCAGCAGGGTACA.2	0	HPV-
AACTCCCAGCGATTCT.2	AACTCCCAGCGATTCT.2	0	HPV-
AACTCCCAGTGTTGAA.2	AACTCCCAGTGTTGAA.2	0	HPV-
AACTCCCGTTAAAGTG.2	AACTCCCGTTAAAGTG.2	0	HPV-
AACTCTTCATTATCTC.2	AACTCTTCATTATCTC.2	0	HPV-
AACTGGTAGGAGTACC.2	AACTGGTAGGAGTACC.2	0.677045344508708	HPV-
AACTGGTGTATAGGGC.2	AACTGGTGTATAGGGC.2	0	HPV-
AACTGGTGTCCCTTGT.2	AACTGGTGTCCCTTGT.2	0	HPV-
AACTGGTGTCGCATCG.2	AACTGGTGTCGCATCG.2	0	HPV-
AACTGGTTCTTTACAC.2	AACTGGTTCTTTACAC.2	0	HPV-
AACTTTCAGTACGTAA.2	AACTTTCAGTACGTAA.2	1.07137325050593	HPV-
AACTTTCGTGTGTGCC.2	AACTTTCGTGTGTGCC.2	0	HPV-
AACTTTCTCCTTGCCA.2	AACTTTCTCCTTGCCA.2	0.925447583096671	HPV-
AAGACCTGTCCGTCAG.2	AAGACCTGTCCGTCAG.2	1.04175593096975	HPV-
AAGCCGCAGCTGGAAC.2	AAGCCGCAGCTGGAAC.2	0	HPV-
AAGCCGCCAAGGTTCT.2	AAGCCGCCAAGGTTCT.2	0	HPV-
AAGCCGCCACAAGTAA.2	AAGCCGCCACAAGTAA.2	0	HPV-
AAGCCGCCATCCGGGT.2	AAGCCGCCATCCGGGT.2	0	HPV-
AAGCCGCTCGCTAGCG.2	AAGCCGCTCGCTAGCG.2	0	HPV-
AAGGAGCAGCAGGTCA.2	AAGGAGCAGCAGGTCA.2	0	HPV-
AAGGAGCAGCGACGTA.2	AAGGAGCAGCGACGTA.2	0	HPV-
AAGGAGCCATGCTGGC.2	AAGGAGCCATGCTGGC.2	0	HPV-
AAGGAGCGTTAAGATG.2	AAGGAGCGTTAAGATG.2	0	HPV-
AAGGCAGCAATGGAGC.2	AAGGCAGCAATGGAGC.2	0	HPV-
AAGGCAGGTGATGATA.2	AAGGCAGGTGATGATA.2	0	HPV-
AAGGCAGGTGCGAAAC.2	AAGGCAGGTGCGAAAC.2	0.380112517020238	HPV-
AAGGCAGTCACCGTAA.2	AAGGCAGTCACCGTAA.2	0	HPV-
AAGGTTCAGGGTTCCC.2	AAGGTTCAGGGTTCCC.2	0	HPV-
AAGGTTCTCACTCTTA.2	AAGGTTCTCACTCTTA.2	0	HPV-
AAGGTTCTCGACAGCC.2	AAGGTTCTCGACAGCC.2	0	HPV-
AAGTCTGAGCCAGTTT.2	AAGTCTGAGCCAGTTT.2	0	HPV-
AAGTCTGGTGGTACAG.2	AAGTCTGGTGGTACAG.2	0.597440453572552	HPV-
AATCCAGAGACAGGCT.2	AATCCAGAGACAGGCT.2	0.938418456169914	HPV-
AATCCAGAGTGAACAT.2	AATCCAGAGTGAACAT.2	0	HPV-
AATCCAGCAGCCAATT.2	AATCCAGCAGCCAATT.2	0	HPV-
AATCCAGCAGGGCATA.2	AATCCAGCAGGGCATA.2	0	HPV-
AATCGGTAGCCAACAG.2	AATCGGTAGCCAACAG.2	0	HPV-
AATCGGTGTAGCAAAT.2	AATCGGTGTAGCAAAT.2	0	HPV-
AATCGGTTCGTGACAT.2	AATCGGTTCGTGACAT.2	0.924529208323194	HPV-
ACACCAAAGAGTACCG.2	ACACCAAAGAGTACCG.2	0.362362295148346	HPV-
ACACCAATCGATGAGG.2	ACACCAATCGATGAGG.2	0	HPV-
ACACCCTGTTAAGATG.2	ACACCCTGTTAAGATG.2	0	HPV-
ACACCCTGTTGGACCC.2	ACACCCTGTTGGACCC.2	0.794483594841341	HPV-
ACACCCTTCGCGCCAA.2	ACACCCTTCGCGCCAA.2	0	HPV-
ACACCGGCAAGTCTGT.2	ACACCGGCAAGTCTGT.2	0.888481328973177	HPV-
ACACCGGGTACCGTAT.2	ACACCGGGTACCGTAT.2	0	HPV-
ACACCGGGTGAAAGAG.2	ACACCGGGTGAAAGAG.2	0.469097910054059	HPV-
ACACCGGTCAAACCGT.2	ACACCGGTCAAACCGT.2	0	HPV-
ACACCGGTCCCAAGTA.2	ACACCGGTCCCAAGTA.2	0.737523061960655	HPV-
ACACTGATCCATGAGT.2	ACACTGATCCATGAGT.2	0	HPV-
ACAGCCGAGGCCCGTT.2	ACAGCCGAGGCCCGTT.2	0	HPV-
ACAGCCGTCAGGCAAG.2	ACAGCCGTCAGGCAAG.2	0	HPV-
ACAGCTAAGAGTGACC.2	ACAGCTAAGAGTGACC.2	0.75898427876746	HPV-
ACAGCTACACGTAAGG.2	ACAGCTACACGTAAGG.2	0.385828199929759	HPV-
ACAGCTAGTACGACCC.2	ACAGCTAGTACGACCC.2	0	HPV-
ACATACGTCATGTCCC.2	ACATACGTCATGTCCC.2	0	HPV-
ACATACGTCCTCATTA.2	ACATACGTCCTCATTA.2	0	HPV-
ACATACGTCCTTTCTC.2	ACATACGTCCTTTCTC.2	0	HPV-
ACATCAGAGACTTGAA.2	ACATCAGAGACTTGAA.2	0	HPV-
ACATCAGAGTCGAGTG.2	ACATCAGAGTCGAGTG.2	0	HPV-
ACATCAGCACGAGAGT.2	ACATCAGCACGAGAGT.2	0	HPV-
ACATCAGCACGGATAG.2	ACATCAGCACGGATAG.2	0	HPV-
ACATCAGGTAAGAGGA.2	ACATCAGGTAAGAGGA.2	0	HPV-
ACATCAGTCACTTCAT.2	ACATCAGTCACTTCAT.2	0	HPV-
ACCAGTAGTGCAGTAG.2	ACCAGTAGTGCAGTAG.2	0.960960037542187	HPV-
ACCAGTATCCTGCTTG.2	ACCAGTATCCTGCTTG.2	0	HPV-
ACCCACTAGATGCCTT.2	ACCCACTAGATGCCTT.2	0	HPV-
ACCCACTAGGATGCGT.2	ACCCACTAGGATGCGT.2	0	HPV-
ACCCACTGTGGTACAG.2	ACCCACTGTGGTACAG.2	0	HPV-
ACCGTAACAGCTCGAC.2	ACCGTAACAGCTCGAC.2	0	HPV-
ACCTTTAGTAGGCATG.2	ACCTTTAGTAGGCATG.2	0	HPV-
ACGAGCCCACCCAGTG.2	ACGAGCCCACCCAGTG.2	0	HPV-
ACGAGCCGTTGGTGGA.2	ACGAGCCGTTGGTGGA.2	0	HPV-
ACGAGGAAGCAGATCG.2	ACGAGGAAGCAGATCG.2	0	HPV-
ACGAGGAGTCAAACTC.2	ACGAGGAGTCAAACTC.2	0	HPV-
ACGAGGAGTCGAGTTT.2	ACGAGGAGTCGAGTTT.2	0	HPV-
ACGAGGATCCGGGTGT.2	ACGAGGATCCGGGTGT.2	0	HPV-
ACGAGGATCGGTTCGG.2	ACGAGGATCGGTTCGG.2	0	HPV-
ACGATACAGGCTCTTA.2	ACGATACAGGCTCTTA.2	1.15638168139385	HPV-
ACGATACCACGAAACG.2	ACGATACCACGAAACG.2	0	HPV-
ACGATACCAGTATGCT.2	ACGATACCAGTATGCT.2	0	HPV-
ACGATGTAGACGACGT.2	ACGATGTAGACGACGT.2	0	HPV-
ACGCAGCAGACTAAGT.2	ACGCAGCAGACTAAGT.2	0	HPV-
ACGCAGCGTAGGACAC.2	ACGCAGCGTAGGACAC.2	0	HPV-
ACGCCAGAGAGTACAT.2	ACGCCAGAGAGTACAT.2	0	HPV-
ACGCCAGGTCGAGATG.2	ACGCCAGGTCGAGATG.2	0	HPV-
ACGCCGAAGTCGTTTG.2	ACGCCGAAGTCGTTTG.2	0	HPV-
ACGCCGACATCCGTGG.2	ACGCCGACATCCGTGG.2	0	HPV-
ACGGAGATCTGCAAGT.2	ACGGAGATCTGCAAGT.2	0	HPV-
ACGGCCAAGAAAGTGG.2	ACGGCCAAGAAAGTGG.2	0.847145508453944	HPV-
ACGGCCAAGCAACGGT.2	ACGGCCAAGCAACGGT.2	0	HPV-
ACGGCCACAGATTGCT.2	ACGGCCACAGATTGCT.2	0	HPV-
ACGGCCACATAAGACA.2	ACGGCCACATAAGACA.2	0	HPV-
ACGGCCACATGCCTAA.2	ACGGCCACATGCCTAA.2	0	HPV-
ACGGCCATCTGGTGTA.2	ACGGCCATCTGGTGTA.2	0	HPV-
ACGGGCTCAAGCCGCT.2	ACGGGCTCAAGCCGCT.2	0	HPV-
ACGGGCTTCCCGACTT.2	ACGGGCTTCCCGACTT.2	0	HPV-
ACGGGCTTCCGTAGGC.2	ACGGGCTTCCGTAGGC.2	0	HPV-
ACGGGTCAGGCGTACA.2	ACGGGTCAGGCGTACA.2	0	HPV-
ACGGGTCCATCCTAGA.2	ACGGGTCCATCCTAGA.2	0	HPV-
ACGGGTCGTCACTGGC.2	ACGGGTCGTCACTGGC.2	0	HPV-
ACGGGTCTCGGTGTTA.2	ACGGGTCTCGGTGTTA.2	0	HPV-
ACGTCAAAGCAGCGTA.2	ACGTCAAAGCAGCGTA.2	0	HPV-
ACGTCAATCGCTTGTC.2	ACGTCAATCGCTTGTC.2	0	HPV-
ACTATCTTCATGCATG.2	ACTATCTTCATGCATG.2	0	HPV-
ACTATCTTCCCATTTA.2	ACTATCTTCCCATTTA.2	0.983440902446024	HPV-
ACTATCTTCGTCGTTC.2	ACTATCTTCGTCGTTC.2	0	HPV-
ACTGAACAGTCCCACG.2	ACTGAACAGTCCCACG.2	0	HPV-
ACTGAACGTTTGCATG.2	ACTGAACGTTTGCATG.2	0	HPV-
ACTGAACTCTACCAGA.2	ACTGAACTCTACCAGA.2	0	HPV-
ACTGAGTAGCGCCTTG.2	ACTGAGTAGCGCCTTG.2	0	HPV-
ACTGAGTCAAATTGCC.2	ACTGAGTCAAATTGCC.2	0	HPV-
ACTGATGGTTAAGGGC.2	ACTGATGGTTAAGGGC.2	0	HPV-
ACTGCTCAGTAAGTAC.2	ACTGCTCAGTAAGTAC.2	0	HPV-
ACTGCTCCACTGTCGG.2	ACTGCTCCACTGTCGG.2	0	HPV-
ACTGCTCCATGTTCCC.2	ACTGCTCCATGTTCCC.2	0	HPV-
ACTGCTCTCAGTTTGG.2	ACTGCTCTCAGTTTGG.2	0	HPV-
ACTGTCCAGTTAACGA.2	ACTGTCCAGTTAACGA.2	0	HPV-
ACTGTCCGTTAAGATG.2	ACTGTCCGTTAAGATG.2	0	HPV-
ACTTACTTCAACGAAA.2	ACTTACTTCAACGAAA.2	0	HPV-
ACTTGTTAGATCGGGT.2	ACTTGTTAGATCGGGT.2	0	HPV-
ACTTGTTAGTGATCGG.2	ACTTGTTAGTGATCGG.2	0	HPV-
ACTTGTTGTAATTGGA.2	ACTTGTTGTAATTGGA.2	0.281741525556431	HPV-
ACTTGTTGTCCAACTA.2	ACTTGTTGTCCAACTA.2	0	HPV-
ACTTGTTTCACAGTAC.2	ACTTGTTTCACAGTAC.2	0	HPV-
ACTTTCAAGAGCCCAA.2	ACTTTCAAGAGCCCAA.2	0.387904303079245	HPV-
ACTTTCAAGGCGATAC.2	ACTTTCAAGGCGATAC.2	0	HPV-
ACTTTCACAAGTAATG.2	ACTTTCACAAGTAATG.2	0.185265121442952	HPV-
ACTTTCAGTTGAACTC.2	ACTTTCAGTTGAACTC.2	0	HPV-
ACTTTCATCTGAGTGT.2	ACTTTCATCTGAGTGT.2	0	HPV-
AGAATAGAGCACAGGT.2	AGAATAGAGCACAGGT.2	0	HPV-
AGAATAGAGTCCGGTC.2	AGAATAGAGTCCGGTC.2	0	HPV-
AGAATAGAGTGTTGAA.2	AGAATAGAGTGTTGAA.2	0	HPV-
AGAATAGCATCTATGG.2	AGAATAGCATCTATGG.2	0	HPV-
AGAATAGGTACCGGCT.2	AGAATAGGTACCGGCT.2	1.21731972188124	HPV-
AGACGTTAGCAGACTG.2	AGACGTTAGCAGACTG.2	0	HPV-
AGACGTTAGCTAGCCC.2	AGACGTTAGCTAGCCC.2	0	HPV-
AGACGTTAGTGTTGAA.2	AGACGTTAGTGTTGAA.2	0	HPV-
AGAGCGACAAGCCGTC.2	AGAGCGACAAGCCGTC.2	0.613771566658997	HPV-
AGAGCGAGTCTGGTCG.2	AGAGCGAGTCTGGTCG.2	0	HPV-
AGAGCTTAGAACAATC.2	AGAGCTTAGAACAATC.2	0	HPV-
AGAGCTTGTCCGTCAG.2	AGAGCTTGTCCGTCAG.2	0	HPV-
AGAGTGGAGAATGTGT.2	AGAGTGGAGAATGTGT.2	0	HPV-
AGAGTGGCAAGGCTCC.2	AGAGTGGCAAGGCTCC.2	0	HPV-
AGAGTGGCACCTCGGA.2	AGAGTGGCACCTCGGA.2	0	HPV-
AGAGTGGGTGGCCCTA.2	AGAGTGGGTGGCCCTA.2	0	HPV-
AGAGTGGGTGTCTGAT.2	AGAGTGGGTGTCTGAT.2	0.558151870038051	HPV-
AGAGTGGGTTCCGTCT.2	AGAGTGGGTTCCGTCT.2	0	HPV-
AGAGTGGTCCGGGTGT.2	AGAGTGGTCCGGGTGT.2	0	HPV-
AGATCTGAGAGTCGGT.2	AGATCTGAGAGTCGGT.2	0	HPV-
AGATCTGTCACAATGC.2	AGATCTGTCACAATGC.2	0.33198489060172	HPV-
AGATCTGTCTTATCTG.2	AGATCTGTCTTATCTG.2	0	HPV-
AGATTGCCAGGAATCG.2	AGATTGCCAGGAATCG.2	0	HPV-
AGATTGCGTCGTCTTC.2	AGATTGCGTCGTCTTC.2	0	HPV-
AGATTGCTCCGTCAAA.2	AGATTGCTCCGTCAAA.2	0	HPV-
AGATTGCTCTTGGGTA.2	AGATTGCTCTTGGGTA.2	0	HPV-
AGCAGCCAGAAGGCCT.2	AGCAGCCAGAAGGCCT.2	0	HPV-
AGCAGCCAGCGATATA.2	AGCAGCCAGCGATATA.2	0	HPV-
AGCAGCCTCCCTAATT.2	AGCAGCCTCCCTAATT.2	0	HPV-
AGCAGCCTCCGTTGCT.2	AGCAGCCTCCGTTGCT.2	0.698947222037074	HPV-
AGCATACAGCCGGTAA.2	AGCATACAGCCGGTAA.2	0	HPV-
AGCATACGTGAGGCTA.2	AGCATACGTGAGGCTA.2	0	HPV-
AGCCTAAAGCCAGTTT.2	AGCCTAAAGCCAGTTT.2	1.25760541926585	HPV-
AGCCTAACACAGACTT.2	AGCCTAACACAGACTT.2	0	HPV-
AGCCTAACAGCTGTGC.2	AGCCTAACAGCTGTGC.2	0	HPV-
AGCCTAAGTGCGAAAC.2	AGCCTAAGTGCGAAAC.2	0	HPV-
AGCCTAATCACTTACT.2	AGCCTAATCACTTACT.2	0	HPV-
AGCGGTCAGATTACCC.2	AGCGGTCAGATTACCC.2	0	HPV-
AGCGGTCCACTCTGTC.2	AGCGGTCCACTCTGTC.2	0.683003807363761	HPV-
AGCGGTCGTAGGCTGA.2	AGCGGTCGTAGGCTGA.2	0	HPV-
AGCGGTCTCACCAGGC.2	AGCGGTCTCACCAGGC.2	0	HPV-
AGCGGTCTCCAGAAGG.2	AGCGGTCTCCAGAAGG.2	0	HPV-
AGCGGTCTCCGTAGTA.2	AGCGGTCTCCGTAGTA.2	0	HPV-
AGCGGTCTCGATGAGG.2	AGCGGTCTCGATGAGG.2	0	HPV-
AGCGGTCTCTCTAGGA.2	AGCGGTCTCTCTAGGA.2	0	HPV-
AGCGTATAGGCCCGTT.2	AGCGTATAGGCCCGTT.2	0	HPV-
AGCGTATCAGCTTAAC.2	AGCGTATCAGCTTAAC.2	0	HPV-
AGCGTATGTCTAACGT.2	AGCGTATGTCTAACGT.2	0	HPV-
AGCGTATGTTGGTAAA.2	AGCGTATGTTGGTAAA.2	0	HPV-
AGCGTCGGTCGCTTTC.2	AGCGTCGGTCGCTTTC.2	0	HPV-
AGCTCCTAGACCGGAT.2	AGCTCCTAGACCGGAT.2	0	HPV-
AGCTCCTAGATACACA.2	AGCTCCTAGATACACA.2	0	HPV-
AGCTCCTAGGACATTA.2	AGCTCCTAGGACATTA.2	0	HPV-
AGCTCCTAGGCTAGAC.2	AGCTCCTAGGCTAGAC.2	0	HPV-
AGCTCCTGTCTGCGGT.2	AGCTCCTGTCTGCGGT.2	0.925263751943156	HPV-
AGCTTGAGTCATCCCT.2	AGCTTGAGTCATCCCT.2	0	HPV-
AGCTTGATCCAAGTAC.2	AGCTTGATCCAAGTAC.2	0	HPV-
AGGCCACCATAAAGGT.2	AGGCCACCATAAAGGT.2	0.695203504478358	HPV-
AGGCCACCATCGATGT.2	AGGCCACCATCGATGT.2	0	HPV-
AGGCCACCATTCCTCG.2	AGGCCACCATTCCTCG.2	0	HPV-
AGGCCACGTAAACCTC.2	AGGCCACGTAAACCTC.2	0	HPV-
AGGCCACTCACGACTA.2	AGGCCACTCACGACTA.2	0	HPV-
AGGCCACTCGGAAATA.2	AGGCCACTCGGAAATA.2	1.06572731383972	HPV-
AGGCCGTAGCCCTAAT.2	AGGCCGTAGCCCTAAT.2	0	HPV-
AGGCCGTAGCTAGCCC.2	AGGCCGTAGCTAGCCC.2	0	HPV-
AGGCCGTCATGTTCCC.2	AGGCCGTCATGTTCCC.2	0	HPV-
AGGCCGTGTGTCCTCT.2	AGGCCGTGTGTCCTCT.2	0	HPV-
AGGCCGTGTGTGGCTC.2	AGGCCGTGTGTGGCTC.2	0	HPV-
AGGCCGTTCGTCGTTC.2	AGGCCGTTCGTCGTTC.2	0	HPV-
AGGCCGTTCTCACATT.2	AGGCCGTTCTCACATT.2	0	HPV-
AGGGAGTAGACTAGAT.2	AGGGAGTAGACTAGAT.2	1.16945858261516	HPV-
AGGGAGTTCGGGAGTA.2	AGGGAGTTCGGGAGTA.2	0	HPV-
AGGGAGTTCGGTCTAA.2	AGGGAGTTCGGTCTAA.2	0	HPV-
AGGGTGATCTCATTCA.2	AGGGTGATCTCATTCA.2	0	HPV-
AGGTCATAGACACGAC.2	AGGTCATAGACACGAC.2	0	HPV-
AGGTCATAGCCTTGAT.2	AGGTCATAGCCTTGAT.2	0	HPV-
AGGTCATAGGATGTAT.2	AGGTCATAGGATGTAT.2	1.12798579764873	HPV-
AGGTCATCATGCGCAC.2	AGGTCATCATGCGCAC.2	0	HPV-
AGGTCATGTCGCGGTT.2	AGGTCATGTCGCGGTT.2	0	HPV-
AGGTCCGAGGCTAGCA.2	AGGTCCGAGGCTAGCA.2	0	HPV-
AGGTCCGAGGGTGTTG.2	AGGTCCGAGGGTGTTG.2	0.686415814814177	HPV-
AGGTCCGCAGCCTTGG.2	AGGTCCGCAGCCTTGG.2	0.56851218843972	HPV-
AGGTCCGTCGTTACAG.2	AGGTCCGTCGTTACAG.2	0	HPV-
AGGTCCGTCTGGGCCA.2	AGGTCCGTCTGGGCCA.2	0	HPV-
AGTAGTCCAGGGTATG.2	AGTAGTCCAGGGTATG.2	0	HPV-
AGTAGTCGTTGTCGCG.2	AGTAGTCGTTGTCGCG.2	0	HPV-
AGTAGTCTCCTAGGGC.2	AGTAGTCTCCTAGGGC.2	0	HPV-
AGTCTTTGTAGAGCTG.2	AGTCTTTGTAGAGCTG.2	0.567418733510764	HPV-
AGTGAGGCAGTAAGAT.2	AGTGAGGCAGTAAGAT.2	0.41737634478941	HPV-
AGTGAGGGTGAGTATA.2	AGTGAGGGTGAGTATA.2	0	HPV-
AGTGAGGTCAACACGT.2	AGTGAGGTCAACACGT.2	0	HPV-
AGTGAGGTCTGTACGA.2	AGTGAGGTCTGTACGA.2	0	HPV-
AGTGAGGTCTTGACGA.2	AGTGAGGTCTTGACGA.2	0	HPV-
AGTGGGAAGTAACCCT.2	AGTGGGAAGTAACCCT.2	0	HPV-
AGTGGGACATTGTGCA.2	AGTGGGACATTGTGCA.2	0	HPV-
AGTGTCAAGTAGGTGC.2	AGTGTCAAGTAGGTGC.2	0	HPV-
AGTGTCAAGTTCGCAT.2	AGTGTCAAGTTCGCAT.2	0	HPV-
AGTGTCACAAGGACTG.2	AGTGTCACAAGGACTG.2	0	HPV-
AGTGTCACAGGCTGAA.2	AGTGTCACAGGCTGAA.2	1.01319453751376	HPV-
AGTGTCACATCCTAGA.2	AGTGTCACATCCTAGA.2	0	HPV-
AGTGTCAGTCCCTACT.2	AGTGTCAGTCCCTACT.2	0	HPV-
AGTGTCAGTGATGATA.2	AGTGTCAGTGATGATA.2	0.171187696016123	HPV-
AGTGTCATCGTGGACC.2	AGTGTCATCGTGGACC.2	0	HPV-
AGTTGGTCAGTTTACG.2	AGTTGGTCAGTTTACG.2	0	HPV-
ATAACGCAGCGGCTTC.2	ATAACGCAGCGGCTTC.2	0	HPV-
ATAACGCCAAGGACTG.2	ATAACGCCAAGGACTG.2	0	HPV-
ATAACGCCAGTCGTGC.2	ATAACGCCAGTCGTGC.2	0	HPV-
ATAACGCCAGTCTTCC.2	ATAACGCCAGTCTTCC.2	0	HPV-
ATAACGCGTGCTTCTC.2	ATAACGCGTGCTTCTC.2	0	HPV-
ATAAGAGAGTACACCT.2	ATAAGAGAGTACACCT.2	0.23080919860884	HPV-
ATAAGAGCAAGCCGTC.2	ATAAGAGCAAGCCGTC.2	0	HPV-
ATAAGAGTCCATTCTA.2	ATAAGAGTCCATTCTA.2	0	HPV-
ATAGACCGTTCTGGTA.2	ATAGACCGTTCTGGTA.2	0.748444587216111	HPV-
ATCACGAAGGATTCGG.2	ATCACGAAGGATTCGG.2	0	HPV-
ATCATCTAGTGGGATC.2	ATCATCTAGTGGGATC.2	0	HPV-
ATCATCTTCTCGCATC.2	ATCATCTTCTCGCATC.2	0	HPV-
ATCATGGAGGACATTA.2	ATCATGGAGGACATTA.2	0	HPV-
ATCATGGCAATCAGAA.2	ATCATGGCAATCAGAA.2	0	HPV-
ATCATGGTCTCCCTGA.2	ATCATGGTCTCCCTGA.2	0.966879736586956	HPV-
ATCCACCAGTCAATAG.2	ATCCACCAGTCAATAG.2	0	HPV-
ATCCACCAGTGTACGG.2	ATCCACCAGTGTACGG.2	0	HPV-
ATCCACCAGTTAACGA.2	ATCCACCAGTTAACGA.2	0	HPV-
ATCCACCCACCGTTGG.2	ATCCACCCACCGTTGG.2	0	HPV-
ATCCACCGTGACGGTA.2	ATCCACCGTGACGGTA.2	0	HPV-
ATCCACCGTGCGGTAA.2	ATCCACCGTGCGGTAA.2	0	HPV-
ATCCACCTCATGTCCC.2	ATCCACCTCATGTCCC.2	0.486773188723334	HPV-
ATCCACCTCCTCAACC.2	ATCCACCTCCTCAACC.2	1.04223	HPV-
ATCCGAACATTGGGCC.2	ATCCGAACATTGGGCC.2	0	HPV-
ATCGAGTCATTTCAGG.2	ATCGAGTCATTTCAGG.2	0.481101840353243	HPV-
ATCGAGTGTTCCCTTG.2	ATCGAGTGTTCCCTTG.2	0	HPV-
ATCGAGTTCAACGGCC.2	ATCGAGTTCAACGGCC.2	0	HPV-
ATCGAGTTCTCTGCTG.2	ATCGAGTTCTCTGCTG.2	0	HPV-
ATCTACTAGCCGGTAA.2	ATCTACTAGCCGGTAA.2	0.39259292456818	HPV-
ATCTACTCACGTCTCT.2	ATCTACTCACGTCTCT.2	0	HPV-
ATCTACTGTAAAGTCA.2	ATCTACTGTAAAGTCA.2	0	HPV-
ATCTGCCAGACGCAAC.2	ATCTGCCAGACGCAAC.2	0	HPV-
ATCTGCCCATATGGTC.2	ATCTGCCCATATGGTC.2	0	HPV-
ATCTGCCTCCCGGATG.2	ATCTGCCTCCCGGATG.2	0.355755914625407	HPV-
ATGAGGGAGTATGACA.2	ATGAGGGAGTATGACA.2	0	HPV-
ATGCGATGTCTAAACC.2	ATGCGATGTCTAAACC.2	0	HPV-
ATGGGAGCACGAAAGC.2	ATGGGAGCACGAAAGC.2	0.40173357566795	HPV-
ATGTGTGAGCTAGCCC.2	ATGTGTGAGCTAGCCC.2	0	HPV-
ATGTGTGAGGAGTACC.2	ATGTGTGAGGAGTACC.2	0	HPV-
ATGTGTGAGGCGATAC.2	ATGTGTGAGGCGATAC.2	0	HPV-
ATGTGTGTCCGCATAA.2	ATGTGTGTCCGCATAA.2	0	HPV-
ATTACTCAGCAGCGTA.2	ATTACTCAGCAGCGTA.2	0	HPV-
ATTACTCCACCTCGGA.2	ATTACTCCACCTCGGA.2	0.837811623242097	HPV-
ATTACTCGTAGCGTAG.2	ATTACTCGTAGCGTAG.2	0	HPV-
ATTACTCTCCCATTTA.2	ATTACTCTCCCATTTA.2	0	HPV-
ATTATCCCAACGATGG.2	ATTATCCCAACGATGG.2	0	HPV-
ATTATCCCAACTGGCC.2	ATTATCCCAACTGGCC.2	0	HPV-
ATTGGACCAGCTGCAC.2	ATTGGACCAGCTGCAC.2	0	HPV-
ATTGGACTCGGTGTCG.2	ATTGGACTCGGTGTCG.2	0	HPV-
ATTGGTGAGGTGCTTT.2	ATTGGTGAGGTGCTTT.2	0	HPV-
ATTGGTGTCAAAGTAG.2	ATTGGTGTCAAAGTAG.2	0	HPV-
ATTTCTGGTGATGTGG.2	ATTTCTGGTGATGTGG.2	0	HPV-
ATTTCTGGTGTAATGA.2	ATTTCTGGTGTAATGA.2	0	HPV-
CAACCAACATAGAAAC.2	CAACCAACATAGAAAC.2	0	HPV-
CAACCAAGTACGACCC.2	CAACCAAGTACGACCC.2	0	HPV-
CAACCAAGTTCACGGC.2	CAACCAAGTTCACGGC.2	0.813228731552206	HPV-
CAACCAATCCTTGCCA.2	CAACCAATCCTTGCCA.2	0	HPV-
CAACCTCCACGAAACG.2	CAACCTCCACGAAACG.2	0	HPV-
CAACCTCCACGGCGTT.2	CAACCTCCACGGCGTT.2	0	HPV-
CAACCTCGTCGACTGC.2	CAACCTCGTCGACTGC.2	0	HPV-
CAACCTCGTGTTTGGT.2	CAACCTCGTGTTTGGT.2	0	HPV-
CAACTAGAGACGCACA.2	CAACTAGAGACGCACA.2	0	HPV-
CAACTAGAGTTGTAGA.2	CAACTAGAGTTGTAGA.2	0	HPV-
CAACTAGCACCAACCG.2	CAACTAGCACCAACCG.2	0	HPV-
CAACTAGTCCGCGCAA.2	CAACTAGTCCGCGCAA.2	0	HPV-
CAACTAGTCCGCGTTT.2	CAACTAGTCCGCGTTT.2	0.494371776187621	HPV-
CAAGAAACAAGGCTCC.2	CAAGAAACAAGGCTCC.2	0	HPV-
CAAGATCCAGTAAGAT.2	CAAGATCCAGTAAGAT.2	0	HPV-
CAAGATCTCATTTGGG.2	CAAGATCTCATTTGGG.2	0	HPV-
CAAGGCCAGATGCGAC.2	CAAGGCCAGATGCGAC.2	0.782827202572925	HPV-
CAAGGCCCAATGGTCT.2	CAAGGCCCAATGGTCT.2	1.14610724832095	HPV-
CAAGTTGGTAAACGCG.2	CAAGTTGGTAAACGCG.2	0	HPV-
CACAAACAGATCGATA.2	CACAAACAGATCGATA.2	0.57462138135221	HPV-
CACACAACAAGTTAAG.2	CACACAACAAGTTAAG.2	0	HPV-
CACACCTAGTTGTCGT.2	CACACCTAGTTGTCGT.2	0	HPV-
CACACCTTCGCGATCG.2	CACACCTTCGCGATCG.2	0	HPV-
CACACTCAGTAGTGCG.2	CACACTCAGTAGTGCG.2	0	HPV-
CACACTCGTTACTGAC.2	CACACTCGTTACTGAC.2	0	HPV-
CACACTCTCTGTGCAA.2	CACACTCTCTGTGCAA.2	0	HPV-
CACAGGCAGTGGACGT.2	CACAGGCAGTGGACGT.2	0	HPV-
CACAGGCCACACAGAG.2	CACAGGCCACACAGAG.2	0	HPV-
CACAGGCGTTAAGACA.2	CACAGGCGTTAAGACA.2	0	HPV-
CACAGGCTCCAAGCCG.2	CACAGGCTCCAAGCCG.2	0	HPV-
CACAGGCTCGAGAGCA.2	CACAGGCTCGAGAGCA.2	0	HPV-
CACAGTACACCCTATC.2	CACAGTACACCCTATC.2	0	HPV-
CACAGTACACTTAAGC.2	CACAGTACACTTAAGC.2	0	HPV-
CACAGTACATTAGCCA.2	CACAGTACATTAGCCA.2	0	HPV-
CACATAGAGCACAGGT.2	CACATAGAGCACAGGT.2	0	HPV-
CACATAGCAATGGAAT.2	CACATAGCAATGGAAT.2	0	HPV-
CACATAGTCATCTGTT.2	CACATAGTCATCTGTT.2	0	HPV-
CACATAGTCGTACCGG.2	CACATAGTCGTACCGG.2	1.10993927061279	HPV-
CACATAGTCTCAACTT.2	CACATAGTCTCAACTT.2	0	HPV-
CACATAGTCTTAGCCC.2	CACATAGTCTTAGCCC.2	0.438270899264177	HPV-
CACATTTAGCAATATG.2	CACATTTAGCAATATG.2	0	HPV-
CACATTTCACCAGATT.2	CACATTTCACCAGATT.2	0	HPV-
CACATTTCAGGTCGTC.2	CACATTTCAGGTCGTC.2	0	HPV-
CACATTTCATAAAGGT.2	CACATTTCATAAAGGT.2	1.16610159997263	HPV-
CACATTTTCTGCTGTC.2	CACATTTTCTGCTGTC.2	0	HPV-
CACCACTCAGGACGTA.2	CACCACTCAGGACGTA.2	0	HPV-
CACCACTTCAGGCGAA.2	CACCACTTCAGGCGAA.2	1.63007311394082	HPV-
CACCAGGAGGGATCTG.2	CACCAGGAGGGATCTG.2	0	HPV-
CACCAGGCAGTGGAGT.2	CACCAGGCAGTGGAGT.2	0	HPV-
CACCAGGGTGTCGCTG.2	CACCAGGGTGTCGCTG.2	0	HPV-
CACCAGGGTTACGTCA.2	CACCAGGGTTACGTCA.2	1.18452001371949	HPV-
CACCAGGTCAGGCCCA.2	CACCAGGTCAGGCCCA.2	0.543983802490221	HPV-
CACCAGGTCTTGTATC.2	CACCAGGTCTTGTATC.2	0	HPV-
CACCTTGAGATCCGAG.2	CACCTTGAGATCCGAG.2	0	HPV-
CACCTTGAGTGATCGG.2	CACCTTGAGTGATCGG.2	0	HPV-
CACCTTGCAGATCTGT.2	CACCTTGCAGATCTGT.2	0	HPV-
CACCTTGCAGGTGGAT.2	CACCTTGCAGGTGGAT.2	0	HPV-
CACCTTGGTTCGGCAC.2	CACCTTGGTTCGGCAC.2	0	HPV-
CACCTTGTCATCGATG.2	CACCTTGTCATCGATG.2	0	HPV-
CACTCCAAGACGCAAC.2	CACTCCAAGACGCAAC.2	1.10263	HPV-
CACTCCAAGCACAGGT.2	CACTCCAAGCACAGGT.2	0	HPV-
CACTCCAAGCCAGTTT.2	CACTCCAAGCCAGTTT.2	0	HPV-
CACTCCAGTCCGTTAA.2	CACTCCAGTCCGTTAA.2	0	HPV-
CACTCCATCAAGGTAA.2	CACTCCATCAAGGTAA.2	0	HPV-
CACTCCATCACAATGC.2	CACTCCATCACAATGC.2	0	HPV-
CACTCCATCAGTTAGC.2	CACTCCATCAGTTAGC.2	0.530072963995345	HPV-
CACTCCATCGTCTGAA.2	CACTCCATCGTCTGAA.2	0	HPV-
CAGAATCAGGCAATTA.2	CAGAATCAGGCAATTA.2	0	HPV-
CAGAATCCACATCTTT.2	CAGAATCCACATCTTT.2	0	HPV-
CAGAATCCAGGTGGAT.2	CAGAATCCAGGTGGAT.2	0.621907804894508	HPV-
CAGAGAGCAAAGGTGC.2	CAGAGAGCAAAGGTGC.2	0.928492127710595	HPV-
CAGAGAGCACAGGAGT.2	CAGAGAGCACAGGAGT.2	0	HPV-
CAGATCAAGGGATACC.2	CAGATCAAGGGATACC.2	0	HPV-
CAGATCAAGTTACGGG.2	CAGATCAAGTTACGGG.2	0	HPV-
CAGATCAGTGACTCAT.2	CAGATCAGTGACTCAT.2	0.430527300966719	HPV-
CAGATCAGTTATTCTC.2	CAGATCAGTTATTCTC.2	0	HPV-
CAGATCAGTTTGTGTG.2	CAGATCAGTTTGTGTG.2	0	HPV-
CAGATCATCGAATGCT.2	CAGATCATCGAATGCT.2	0	HPV-
CAGCAGCCATCACGAT.2	CAGCAGCCATCACGAT.2	0	HPV-
CAGCAGCGTGAAATCA.2	CAGCAGCGTGAAATCA.2	0.36945606108703	HPV-
CAGCAGCTCCGAGCCA.2	CAGCAGCTCCGAGCCA.2	0	HPV-
CAGCATAAGGGTATCG.2	CAGCATAAGGGTATCG.2	1.09067573907237	HPV-
CAGCATAAGTGCAAGC.2	CAGCATAAGTGCAAGC.2	0	HPV-
CAGCATACAATCACAC.2	CAGCATACAATCACAC.2	0	HPV-
CAGCATATCGACAGCC.2	CAGCATATCGACAGCC.2	0.721397352331552	HPV-
CAGCATATCGGTGTCG.2	CAGCATATCGGTGTCG.2	0	HPV-
CAGCCGAAGAGGTTGC.2	CAGCCGAAGAGGTTGC.2	0	HPV-
CAGCCGACACAGGAGT.2	CAGCCGACACAGGAGT.2	1.77569188836057	HPV-
CAGCCGAGTCCCGACA.2	CAGCCGAGTCCCGACA.2	0	HPV-
CAGCCGATCAATCTCT.2	CAGCCGATCAATCTCT.2	0	HPV-
CAGCCGATCACCAGGC.2	CAGCCGATCACCAGGC.2	0	HPV-
CAGCGACAGAGAACAG.2	CAGCGACAGAGAACAG.2	0.386099687894919	HPV-
CAGCGACAGGTGACCA.2	CAGCGACAGGTGACCA.2	0	HPV-
CAGCGACTCATACGGT.2	CAGCGACTCATACGGT.2	0	HPV-
CAGCTAACACAACGTT.2	CAGCTAACACAACGTT.2	0	HPV-
CAGCTGGGTAGGGTAC.2	CAGCTGGGTAGGGTAC.2	0	HPV-
CAGCTGGGTTAGTGGG.2	CAGCTGGGTTAGTGGG.2	1.10667684850484	HPV-
CAGCTGGGTTCAACCA.2	CAGCTGGGTTCAACCA.2	0	HPV-
CAGGTGCAGCTCCTCT.2	CAGGTGCAGCTCCTCT.2	0.706301910611345	HPV-
CAGGTGCAGGAGTACC.2	CAGGTGCAGGAGTACC.2	0.412727994267976	HPV-
CAGGTGCCACATGGGA.2	CAGGTGCCACATGGGA.2	0.921421269761609	HPV-
CAGGTGCCACATTAGC.2	CAGGTGCCACATTAGC.2	0	HPV-
CAGTAACTCTCGATGA.2	CAGTAACTCTCGATGA.2	0	HPV-
CAGTCCTAGAGGTTGC.2	CAGTCCTAGAGGTTGC.2	0.939224302298845	HPV-
CAGTCCTAGATCACGG.2	CAGTCCTAGATCACGG.2	0	HPV-
CAGTCCTAGCCAACAG.2	CAGTCCTAGCCAACAG.2	0	HPV-
CAGTCCTAGCTCTCGG.2	CAGTCCTAGCTCTCGG.2	0.50775130776462	HPV-
CAGTCCTAGGGTCGAT.2	CAGTCCTAGGGTCGAT.2	0	HPV-
CAGTCCTGTACAGACG.2	CAGTCCTGTACAGACG.2	0	HPV-
CAGTCCTGTAGGGTAC.2	CAGTCCTGTAGGGTAC.2	0	HPV-
CAGTCCTGTCGGGTCT.2	CAGTCCTGTCGGGTCT.2	0.464482949780249	HPV-
CATATGGCATCGACGC.2	CATATGGCATCGACGC.2	0	HPV-
CATATGGCATGTCCTC.2	CATATGGCATGTCCTC.2	0	HPV-
CATATGGGTGAGTGAC.2	CATATGGGTGAGTGAC.2	0.37700897334107	HPV-
CATATGGGTTCGTTGA.2	CATATGGGTTCGTTGA.2	0	HPV-
CATATTCCAGGTCGTC.2	CATATTCCAGGTCGTC.2	0.654096359248756	HPV-
CATATTCCAGGTCTCG.2	CATATTCCAGGTCTCG.2	0.868172262432296	HPV-
CATATTCTCAGCGATT.2	CATATTCTCAGCGATT.2	0	HPV-
CATCAAGAGCAATATG.2	CATCAAGAGCAATATG.2	0	HPV-
CATCAAGAGGTGCAAC.2	CATCAAGAGGTGCAAC.2	0	HPV-
CATCAAGGTGAGTATA.2	CATCAAGGTGAGTATA.2	0	HPV-
CATCAAGGTTACGGAG.2	CATCAAGGTTACGGAG.2	0	HPV-
CATCAGAGTGCTGTAT.2	CATCAGAGTGCTGTAT.2	0	HPV-
CATCAGATCACCGGGT.2	CATCAGATCACCGGGT.2	0	HPV-
CATCCACAGTACGCCC.2	CATCCACAGTACGCCC.2	0	HPV-
CATCCACGTATTCTCT.2	CATCCACGTATTCTCT.2	0.324506206538015	HPV-
CATCCACTCCTGCAGG.2	CATCCACTCCTGCAGG.2	1.16291711194845	HPV-
CATCGAACACCGCTAG.2	CATCGAACACCGCTAG.2	0	HPV-
CATCGAACACGAAAGC.2	CATCGAACACGAAAGC.2	0	HPV-
CATCGAAGTCGGATCC.2	CATCGAAGTCGGATCC.2	1.05074228870601	HPV-
CATCGAATCTACTCAT.2	CATCGAATCTACTCAT.2	1.20802466423685	HPV-
CATCGAATCTCTGAGA.2	CATCGAATCTCTGAGA.2	0	HPV-
CATCGGGAGTGACATA.2	CATCGGGAGTGACATA.2	0	HPV-
CATCGGGCAGCTTAAC.2	CATCGGGCAGCTTAAC.2	0	HPV-
CATCGGGCATCGGACC.2	CATCGGGCATCGGACC.2	0	HPV-
CATCGGGGTACTTAGC.2	CATCGGGGTACTTAGC.2	0	HPV-
CATCGGGGTGCGAAAC.2	CATCGGGGTGCGAAAC.2	0	HPV-
CATCGGGTCGTATCAG.2	CATCGGGTCGTATCAG.2	0	HPV-
CATGACAAGTCCGGTC.2	CATGACAAGTCCGGTC.2	0	HPV-
CATGACACAAGCCGCT.2	CATGACACAAGCCGCT.2	0	HPV-
CATGACACATAAGACA.2	CATGACACATAAGACA.2	0	HPV-
CATGACACATGTTGAC.2	CATGACACATGTTGAC.2	0	HPV-
CATGACATCTATGTGG.2	CATGACATCTATGTGG.2	0	HPV-
CATGCCTAGCCGATTT.2	CATGCCTAGCCGATTT.2	0	HPV-
CATGCCTCATGCCACG.2	CATGCCTCATGCCACG.2	0	HPV-
CATGGCGAGACCACGA.2	CATGGCGAGACCACGA.2	0	HPV-
CATGGCGAGGAGTTGC.2	CATGGCGAGGAGTTGC.2	0	HPV-
CATGGCGCATGTAAGA.2	CATGGCGCATGTAAGA.2	0	HPV-
CATGGCGGTACACCGC.2	CATGGCGGTACACCGC.2	0	HPV-
CATGGCGGTAGCGTAG.2	CATGGCGGTAGCGTAG.2	0	HPV-
CATGGCGGTTATCCGA.2	CATGGCGGTTATCCGA.2	0	HPV-
CATTATCCACCCTATC.2	CATTATCCACCCTATC.2	0	HPV-
CATTATCCATCGGAAG.2	CATTATCCATCGGAAG.2	0	HPV-
CATTATCTCCTACAGA.2	CATTATCTCCTACAGA.2	0	HPV-
CATTCGCCAAGACGTG.2	CATTCGCCAAGACGTG.2	0	HPV-
CATTCGCCACAAGTAA.2	CATTCGCCACAAGTAA.2	0	HPV-
CATTCGCCAGCTCCGA.2	CATTCGCCAGCTCCGA.2	0	HPV-
CATTCGCGTTGCTCCT.2	CATTCGCGTTGCTCCT.2	0	HPV-
CATTCGCTCCTAAGTG.2	CATTCGCTCCTAAGTG.2	0	HPV-
CATTCGCTCGGATGGA.2	CATTCGCTCGGATGGA.2	0	HPV-
CATTCGCTCTATCCCG.2	CATTCGCTCTATCCCG.2	0	HPV-
CCAATCCAGCGTCTAT.2	CCAATCCAGCGTCTAT.2	0	HPV-
CCAATCCGTTATGTGC.2	CCAATCCGTTATGTGC.2	0	HPV-
CCACCTAAGCTGGAAC.2	CCACCTAAGCTGGAAC.2	0	HPV-
CCACCTAGTATAGGTA.2	CCACCTAGTATAGGTA.2	1.24637135522961	HPV-
CCACGGAAGCAGCCTC.2	CCACGGAAGCAGCCTC.2	0	HPV-
CCACGGAAGTCCTCCT.2	CCACGGAAGTCCTCCT.2	0	HPV-
CCACGGATCCACGTGG.2	CCACGGATCCACGTGG.2	0	HPV-
CCACGGATCCGAGCCA.2	CCACGGATCCGAGCCA.2	0	HPV-
CCACTACTCGTGGGAA.2	CCACTACTCGTGGGAA.2	0	HPV-
CCAGCGAGTTTGCATG.2	CCAGCGAGTTTGCATG.2	0.821418616849297	HPV-
CCAGCGATCGGATGGA.2	CCAGCGATCGGATGGA.2	0	HPV-
CCATGTCAGCCACCTG.2	CCATGTCAGCCACCTG.2	0	HPV-
CCATGTCAGGCTAGCA.2	CCATGTCAGGCTAGCA.2	0	HPV-
CCATGTCCACCAGGTC.2	CCATGTCCACCAGGTC.2	0	HPV-
CCATGTCTCCAACCAA.2	CCATGTCTCCAACCAA.2	0	HPV-
CCATTCGAGTGGTAGC.2	CCATTCGAGTGGTAGC.2	0	HPV-
CCATTCGCACGAAACG.2	CCATTCGCACGAAACG.2	0	HPV-
CCATTCGGTACAGTTC.2	CCATTCGGTACAGTTC.2	0.769777555873815	HPV-
CCATTCGGTAGCGTGA.2	CCATTCGGTAGCGTGA.2	0	HPV-
CCATTCGGTCGAGATG.2	CCATTCGGTCGAGATG.2	0	HPV-
CCCAATCCAATAGCAA.2	CCCAATCCAATAGCAA.2	0	HPV-
CCCAATCCATACTCTT.2	CCCAATCCATACTCTT.2	0	HPV-
CCCAGTTAGACACTAA.2	CCCAGTTAGACACTAA.2	1.08858052555275	HPV-
CCCAGTTTCACATGCA.2	CCCAGTTTCACATGCA.2	0	HPV-
CCCATACCACTATCTT.2	CCCATACCACTATCTT.2	0	HPV-
CCCATACGTTCAGCGC.2	CCCATACGTTCAGCGC.2	0	HPV-
CCCATACGTTGAACTC.2	CCCATACGTTGAACTC.2	0	HPV-
CCCATACTCGTCCGTT.2	CCCATACTCGTCCGTT.2	0.417411697153783	HPV-
CCCTCCTAGCTCCTTC.2	CCCTCCTAGCTCCTTC.2	0	HPV-
CCCTCCTCACAGAGGT.2	CCCTCCTCACAGAGGT.2	0	HPV-
CCCTCCTTCAGCAACT.2	CCCTCCTTCAGCAACT.2	0	HPV-
CCCTCCTTCCGCGTTT.2	CCCTCCTTCCGCGTTT.2	0	HPV-
CCGGGATTCACTCCTG.2	CCGGGATTCACTCCTG.2	0	HPV-
CCGGGATTCTACCAGA.2	CCGGGATTCTACCAGA.2	0	HPV-
CCGGTAGCAGTAAGAT.2	CCGGTAGCAGTAAGAT.2	0	HPV-
CCGTACTGTCGCCATG.2	CCGTACTGTCGCCATG.2	0	HPV-
CCGTACTTCAGTCAGT.2	CCGTACTTCAGTCAGT.2	0	HPV-
CCGTACTTCTATGTGG.2	CCGTACTTCTATGTGG.2	0	HPV-
CCGTGGACAATGGAGC.2	CCGTGGACAATGGAGC.2	0	HPV-
CCGTGGACAGCCAGAA.2	CCGTGGACAGCCAGAA.2	0.689195735876761	HPV-
CCGTGGAGTAGCTAAA.2	CCGTGGAGTAGCTAAA.2	0	HPV-
CCGTGGATCACAATGC.2	CCGTGGATCACAATGC.2	0.988497599463943	HPV-
CCGTGGATCCGATATG.2	CCGTGGATCCGATATG.2	0.9349278578729	HPV-
CCGTGGATCGCAAGCC.2	CCGTGGATCGCAAGCC.2	0	HPV-
CCGTGGATCGCTAGCG.2	CCGTGGATCGCTAGCG.2	0	HPV-
CCGTTCAAGTCAAGCG.2	CCGTTCAAGTCAAGCG.2	0	HPV-
CCGTTCACAGGTTTCA.2	CCGTTCACAGGTTTCA.2	0	HPV-
CCGTTCACATACGCCG.2	CCGTTCACATACGCCG.2	0.512055307411106	HPV-
CCGTTCATCTCCAACC.2	CCGTTCATCTCCAACC.2	1.68041178615283	HPV-
CCTAAAGAGTGTCTCA.2	CCTAAAGAGTGTCTCA.2	0	HPV-
CCTAAAGCAACACCTA.2	CCTAAAGCAACACCTA.2	0	HPV-
CCTAAAGGTAGAGCTG.2	CCTAAAGGTAGAGCTG.2	0.63080404998581	HPV-
CCTAAAGTCCGGCACA.2	CCTAAAGTCCGGCACA.2	0	HPV-
CCTACACCAAGGCTCC.2	CCTACACCAAGGCTCC.2	0	HPV-
CCTACACTCCTAGAAC.2	CCTACACTCCTAGAAC.2	0	HPV-
CCTACACTCGATCCCT.2	CCTACACTCGATCCCT.2	1.04449390053757	HPV-
CCTACCACAACTGCGC.2	CCTACCACAACTGCGC.2	0.528610252460967	HPV-
CCTACCACACGGCTAC.2	CCTACCACACGGCTAC.2	0	HPV-
CCTACCATCGCCTGAG.2	CCTACCATCGCCTGAG.2	0	HPV-
CCTAGCTAGAAGAAGC.2	CCTAGCTAGAAGAAGC.2	0.604549185227094	HPV-
CCTAGCTCAAGCCGCT.2	CCTAGCTCAAGCCGCT.2	0	HPV-
CCTAGCTTCATTGCGA.2	CCTAGCTTCATTGCGA.2	0	HPV-
CCTAGCTTCGCCAAAT.2	CCTAGCTTCGCCAAAT.2	0	HPV-
CCTATTACACGTGAGA.2	CCTATTACACGTGAGA.2	0	HPV-
CCTATTATCTATCCTA.2	CCTATTATCTATCCTA.2	0	HPV-
CCTCAGTAGCTGAACG.2	CCTCAGTAGCTGAACG.2	0.318164224044877	HPV-
CCTCAGTGTAAAGGAG.2	CCTCAGTGTAAAGGAG.2	0	HPV-
CCTCAGTTCGACCAGC.2	CCTCAGTTCGACCAGC.2	0.32999486229195	HPV-
CCTTACGCAAGCTGGA.2	CCTTACGCAAGCTGGA.2	0	HPV-
CCTTACGGTCTTGCGG.2	CCTTACGGTCTTGCGG.2	0	HPV-
CCTTACGTCCTTAATC.2	CCTTACGTCCTTAATC.2	0	HPV-
CCTTACGTCGCTTAGA.2	CCTTACGTCGCTTAGA.2	0	HPV-
CCTTACGTCTAAGCCA.2	CCTTACGTCTAAGCCA.2	0	HPV-
CCTTCCCAGGTGCAAC.2	CCTTCCCAGGTGCAAC.2	0	HPV-
CCTTCCCCACATGGGA.2	CCTTCCCCACATGGGA.2	0	HPV-
CCTTCCCTCAACGCTA.2	CCTTCCCTCAACGCTA.2	0	HPV-
CCTTCGAGTTCAGTAC.2	CCTTCGAGTTCAGTAC.2	0	HPV-
CCTTCGAGTTGACGTT.2	CCTTCGAGTTGACGTT.2	0	HPV-
CCTTCGATCTATCCTA.2	CCTTCGATCTATCCTA.2	0	HPV-
CGAACATAGGGTATCG.2	CGAACATAGGGTATCG.2	0.89186586345439	HPV-
CGAACATTCCGCTGTT.2	CGAACATTCCGCTGTT.2	0	HPV-
CGAACATTCCGTAGTA.2	CGAACATTCCGTAGTA.2	0	HPV-
CGAACATTCCTTGCCA.2	CGAACATTCCTTGCCA.2	0	HPV-
CGAATGTAGTGGACGT.2	CGAATGTAGTGGACGT.2	0	HPV-
CGAATGTGTTAAGACA.2	CGAATGTGTTAAGACA.2	0	HPV-
CGAATGTTCGCGTAGC.2	CGAATGTTCGCGTAGC.2	0.814628471089097	HPV-
CGAATGTTCTTCGAGA.2	CGAATGTTCTTCGAGA.2	0	HPV-
CGACCTTTCAAGATCC.2	CGACCTTTCAAGATCC.2	0	HPV-
CGACTTCAGCGCCTCA.2	CGACTTCAGCGCCTCA.2	0	HPV-
CGACTTCCAGCTATTG.2	CGACTTCCAGCTATTG.2	0.797421475852353	HPV-
CGAGAAGTCAATACCG.2	CGAGAAGTCAATACCG.2	0.440448285769654	HPV-
CGAGCACAGTAGTGCG.2	CGAGCACAGTAGTGCG.2	0	HPV-
CGAGCACGTACAGACG.2	CGAGCACGTACAGACG.2	0	HPV-
CGAGCACGTCAGAAGC.2	CGAGCACGTCAGAAGC.2	0	HPV-
CGAGCCAAGTGTCTCA.2	CGAGCCAAGTGTCTCA.2	0	HPV-
CGAGCCACATTAACCG.2	CGAGCCACATTAACCG.2	0	HPV-
CGAGCCAGTAAGTGGC.2	CGAGCCAGTAAGTGGC.2	0	HPV-
CGAGCCAGTCTGCAAT.2	CGAGCCAGTCTGCAAT.2	0.9585742723838	HPV-
CGAGCCAGTTGGTGGA.2	CGAGCCAGTTGGTGGA.2	0	HPV-
CGATCGGAGAGGTACC.2	CGATCGGAGAGGTACC.2	0	HPV-
CGATCGGAGTGGTAAT.2	CGATCGGAGTGGTAAT.2	0	HPV-
CGATCGGGTATGAATG.2	CGATCGGGTATGAATG.2	0	HPV-
CGATGGCAGCCCAGCT.2	CGATGGCAGCCCAGCT.2	0.851818507871407	HPV-
CGATGGCAGTGGGATC.2	CGATGGCAGTGGGATC.2	0	HPV-
CGATGGCTCCGTAGGC.2	CGATGGCTCCGTAGGC.2	0	HPV-
CGATGGCTCGGCCGAT.2	CGATGGCTCGGCCGAT.2	0	HPV-
CGATGTAAGAGTAAGG.2	CGATGTAAGAGTAAGG.2	0	HPV-
CGATGTACAACACGCC.2	CGATGTACAACACGCC.2	0	HPV-
CGATGTAGTCGGCACT.2	CGATGTAGTCGGCACT.2	0	HPV-
CGATGTATCAACGGGA.2	CGATGTATCAACGGGA.2	0	HPV-
CGATGTATCCACTCCA.2	CGATGTATCCACTCCA.2	0	HPV-
CGATTGAGTCAGAAGC.2	CGATTGAGTCAGAAGC.2	0	HPV-
CGCGGTAAGTTTGCGT.2	CGCGGTAAGTTTGCGT.2	0	HPV-
CGCGGTACACCATCCT.2	CGCGGTACACCATCCT.2	0	HPV-
CGCGGTACAGGCGATA.2	CGCGGTACAGGCGATA.2	0	HPV-
CGCGTTTTCCGATATG.2	CGCGTTTTCCGATATG.2	0	HPV-
CGCGTTTTCGGAGCAA.2	CGCGTTTTCGGAGCAA.2	0	HPV-
CGCTATCAGAAACCAT.2	CGCTATCAGAAACCAT.2	0	HPV-
CGCTATCAGCGTTCCG.2	CGCTATCAGCGTTCCG.2	0.762322955177336	HPV-
CGCTATCGTGTGTGCC.2	CGCTATCGTGTGTGCC.2	0	HPV-
CGCTATCTCGAATGGG.2	CGCTATCTCGAATGGG.2	0	HPV-
CGCTGGAAGCATGGCA.2	CGCTGGAAGCATGGCA.2	0.715524797099931	HPV-
CGCTGGAAGGACACCA.2	CGCTGGAAGGACACCA.2	0	HPV-
CGCTGGACATTTGCTT.2	CGCTGGACATTTGCTT.2	0	HPV-
CGCTGGATCCAAATGC.2	CGCTGGATCCAAATGC.2	0	HPV-
CGCTTCAAGATACACA.2	CGCTTCAAGATACACA.2	0	HPV-
CGCTTCACATTTCAGG.2	CGCTTCACATTTCAGG.2	0	HPV-
CGCTTCATCGTTACGA.2	CGCTTCATCGTTACGA.2	0	HPV-
CGGACACCAAGGCTCC.2	CGGACACCAAGGCTCC.2	0	HPV-
CGGACACTCAGTTAGC.2	CGGACACTCAGTTAGC.2	1.05756318071938	HPV-
CGGACGTAGAGCTTCT.2	CGGACGTAGAGCTTCT.2	0	HPV-
CGGACGTCAAGCCGCT.2	CGGACGTCAAGCCGCT.2	0	HPV-
CGGACGTGTCACCTAA.2	CGGACGTGTCACCTAA.2	0	HPV-
CGGACGTTCACGGTTA.2	CGGACGTTCACGGTTA.2	0	HPV-
CGGACGTTCATGTGGT.2	CGGACGTTCATGTGGT.2	0	HPV-
CGGACTGAGAAACGAG.2	CGGACTGAGAAACGAG.2	0	HPV-
CGGACTGCACCCATGG.2	CGGACTGCACCCATGG.2	0	HPV-
CGGACTGGTACACCGC.2	CGGACTGGTACACCGC.2	0	HPV-
CGGAGCTAGGCCCGTT.2	CGGAGCTAGGCCCGTT.2	1.23122362036216	HPV-
CGGAGCTAGGGCACTA.2	CGGAGCTAGGGCACTA.2	0	HPV-
CGGAGCTAGGGTGTGT.2	CGGAGCTAGGGTGTGT.2	0.317827701892466	HPV-
CGGAGCTCACCGCTAG.2	CGGAGCTCACCGCTAG.2	0	HPV-
CGGAGCTCAGATAATG.2	CGGAGCTCAGATAATG.2	0	HPV-
CGGAGCTGTTCTGTTT.2	CGGAGCTGTTCTGTTT.2	0	HPV-
CGGCTAGAGACTAGGC.2	CGGCTAGAGACTAGGC.2	0	HPV-
CGGCTAGCACCTTGTC.2	CGGCTAGCACCTTGTC.2	0	HPV-
CGGCTAGCATTTGCCC.2	CGGCTAGCATTTGCCC.2	0	HPV-
CGGCTAGGTCTCGTTC.2	CGGCTAGGTCTCGTTC.2	0	HPV-
CGGCTAGGTTTGGGCC.2	CGGCTAGGTTTGGGCC.2	0	HPV-
CGGGTCACAGCTGTAT.2	CGGGTCACAGCTGTAT.2	0	HPV-
CGGGTCAGTCGCATAT.2	CGGGTCAGTCGCATAT.2	0	HPV-
CGGGTCATCAGGCGAA.2	CGGGTCATCAGGCGAA.2	0	HPV-
CGGGTCATCGGTCCGA.2	CGGGTCATCGGTCCGA.2	0	HPV-
CGGTTAAAGCTAGCCC.2	CGGTTAAAGCTAGCCC.2	0	HPV-
CGGTTAACACATGGGA.2	CGGTTAACACATGGGA.2	0	HPV-
CGGTTAACAGGGATTG.2	CGGTTAACAGGGATTG.2	0	HPV-
CGGTTAATCGGCTACG.2	CGGTTAATCGGCTACG.2	0	HPV-
CGTAGCGTCCTGCCAT.2	CGTAGCGTCCTGCCAT.2	1.64610306908886	HPV-
CGTAGGCGTCATTAGC.2	CGTAGGCGTCATTAGC.2	0	HPV-
CGTCACTCACGTGAGA.2	CGTCACTCACGTGAGA.2	0	HPV-
CGTCACTCATCCGGGT.2	CGTCACTCATCCGGGT.2	0	HPV-
CGTCACTGTCGGCACT.2	CGTCACTGTCGGCACT.2	0.398408470418185	HPV-
CGTCACTTCCTTAATC.2	CGTCACTTCCTTAATC.2	0	HPV-
CGTCAGGAGGGTGTGT.2	CGTCAGGAGGGTGTGT.2	0	HPV-
CGTCAGGCAGATCTGT.2	CGTCAGGCAGATCTGT.2	0	HPV-
CGTCAGGCAGCCTATA.2	CGTCAGGCAGCCTATA.2	0	HPV-
CGTCAGGGTTCGTTGA.2	CGTCAGGGTTCGTTGA.2	0	HPV-
CGTCAGGTCTAGAGTC.2	CGTCAGGTCTAGAGTC.2	0	HPV-
CGTCCATGTCAAAGAT.2	CGTCCATGTCAAAGAT.2	0	HPV-
CGTCCATTCGCCAAAT.2	CGTCCATTCGCCAAAT.2	0	HPV-
CGTCTACAGATGTCGG.2	CGTCTACAGATGTCGG.2	0	HPV-
CGTCTACGTTCGTGAT.2	CGTCTACGTTCGTGAT.2	0	HPV-
CGTCTACTCTATCCTA.2	CGTCTACTCTATCCTA.2	0	HPV-
CGTGAGCCAACACGCC.2	CGTGAGCCAACACGCC.2	0	HPV-
CGTGAGCTCGGTTCGG.2	CGTGAGCTCGGTTCGG.2	0	HPV-
CGTGTAAAGCGTAGTG.2	CGTGTAAAGCGTAGTG.2	0	HPV-
CGTGTAAAGGGTGTGT.2	CGTGTAAAGGGTGTGT.2	0	HPV-
CGTGTAACAACTGCGC.2	CGTGTAACAACTGCGC.2	0	HPV-
CGTGTAAGTCTCGTTC.2	CGTGTAAGTCTCGTTC.2	0	HPV-
CGTGTAATCCCTGACT.2	CGTGTAATCCCTGACT.2	0.566329588323965	HPV-
CGTGTAATCTGATTCT.2	CGTGTAATCTGATTCT.2	0	HPV-
CGTGTCTGTACTCTCC.2	CGTGTCTGTACTCTCC.2	0	HPV-
CGTTAGACACCAGGTC.2	CGTTAGACACCAGGTC.2	0	HPV-
CGTTAGACATGTTGAC.2	CGTTAGACATGTTGAC.2	0	HPV-
CGTTCTGAGTTGAGTA.2	CGTTCTGAGTTGAGTA.2	0	HPV-
CGTTCTGGTGTCAATC.2	CGTTCTGGTGTCAATC.2	0	HPV-
CGTTCTGTCAGCGATT.2	CGTTCTGTCAGCGATT.2	0	HPV-
CGTTCTGTCGCTAGCG.2	CGTTCTGTCGCTAGCG.2	0.669700691864002	HPV-
CGTTGGGCAAGCCCAC.2	CGTTGGGCAAGCCCAC.2	0	HPV-
CGTTGGGCAGATCGGA.2	CGTTGGGCAGATCGGA.2	0	HPV-
CTAACTTCACATGACT.2	CTAACTTCACATGACT.2	0	HPV-
CTAACTTCATTAACCG.2	CTAACTTCATTAACCG.2	0	HPV-
CTAACTTTCTCCAGGG.2	CTAACTTTCTCCAGGG.2	1.26925452581418	HPV-
CTAAGACCAACTGCTA.2	CTAAGACCAACTGCTA.2	0	HPV-
CTAAGACCACAAGACG.2	CTAAGACCACAAGACG.2	0	HPV-
CTAAGACGTCCATGAT.2	CTAAGACGTCCATGAT.2	0.75765736947386	HPV-
CTAATGGTCTCTAAGG.2	CTAATGGTCTCTAAGG.2	0	HPV-
CTACACCAGTGCGTGA.2	CTACACCAGTGCGTGA.2	1.1956607434109	HPV-
CTACACCCAGGCAGTA.2	CTACACCCAGGCAGTA.2	0	HPV-
CTACACCTCAACGGCC.2	CTACACCTCAACGGCC.2	0	HPV-
CTACATTCATCCGCGA.2	CTACATTCATCCGCGA.2	1.1080336234965	HPV-
CTACCCAAGTTGAGTA.2	CTACCCAAGTTGAGTA.2	0	HPV-
CTACCCAGTCTCCCTA.2	CTACCCAGTCTCCCTA.2	0	HPV-
CTACCCATCTGGTTCC.2	CTACCCATCTGGTTCC.2	0	HPV-
CTACGTCAGTACGCCC.2	CTACGTCAGTACGCCC.2	0	HPV-
CTACGTCAGTCCATAC.2	CTACGTCAGTCCATAC.2	0	HPV-
CTACGTCGTTCCCGAG.2	CTACGTCGTTCCCGAG.2	0	HPV-
CTAGAGTAGGCCCTTG.2	CTAGAGTAGGCCCTTG.2	0	HPV-
CTAGAGTGTTCCTCCA.2	CTAGAGTGTTCCTCCA.2	0	HPV-
CTAGCCTAGTACGACG.2	CTAGCCTAGTACGACG.2	0	HPV-
CTAGTGAAGGATGGAA.2	CTAGTGAAGGATGGAA.2	0.317532562358856	HPV-
CTAGTGAAGTGTGGCA.2	CTAGTGAAGTGTGGCA.2	0	HPV-
CTAGTGACACGAAACG.2	CTAGTGACACGAAACG.2	0	HPV-
CTAGTGATCACCCTCA.2	CTAGTGATCACCCTCA.2	0	HPV-
CTCAGAACACGGTAAG.2	CTCAGAACACGGTAAG.2	0	HPV-
CTCAGAACATCATCCC.2	CTCAGAACATCATCCC.2	0	HPV-
CTCAGAAGTTCAGACT.2	CTCAGAAGTTCAGACT.2	0	HPV-
CTCAGAAGTTGTGGAG.2	CTCAGAAGTTGTGGAG.2	0	HPV-
CTCAGAATCTCGTTTA.2	CTCAGAATCTCGTTTA.2	0	HPV-
CTCATTACATACGCCG.2	CTCATTACATACGCCG.2	0	HPV-
CTCCTAGAGATGTTAG.2	CTCCTAGAGATGTTAG.2	0	HPV-
CTCCTAGAGGCCATAG.2	CTCCTAGAGGCCATAG.2	0	HPV-
CTCCTAGGTTCAGCGC.2	CTCCTAGGTTCAGCGC.2	0	HPV-
CTCGAAAGTGATGTCT.2	CTCGAAAGTGATGTCT.2	0	HPV-
CTCGAAATCGTGTAGT.2	CTCGAAATCGTGTAGT.2	0	HPV-
CTCGAGGCACGAAAGC.2	CTCGAGGCACGAAAGC.2	0	HPV-
CTCGAGGCATGACGGA.2	CTCGAGGCATGACGGA.2	1.80649347603911	HPV-
CTCGAGGGTGTGGCTC.2	CTCGAGGGTGTGGCTC.2	0	HPV-
CTCGGAGAGGCCATAG.2	CTCGGAGAGGCCATAG.2	0	HPV-
CTCGGGAAGATGTCGG.2	CTCGGGAAGATGTCGG.2	0	HPV-
CTCGGGACAAGGGTCA.2	CTCGGGACAAGGGTCA.2	0	HPV-
CTCGGGAGTATGAAAC.2	CTCGGGAGTATGAAAC.2	0	HPV-
CTCGGGAGTTAGATGA.2	CTCGGGAGTTAGATGA.2	0	HPV-
CTCGGGATCCAATGGT.2	CTCGGGATCCAATGGT.2	0	HPV-
CTCGTACGTCGCGAAA.2	CTCGTACGTCGCGAAA.2	0	HPV-
CTCGTCAAGCCCGAAA.2	CTCGTCAAGCCCGAAA.2	0	HPV-
CTCGTCACACGAAATA.2	CTCGTCACACGAAATA.2	0	HPV-
CTCGTCATCGGTCCGA.2	CTCGTCATCGGTCCGA.2	0.963559078530176	HPV-
CTCTAATAGAGCCCAA.2	CTCTAATAGAGCCCAA.2	1.25832641494449	HPV-
CTCTAATAGCCCTAAT.2	CTCTAATAGCCCTAAT.2	0	HPV-
CTCTAATAGTAGTGCG.2	CTCTAATAGTAGTGCG.2	0	HPV-
CTCTAATCAGGCGATA.2	CTCTAATCAGGCGATA.2	0	HPV-
CTCTAATGTGGCAAAC.2	CTCTAATGTGGCAAAC.2	0	HPV-
CTCTGGTCAATACGCT.2	CTCTGGTCAATACGCT.2	0	HPV-
CTGAAACCAAGAGGCT.2	CTGAAACCAAGAGGCT.2	0.755855758664009	HPV-
CTGAAACTCAGTGTTG.2	CTGAAACTCAGTGTTG.2	0	HPV-
CTGAAACTCAGTTGAC.2	CTGAAACTCAGTTGAC.2	0	HPV-
CTGAAACTCCACGTTC.2	CTGAAACTCCACGTTC.2	0	HPV-
CTGAAGTAGGCTAGCA.2	CTGAAGTAGGCTAGCA.2	0	HPV-
CTGAAGTCAAGCGTAG.2	CTGAAGTCAAGCGTAG.2	1.1166662607799	HPV-
CTGAAGTGTCGACTGC.2	CTGAAGTGTCGACTGC.2	0	HPV-
CTGATAGAGAAGATTC.2	CTGATAGAGAAGATTC.2	0.800044693130997	HPV-
CTGATAGAGCCAGTAG.2	CTGATAGAGCCAGTAG.2	0	HPV-
CTGATAGGTACGACCC.2	CTGATAGGTACGACCC.2	0	HPV-
CTGATCCGTCCTCCAT.2	CTGATCCGTCCTCCAT.2	0	HPV-
CTGATCCTCAAACCAC.2	CTGATCCTCAAACCAC.2	0	HPV-
CTGATCCTCCAGAAGG.2	CTGATCCTCCAGAAGG.2	0.59922919464918	HPV-
CTGCCTACAGGTGCCT.2	CTGCCTACAGGTGCCT.2	1.0376193042572	HPV-
CTGCCTAGTAAATGTG.2	CTGCCTAGTAAATGTG.2	0	HPV-
CTGCCTAGTATGCTTG.2	CTGCCTAGTATGCTTG.2	0	HPV-
CTGCCTAGTGGTACAG.2	CTGCCTAGTGGTACAG.2	0	HPV-
CTGCGGAAGTAATCCC.2	CTGCGGAAGTAATCCC.2	0.5782764362363	HPV-
CTGCGGAAGTGGGATC.2	CTGCGGAAGTGGGATC.2	0	HPV-
CTGCGGAGTCGCGGTT.2	CTGCGGAGTCGCGGTT.2	0	HPV-
CTGCGGATCATGGTCA.2	CTGCGGATCATGGTCA.2	0.551519859739128	HPV-
CTGCTGTAGAGGTTGC.2	CTGCTGTAGAGGTTGC.2	0	HPV-
CTGCTGTAGTCGCCGT.2	CTGCTGTAGTCGCCGT.2	0	HPV-
CTGCTGTCACGGATAG.2	CTGCTGTCACGGATAG.2	0.959169518486375	HPV-
CTGCTGTCATGAGCGA.2	CTGCTGTCATGAGCGA.2	0	HPV-
CTGCTGTTCGGAAACG.2	CTGCTGTTCGGAAACG.2	0	HPV-
CTGCTGTTCTTGGGTA.2	CTGCTGTTCTTGGGTA.2	0	HPV-
CTGGTCTAGGCTAGGT.2	CTGGTCTAGGCTAGGT.2	0	HPV-
CTGGTCTCAATCACAC.2	CTGGTCTCAATCACAC.2	0.887555372131455	HPV-
CTGGTCTTCGGCTTGG.2	CTGGTCTTCGGCTTGG.2	0	HPV-
CTGTGCTAGTAGGCCA.2	CTGTGCTAGTAGGCCA.2	0	HPV-
CTGTGCTGTAAACGCG.2	CTGTGCTGTAAACGCG.2	0	HPV-
CTGTGCTTCTTGGGTA.2	CTGTGCTTCTTGGGTA.2	0.737295516301727	HPV-
CTGTTTACAAAGGAAG.2	CTGTTTACAAAGGAAG.2	0	HPV-
CTGTTTAGTCTTGATG.2	CTGTTTAGTCTTGATG.2	0	HPV-
CTGTTTATCATATCGG.2	CTGTTTATCATATCGG.2	0	HPV-
CTTAACTAGGTCGGAT.2	CTTAACTAGGTCGGAT.2	0	HPV-
CTTAACTCAGAAGCAC.2	CTTAACTCAGAAGCAC.2	0	HPV-
CTTAACTTCGTTACAG.2	CTTAACTTCGTTACAG.2	0.782225911875777	HPV-
CTTACCGAGGAGTTGC.2	CTTACCGAGGAGTTGC.2	0	HPV-
CTTACCGCATCGGGTC.2	CTTACCGCATCGGGTC.2	0	HPV-
CTTACCGGTAAGGATT.2	CTTACCGGTAAGGATT.2	0	HPV-
CTTAGGATCTCACATT.2	CTTAGGATCTCACATT.2	0.349117419469423	HPV-
CTTCTCTAGGAGTCTG.2	CTTCTCTAGGAGTCTG.2	0	HPV-
CTTCTCTCATGCAACT.2	CTTCTCTCATGCAACT.2	0	HPV-
CTTCTCTGTAGTACCT.2	CTTCTCTGTAGTACCT.2	0.951005167809403	HPV-
CTTCTCTGTCGAACAG.2	CTTCTCTGTCGAACAG.2	0	HPV-
CTTCTCTTCAAGAAGT.2	CTTCTCTTCAAGAAGT.2	0	HPV-
CTTCTCTTCAGTGTTG.2	CTTCTCTTCAGTGTTG.2	1.4968977267217	HPV-
CTTCTCTTCCTCCTAG.2	CTTCTCTTCCTCCTAG.2	0	HPV-
CTTGGCTCATCTGGTA.2	CTTGGCTCATCTGGTA.2	0	HPV-
CTTGGCTGTTGATTGC.2	CTTGGCTGTTGATTGC.2	1.18578151735955	HPV-
CTTGGCTTCCCACTTG.2	CTTGGCTTCCCACTTG.2	0	HPV-
CTTTGCGAGCTTTGGT.2	CTTTGCGAGCTTTGGT.2	0	HPV-
CTTTGCGGTTGTGGCC.2	CTTTGCGGTTGTGGCC.2	0	HPV-
CTTTGCGTCATGTCTT.2	CTTTGCGTCATGTCTT.2	0.789199913032267	HPV-
CTTTGCGTCCTTGCCA.2	CTTTGCGTCCTTGCCA.2	0	HPV-
CTTTGCGTCGGTTAAC.2	CTTTGCGTCGGTTAAC.2	0	HPV-
GAAACTCAGAGAGCTC.2	GAAACTCAGAGAGCTC.2	0	HPV-
GAAACTCTCTATCCCG.2	GAAACTCTCTATCCCG.2	0	HPV-
GAAATGAAGATCTGAA.2	GAAATGAAGATCTGAA.2	0	HPV-
GAAATGAAGTACGCGA.2	GAAATGAAGTACGCGA.2	0	HPV-
GAAATGAGTTGATTCG.2	GAAATGAGTTGATTCG.2	0	HPV-
GAAATGATCGTAGGAG.2	GAAATGATCGTAGGAG.2	0	HPV-
GAACCTAGTAGCTTGT.2	GAACCTAGTAGCTTGT.2	0	HPV-
GAACCTAGTTCCGGCA.2	GAACCTAGTTCCGGCA.2	0	HPV-
GAACCTATCGTCTGCT.2	GAACCTATCGTCTGCT.2	0.887135161662693	HPV-
GAACGGACAACTTGAC.2	GAACGGACAACTTGAC.2	0.802074951283096	HPV-
GAACGGAGTGAGTGAC.2	GAACGGAGTGAGTGAC.2	0.566824121722405	HPV-
GAACGGATCCTTTCTC.2	GAACGGATCCTTTCTC.2	0	HPV-
GAAGCAGAGCAGGTCA.2	GAAGCAGAGCAGGTCA.2	1.15780199642954	HPV-
GAAGCAGCACCCTATC.2	GAAGCAGCACCCTATC.2	0.29808065992424	HPV-
GAAGCAGGTCTACCTC.2	GAAGCAGGTCTACCTC.2	0	HPV-
GAAGCAGTCGTCTGAA.2	GAAGCAGTCGTCTGAA.2	0	HPV-
GAATAAGCATTCCTCG.2	GAATAAGCATTCCTCG.2	0	HPV-
GAATAAGCATTGAGCT.2	GAATAAGCATTGAGCT.2	0	HPV-
GAATAAGGTGATAAAC.2	GAATAAGGTGATAAAC.2	0	HPV-
GAATAAGTCCAGAAGG.2	GAATAAGTCCAGAAGG.2	0	HPV-
GAATAAGTCCCGACTT.2	GAATAAGTCCCGACTT.2	0	HPV-
GAATGAAAGGCTCATT.2	GAATGAAAGGCTCATT.2	0	HPV-
GAATGAAAGTACGCGA.2	GAATGAAAGTACGCGA.2	0	HPV-
GAATGAAAGTGACATA.2	GAATGAAAGTGACATA.2	0	HPV-
GAATGAAGTCTAAAGA.2	GAATGAAGTCTAAAGA.2	0	HPV-
GACACGCAGTTGTAGA.2	GACACGCAGTTGTAGA.2	0	HPV-
GACAGAGCATCTGGTA.2	GACAGAGCATCTGGTA.2	0.914912949884855	HPV-
GACAGAGGTAGCACGA.2	GACAGAGGTAGCACGA.2	0	HPV-
GACCAATAGCGTGAAC.2	GACCAATAGCGTGAAC.2	0	HPV-
GACCAATCACGCTTTC.2	GACCAATCACGCTTTC.2	0	HPV-
GACCAATTCGTGGTCG.2	GACCAATTCGTGGTCG.2	0	HPV-
GACCAATTCTCTTGAT.2	GACCAATTCTCTTGAT.2	0	HPV-
GACCTGGGTAGGAGTC.2	GACCTGGGTAGGAGTC.2	0	HPV-
GACCTGGGTCAATGTC.2	GACCTGGGTCAATGTC.2	0	HPV-
GACCTGGGTGTTCTTT.2	GACCTGGGTGTTCTTT.2	0.900708908245888	HPV-
GACCTGGTCCAAACTG.2	GACCTGGTCCAAACTG.2	0	HPV-
GACGCGTAGAACTGTA.2	GACGCGTAGAACTGTA.2	0	HPV-
GACGCGTAGGGATCTG.2	GACGCGTAGGGATCTG.2	0	HPV-
GACGCGTTCACGCATA.2	GACGCGTTCACGCATA.2	0.791106687540094	HPV-
GACGGCTCACGGATAG.2	GACGGCTCACGGATAG.2	0	HPV-
GACGGCTCATGACGGA.2	GACGGCTCATGACGGA.2	0	HPV-
GACGGCTTCTCTGTCG.2	GACGGCTTCTCTGTCG.2	0	HPV-
GACGTGCAGGATGGTC.2	GACGTGCAGGATGGTC.2	1.71136595990614	HPV-
GACGTGCAGGTGCACA.2	GACGTGCAGGTGCACA.2	0.872689811206954	HPV-
GACGTGCCAGCTCGAC.2	GACGTGCCAGCTCGAC.2	0	HPV-
GACGTGCGTTCCCTTG.2	GACGTGCGTTCCCTTG.2	0.832050928252924	HPV-
GACGTGCTCTACTATC.2	GACGTGCTCTACTATC.2	0	HPV-
GACGTTAAGCCTATGT.2	GACGTTAAGCCTATGT.2	0	HPV-
GACGTTAAGGAACTGC.2	GACGTTAAGGAACTGC.2	0	HPV-
GACGTTAAGTAAGTAC.2	GACGTTAAGTAAGTAC.2	0.246293512850214	HPV-
GACGTTAAGTGCAAGC.2	GACGTTAAGTGCAAGC.2	0	HPV-
GACGTTAAGTGGACGT.2	GACGTTAAGTGGACGT.2	0.690557279719911	HPV-
GACGTTAGTGTCTGAT.2	GACGTTAGTGTCTGAT.2	0	HPV-
GACGTTATCATCGCTC.2	GACGTTATCATCGCTC.2	0	HPV-
GACGTTATCGCCAGCA.2	GACGTTATCGCCAGCA.2	0	HPV-
GACTAACAGCCAGTTT.2	GACTAACAGCCAGTTT.2	0.370230822786547	HPV-
GACTAACCAATGGACG.2	GACTAACCAATGGACG.2	0	HPV-
GACTAACCAGCTTAAC.2	GACTAACCAGCTTAAC.2	0.927105589090277	HPV-
GACTAACCATTCTCAT.2	GACTAACCATTCTCAT.2	0	HPV-
GACTAACTCCCTAACC.2	GACTAACTCCCTAACC.2	0	HPV-
GACTACAAGACCTTTG.2	GACTACAAGACCTTTG.2	0	HPV-
GACTACACAAACGCGA.2	GACTACACAAACGCGA.2	1.22185880429845	HPV-
GACTACACAGTTAACC.2	GACTACACAGTTAACC.2	0	HPV-
GACTGCGTCAGTTCGA.2	GACTGCGTCAGTTCGA.2	0	HPV-
GAGCAGACAAGAGTCG.2	GAGCAGACAAGAGTCG.2	0	HPV-
GAGCAGACATGGGACA.2	GAGCAGACATGGGACA.2	0.411590857020888	HPV-
GAGCAGAGTCGCTTTC.2	GAGCAGAGTCGCTTTC.2	0	HPV-
GAGCAGATCACGCGGT.2	GAGCAGATCACGCGGT.2	0	HPV-
GAGCAGATCAGTGTTG.2	GAGCAGATCAGTGTTG.2	0	HPV-
GAGGTGAAGACGACGT.2	GAGGTGAAGACGACGT.2	0	HPV-
GAGGTGATCTTGTACT.2	GAGGTGATCTTGTACT.2	0	HPV-
GAGTCCGAGTGTACGG.2	GAGTCCGAGTGTACGG.2	0	HPV-
GAGTCCGAGTTGAGAT.2	GAGTCCGAGTTGAGAT.2	0	HPV-
GAGTCCGGTATTACCG.2	GAGTCCGGTATTACCG.2	1.1563070350148	HPV-
GAGTCCGTCGATGAGG.2	GAGTCCGTCGATGAGG.2	0	HPV-
GAGTCCGTCGTAGGTT.2	GAGTCCGTCGTAGGTT.2	0	HPV-
GATCAGTGTACTTGAC.2	GATCAGTGTACTTGAC.2	0	HPV-
GATCAGTTCAGGATCT.2	GATCAGTTCAGGATCT.2	0	HPV-
GATCAGTTCCTAGTGA.2	GATCAGTTCCTAGTGA.2	0	HPV-
GATCAGTTCCTTTACA.2	GATCAGTTCCTTTACA.2	0	HPV-
GATCAGTTCGTTTGCC.2	GATCAGTTCGTTTGCC.2	0	HPV-
GATCGATAGAGTACAT.2	GATCGATAGAGTACAT.2	0	HPV-
GATCGATAGCACAGGT.2	GATCGATAGCACAGGT.2	0	HPV-
GATCGATAGCACGCCT.2	GATCGATAGCACGCCT.2	0	HPV-
GATCGATCACTTAAGC.2	GATCGATCACTTAAGC.2	0	HPV-
GATCGATGTTCCAACA.2	GATCGATGTTCCAACA.2	0	HPV-
GATCGTACATCAGTAC.2	GATCGTACATCAGTAC.2	0	HPV-
GATCGTAGTGACGCCT.2	GATCGTAGTGACGCCT.2	0	HPV-
GATCGTATCAGAGCTT.2	GATCGTATCAGAGCTT.2	0	HPV-
GATCTAGAGCCCAGCT.2	GATCTAGAGCCCAGCT.2	0	HPV-
GATCTAGTCCTAAGTG.2	GATCTAGTCCTAAGTG.2	0	HPV-
GATGAAAAGCAACGGT.2	GATGAAAAGCAACGGT.2	0	HPV-
GATGAAAAGCCGGTAA.2	GATGAAAAGCCGGTAA.2	0	HPV-
GATGAAAAGGCATGGT.2	GATGAAAAGGCATGGT.2	0	HPV-
GATGAAACATCAGTCA.2	GATGAAACATCAGTCA.2	0	HPV-
GATGAAAGTGCAACTT.2	GATGAAAGTGCAACTT.2	0.462188209386825	HPV-
GATGAAAGTTCGGCAC.2	GATGAAAGTTCGGCAC.2	0	HPV-
GATGAGGCACAGACTT.2	GATGAGGCACAGACTT.2	0	HPV-
GATGAGGCAGCTGTAT.2	GATGAGGCAGCTGTAT.2	0	HPV-
GATGAGGTCATCTGTT.2	GATGAGGTCATCTGTT.2	0	HPV-
GATGCTAAGCGCTCCA.2	GATGCTAAGCGCTCCA.2	0.742508756840513	HPV-
GATGCTAAGCGTCTAT.2	GATGCTAAGCGTCTAT.2	0	HPV-
GATGCTACACCCATTC.2	GATGCTACACCCATTC.2	0	HPV-
GATGCTACATAGACTC.2	GATGCTACATAGACTC.2	0	HPV-
GATTCAGGTACATCCA.2	GATTCAGGTACATCCA.2	0	HPV-
GATTCAGGTCCGAGTC.2	GATTCAGGTCCGAGTC.2	0	HPV-
GATTCAGTCGTGGTCG.2	GATTCAGTCGTGGTCG.2	0	HPV-
GCAAACTAGGATGGTC.2	GCAAACTAGGATGGTC.2	0	HPV-
GCAAACTCAGACGCCT.2	GCAAACTCAGACGCCT.2	0	HPV-
GCAAACTGTCTAGCCG.2	GCAAACTGTCTAGCCG.2	0	HPV-
GCAAACTTCAGCTGGC.2	GCAAACTTCAGCTGGC.2	0	HPV-
GCAATCAAGTCGATAA.2	GCAATCAAGTCGATAA.2	0	HPV-
GCAATCAGTCCAGTTA.2	GCAATCAGTCCAGTTA.2	0	HPV-
GCAATCATCACGAAGG.2	GCAATCATCACGAAGG.2	0	HPV-
GCACATACACGGTAAG.2	GCACATACACGGTAAG.2	0	HPV-
GCACATACAGTACACT.2	GCACATACAGTACACT.2	0	HPV-
GCACTCTAGCGATAGC.2	GCACTCTAGCGATAGC.2	0	HPV-
GCACTCTCAAGGACTG.2	GCACTCTCAAGGACTG.2	0	HPV-
GCACTCTCAGTGAGTG.2	GCACTCTCAGTGAGTG.2	0	HPV-
GCACTCTGTTCAGCGC.2	GCACTCTGTTCAGCGC.2	0	HPV-
GCACTCTTCAGTGTTG.2	GCACTCTTCAGTGTTG.2	0	HPV-
GCAGCCACATTTCACT.2	GCAGCCACATTTCACT.2	0	HPV-
GCAGCCATCTGTACGA.2	GCAGCCATCTGTACGA.2	0	HPV-
GCAGTTAGTAGGAGTC.2	GCAGTTAGTAGGAGTC.2	0	HPV-
GCAGTTATCTGTTTGT.2	GCAGTTATCTGTTTGT.2	0	HPV-
GCATACAAGATGCGAC.2	GCATACAAGATGCGAC.2	0	HPV-
GCATACAAGGGCATGT.2	GCATACAAGGGCATGT.2	0.339249472005053	HPV-
GCATACAAGGGCTCTC.2	GCATACAAGGGCTCTC.2	0	HPV-
GCATACACAACAACCT.2	GCATACACAACAACCT.2	1.72538364625109	HPV-
GCATACACAAGTAATG.2	GCATACACAAGTAATG.2	0	HPV-
GCATACACAAGTAGTA.2	GCATACACAAGTAGTA.2	0	HPV-
GCATACATCGGTGTTA.2	GCATACATCGGTGTTA.2	0.702758859491812	HPV-
GCATACATCTAAGCCA.2	GCATACATCTAAGCCA.2	0	HPV-
GCATGATAGGAGTTTA.2	GCATGATAGGAGTTTA.2	1.03107450606309	HPV-
GCATGATCAAGTTAAG.2	GCATGATCAAGTTAAG.2	0.90823707684855	HPV-
GCATGATCATGGAATA.2	GCATGATCATGGAATA.2	0	HPV-
GCATGATGTAAGGGAA.2	GCATGATGTAAGGGAA.2	0	HPV-
GCATGATTCAAACCGT.2	GCATGATTCAAACCGT.2	0	HPV-
GCATGATTCGACCAGC.2	GCATGATTCGACCAGC.2	0	HPV-
GCATGTAAGAGTGACC.2	GCATGTAAGAGTGACC.2	0	HPV-
GCATGTAAGCCTTGAT.2	GCATGTAAGCCTTGAT.2	0	HPV-
GCATGTAGTAAAGGAG.2	GCATGTAGTAAAGGAG.2	0	HPV-
GCCAAATAGCTACCGC.2	GCCAAATAGCTACCGC.2	0	HPV-
GCCAAATTCTACTTAC.2	GCCAAATTCTACTTAC.2	0	HPV-
GCCAAATTCTCTAAGG.2	GCCAAATTCTCTAAGG.2	0	HPV-
GCCTCTAAGTCGATAA.2	GCCTCTAAGTCGATAA.2	1.14071938427969	HPV-
GCCTCTAGTAATTGGA.2	GCCTCTAGTAATTGGA.2	0.496828505664892	HPV-
GCCTCTATCGGTTCGG.2	GCCTCTATCGGTTCGG.2	0	HPV-
GCGACCAGTCCTGCTT.2	GCGACCAGTCCTGCTT.2	0	HPV-
GCGACCATCCTCTAGC.2	GCGACCATCCTCTAGC.2	0.425413276140413	HPV-
GCGAGAAAGGGCTCTC.2	GCGAGAAAGGGCTCTC.2	0	HPV-
GCGCAACCAAACTGTC.2	GCGCAACCAAACTGTC.2	0.194245551640886	HPV-
GCGCAACCAATGGATA.2	GCGCAACCAATGGATA.2	0.296841654003147	HPV-
GCGCAACTCTGCTTGC.2	GCGCAACTCTGCTTGC.2	0	HPV-
GCGCAGTCAAGACGTG.2	GCGCAGTCAAGACGTG.2	0	HPV-
GCGCAGTGTGAGTGAC.2	GCGCAGTGTGAGTGAC.2	0	HPV-
GCGCAGTTCTGTGCAA.2	GCGCAGTTCTGTGCAA.2	0	HPV-
GCGCGATAGACACTAA.2	GCGCGATAGACACTAA.2	0.572087592497751	HPV-
GCGCGATTCACAATGC.2	GCGCGATTCACAATGC.2	0	HPV-
GCGCGATTCTATCCCG.2	GCGCGATTCTATCCCG.2	0.675004218350073	HPV-
GCGGGTTAGCAATATG.2	GCGGGTTAGCAATATG.2	1.03433564519488	HPV-
GCGGGTTAGGTGATAT.2	GCGGGTTAGGTGATAT.2	0	HPV-
GCGGGTTAGTATCTCG.2	GCGGGTTAGTATCTCG.2	0	HPV-
GCTCCTAAGAATCTCC.2	GCTCCTAAGAATCTCC.2	0	HPV-
GCTCCTAGTTGTACAC.2	GCTCCTAGTTGTACAC.2	0	HPV-
GCTCCTATCGTAGGAG.2	GCTCCTATCGTAGGAG.2	0	HPV-
GCTCTGTGTCAAAGAT.2	GCTCTGTGTCAAAGAT.2	0	HPV-
GCTGCAGCAAATACAG.2	GCTGCAGCAAATACAG.2	0	HPV-
GCTGCAGCACTGCCAG.2	GCTGCAGCACTGCCAG.2	0	HPV-
GCTGCAGCAGCTCGCA.2	GCTGCAGCAGCTCGCA.2	0	HPV-
GCTGCAGCATATGCTG.2	GCTGCAGCATATGCTG.2	0	HPV-
GCTGCAGTCACATGCA.2	GCTGCAGTCACATGCA.2	0	HPV-
GCTGCGAAGAATTGTG.2	GCTGCGAAGAATTGTG.2	0	HPV-
GCTGCGAAGTCCCACG.2	GCTGCGAAGTCCCACG.2	0	HPV-
GCTGCGAAGTGGTCCC.2	GCTGCGAAGTGGTCCC.2	0	HPV-
GCTGCGACAGCTGGCT.2	GCTGCGACAGCTGGCT.2	0.297188240339193	HPV-
GCTGCGACATGTTGAC.2	GCTGCGACATGTTGAC.2	0	HPV-
GCTGCGATCGGAGGTA.2	GCTGCGATCGGAGGTA.2	0	HPV-
GCTGCTTGTTCTCATT.2	GCTGCTTGTTCTCATT.2	0	HPV-
GCTGGGTAGATCGATA.2	GCTGGGTAGATCGATA.2	0	HPV-
GCTGGGTGTATAATGG.2	GCTGGGTGTATAATGG.2	0	HPV-
GCTGGGTTCCTATGTT.2	GCTGGGTTCCTATGTT.2	1.03340160412526	HPV-
GCTGGGTTCCTGCCAT.2	GCTGGGTTCCTGCCAT.2	0	HPV-
GCTTCCAAGGAGCGTT.2	GCTTCCAAGGAGCGTT.2	0	HPV-
GCTTCCACATCCTTGC.2	GCTTCCACATCCTTGC.2	0.651469599264595	HPV-
GCTTGAACAGCCTATA.2	GCTTGAACAGCCTATA.2	0	HPV-
GCTTGAATCAGTTCGA.2	GCTTGAATCAGTTCGA.2	0	HPV-
GGAACTTGTACACCGC.2	GGAACTTGTACACCGC.2	0	HPV-
GGAACTTGTCTGATCA.2	GGAACTTGTCTGATCA.2	0	HPV-
GGAACTTTCCAAACAC.2	GGAACTTTCCAAACAC.2	0	HPV-
GGAACTTTCTGCTGTC.2	GGAACTTTCTGCTGTC.2	0	HPV-
GGAATAAAGATAGTCA.2	GGAATAAAGATAGTCA.2	0	HPV-
GGAATAACAGGTGCCT.2	GGAATAACAGGTGCCT.2	0	HPV-
GGAATAAGTGCGCTTG.2	GGAATAAGTGCGCTTG.2	0	HPV-
GGAATAATCACCTTAT.2	GGAATAATCACCTTAT.2	0.56130313484903	HPV-
GGACAAGCATCCGCGA.2	GGACAAGCATCCGCGA.2	0	HPV-
GGACAAGTCGAGGTAG.2	GGACAAGTCGAGGTAG.2	0	HPV-
GGACAGAAGTGCCAGA.2	GGACAGAAGTGCCAGA.2	0	HPV-
GGACAGACACGTTGGC.2	GGACAGACACGTTGGC.2	0	HPV-
GGACAGACAGCCACCA.2	GGACAGACAGCCACCA.2	0	HPV-
GGACAGACATGGTCTA.2	GGACAGACATGGTCTA.2	0	HPV-
GGACAGAGTAAGGGCT.2	GGACAGAGTAAGGGCT.2	0	HPV-
GGACAGAGTGACGCCT.2	GGACAGAGTGACGCCT.2	0	HPV-
GGACATTAGGCTACGA.2	GGACATTAGGCTACGA.2	0	HPV-
GGACATTCAGTCGATT.2	GGACATTCAGTCGATT.2	0	HPV-
GGACATTTCTAACTCT.2	GGACATTTCTAACTCT.2	1.20654560424821	HPV-
GGACATTTCTGGCGTG.2	GGACATTTCTGGCGTG.2	0	HPV-
GGACGTCAGTCGTACT.2	GGACGTCAGTCGTACT.2	0	HPV-
GGACGTCTCACCCGAG.2	GGACGTCTCACCCGAG.2	0	HPV-
GGAGCAACAGCTGTTA.2	GGAGCAACAGCTGTTA.2	0	HPV-
GGAGCAAGTAACGCGA.2	GGAGCAAGTAACGCGA.2	0	HPV-
GGAGCAAGTACCGTTA.2	GGAGCAAGTACCGTTA.2	0	HPV-
GGAGCAAGTTAAGTAG.2	GGAGCAAGTTAAGTAG.2	0	HPV-
GGAGCAATCTCAAACG.2	GGAGCAATCTCAAACG.2	0	HPV-
GGATGTTCACGCGAAA.2	GGATGTTCACGCGAAA.2	0	HPV-
GGATGTTGTCGCTTTC.2	GGATGTTGTCGCTTTC.2	0	HPV-
GGATTACAGCAACGGT.2	GGATTACAGCAACGGT.2	0	HPV-
GGATTACAGCTGTTCA.2	GGATTACAGCTGTTCA.2	0	HPV-
GGATTACAGGACGAAA.2	GGATTACAGGACGAAA.2	0	HPV-
GGATTACGTGATGATA.2	GGATTACGTGATGATA.2	0	HPV-
GGCAATTAGTTACCCA.2	GGCAATTAGTTACCCA.2	1.06960973801972	HPV-
GGCAATTCAGGGTATG.2	GGCAATTCAGGGTATG.2	0	HPV-
GGCAATTGTTGCGCAC.2	GGCAATTGTTGCGCAC.2	0	HPV-
GGCCGATGTGACAAAT.2	GGCCGATGTGACAAAT.2	0.999974700596161	HPV-
GGCCGATTCCGTCATC.2	GGCCGATTCCGTCATC.2	0	HPV-
GGCGACTAGGCGACAT.2	GGCGACTAGGCGACAT.2	0	HPV-
GGCGACTAGTCTCCTC.2	GGCGACTAGTCTCCTC.2	0	HPV-
GGCGACTCAAGCCCAC.2	GGCGACTCAAGCCCAC.2	0	HPV-
GGCTCGAAGTCCGGTC.2	GGCTCGAAGTCCGGTC.2	0	HPV-
GGCTCGAGTCTAACGT.2	GGCTCGAGTCTAACGT.2	0	HPV-
GGCTCGAGTTGTGGCC.2	GGCTCGAGTTGTGGCC.2	0	HPV-
GGCTGGTCATGCTGGC.2	GGCTGGTCATGCTGGC.2	0	HPV-
GGGAATGAGAATAGGG.2	GGGAATGAGAATAGGG.2	1.04116278696609	HPV-
GGGAATGGTCAAGCGA.2	GGGAATGGTCAAGCGA.2	0	HPV-
GGGACCTAGAGTTGGC.2	GGGACCTAGAGTTGGC.2	0	HPV-
GGGACCTAGGCAGTCA.2	GGGACCTAGGCAGTCA.2	0	HPV-
GGGACCTGTCAGGACA.2	GGGACCTGTCAGGACA.2	0.754659660642424	HPV-
GGGAGATAGCAGACTG.2	GGGAGATAGCAGACTG.2	0	HPV-
GGGAGATAGCTAACTC.2	GGGAGATAGCTAACTC.2	0	HPV-
GGGAGATCAATTGCTG.2	GGGAGATCAATTGCTG.2	0	HPV-
GGGAGATTCAGCCTAA.2	GGGAGATTCAGCCTAA.2	0	HPV-
GGGAGATTCGCTTGTC.2	GGGAGATTCGCTTGTC.2	0.31052385497414	HPV-
GGGATGATCGGAATCT.2	GGGATGATCGGAATCT.2	0.57536900605687	HPV-
GGGATGATCTTGCCGT.2	GGGATGATCTTGCCGT.2	1.08818865556455	HPV-
GGGCACTAGATCGATA.2	GGGCACTAGATCGATA.2	0	HPV-
GGGCACTGTCACACGC.2	GGGCACTGTCACACGC.2	0	HPV-
GGGCACTGTGTGACCC.2	GGGCACTGTGTGACCC.2	0	HPV-
GGGCATCCACTTCGAA.2	GGGCATCCACTTCGAA.2	0	HPV-
GGGCATCCATATGCTG.2	GGGCATCCATATGCTG.2	1.33757092695212	HPV-
GGGCATCGTTACTGAC.2	GGGCATCGTTACTGAC.2	0.558984376817663	HPV-
GGGTCTGTCGAGGTAG.2	GGGTCTGTCGAGGTAG.2	0	HPV-
GGGTTGCAGCGTGTCC.2	GGGTTGCAGCGTGTCC.2	0	HPV-
GGGTTGCGTCTCATCC.2	GGGTTGCGTCTCATCC.2	0	HPV-
GGGTTGCGTGTTTGTG.2	GGGTTGCGTGTTTGTG.2	0	HPV-
GGTATTGAGCGTCTAT.2	GGTATTGAGCGTCTAT.2	0	HPV-
GGTATTGCACGACGAA.2	GGTATTGCACGACGAA.2	1.00373700981547	HPV-
GGTGAAGAGCACCGTC.2	GGTGAAGAGCACCGTC.2	0.496249691291056	HPV-
GGTGAAGAGCGAGAAA.2	GGTGAAGAGCGAGAAA.2	0	HPV-
GGTGAAGAGGCTATCT.2	GGTGAAGAGGCTATCT.2	0	HPV-
GGTGAAGCAGCCAATT.2	GGTGAAGCAGCCAATT.2	0	HPV-
GGTGAAGTCCAAACTG.2	GGTGAAGTCCAAACTG.2	0	HPV-
GGTGCGTAGCTCAACT.2	GGTGCGTAGCTCAACT.2	0	HPV-
GGTGCGTCAATCTGCA.2	GGTGCGTCAATCTGCA.2	0	HPV-
GGTGCGTCACATGACT.2	GGTGCGTCACATGACT.2	0	HPV-
GGTGCGTGTCATCGGC.2	GGTGCGTGTCATCGGC.2	0	HPV-
GGTGCGTTCAGCAACT.2	GGTGCGTTCAGCAACT.2	0	HPV-
GGTGTTAAGCGTAATA.2	GGTGTTAAGCGTAATA.2	0	HPV-
GGTGTTACAGTATGCT.2	GGTGTTACAGTATGCT.2	0	HPV-
GGTGTTATCCGTTGCT.2	GGTGTTATCCGTTGCT.2	0	HPV-
GTAACGTTCAACGCTA.2	GTAACGTTCAACGCTA.2	0	HPV-
GTAACTGAGTTAGCGG.2	GTAACTGAGTTAGCGG.2	0	HPV-
GTAACTGCAATGGAGC.2	GTAACTGCAATGGAGC.2	0	HPV-
GTAACTGTCTGCTGCT.2	GTAACTGTCTGCTGCT.2	0.41941902345075	HPV-
GTACGTAGTCAAACTC.2	GTACGTAGTCAAACTC.2	0	HPV-
GTACTCCAGAGCCCAA.2	GTACTCCAGAGCCCAA.2	0	HPV-
GTACTCCCACCCTATC.2	GTACTCCCACCCTATC.2	0	HPV-
GTACTCCTCAGAAATG.2	GTACTCCTCAGAAATG.2	0.309748193939347	HPV-
GTACTTTCATTTCAGG.2	GTACTTTCATTTCAGG.2	0	HPV-
GTACTTTTCACCCGAG.2	GTACTTTTCACCCGAG.2	0	HPV-
GTAGGCCCAATGTAAG.2	GTAGGCCCAATGTAAG.2	0	HPV-
GTAGTCAAGATGCGAC.2	GTAGTCAAGATGCGAC.2	0.417305658282378	HPV-
GTAGTCAAGGTGATAT.2	GTAGTCAAGGTGATAT.2	0	HPV-
GTAGTCACAGATCCAT.2	GTAGTCACAGATCCAT.2	0	HPV-
GTAGTCAGTGCTCTTC.2	GTAGTCAGTGCTCTTC.2	0	HPV-
GTAGTCATCAGTTCGA.2	GTAGTCATCAGTTCGA.2	0.865852280805322	HPV-
GTAGTCATCTCGATGA.2	GTAGTCATCTCGATGA.2	0.680395659077914	HPV-
GTATCTTAGAATAGGG.2	GTATCTTAGAATAGGG.2	0	HPV-
GTATCTTCACCGATAT.2	GTATCTTCACCGATAT.2	0	HPV-
GTATTCTCATCCGCGA.2	GTATTCTCATCCGCGA.2	0	HPV-
GTATTCTGTACACCGC.2	GTATTCTGTACACCGC.2	0	HPV-
GTCAAGTAGATCTGAA.2	GTCAAGTAGATCTGAA.2	0.461125208898277	HPV-
GTCAAGTAGGCATGGT.2	GTCAAGTAGGCATGGT.2	0	HPV-
GTCAAGTAGTCCATAC.2	GTCAAGTAGTCCATAC.2	0	HPV-
GTCACAAAGGGTCGAT.2	GTCACAAAGGGTCGAT.2	0	HPV-
GTCACAACAGCGATCC.2	GTCACAACAGCGATCC.2	1.24162561788252	HPV-
GTCACAAGTCACTGGC.2	GTCACAAGTCACTGGC.2	0	HPV-
GTCACAATCCGTTGCT.2	GTCACAATCCGTTGCT.2	0	HPV-
GTCACGGCACAACGCC.2	GTCACGGCACAACGCC.2	0	HPV-
GTCACGGCAGCTCGCA.2	GTCACGGCAGCTCGCA.2	0	HPV-
GTCACGGCAGTTCCCT.2	GTCACGGCAGTTCCCT.2	1.21165728642836	HPV-
GTCACGGTCATTTGGG.2	GTCACGGTCATTTGGG.2	0	HPV-
GTCACGGTCCCAAGTA.2	GTCACGGTCCCAAGTA.2	0	HPV-
GTCATTTAGCGGATCA.2	GTCATTTAGCGGATCA.2	0	HPV-
GTCATTTCAAGTCTAC.2	GTCATTTCAAGTCTAC.2	0	HPV-
GTCATTTTCTACCAGA.2	GTCATTTTCTACCAGA.2	0	HPV-
GTCCTCAAGCAGCCTC.2	GTCCTCAAGCAGCCTC.2	0	HPV-
GTCCTCAAGTACGTAA.2	GTCCTCAAGTACGTAA.2	0	HPV-
GTCGGGTAGAATGTTG.2	GTCGGGTAGAATGTTG.2	0	HPV-
GTCGGGTAGTCCCACG.2	GTCGGGTAGTCCCACG.2	0	HPV-
GTCGGGTTCATAGCAC.2	GTCGGGTTCATAGCAC.2	0.404268697197756	HPV-
GTCGTAATCAGGCCCA.2	GTCGTAATCAGGCCCA.2	0	HPV-
GTCTCGTTCAAGCCTA.2	GTCTCGTTCAAGCCTA.2	0	HPV-
GTCTTCGAGGAGTAGA.2	GTCTTCGAGGAGTAGA.2	0	HPV-
GTCTTCGAGTTACCCA.2	GTCTTCGAGTTACCCA.2	0.905332529518845	HPV-
GTCTTCGCACTTCGAA.2	GTCTTCGCACTTCGAA.2	0	HPV-
GTCTTCGGTCTGATCA.2	GTCTTCGGTCTGATCA.2	0	HPV-
GTCTTCGTCCGAGCCA.2	GTCTTCGTCCGAGCCA.2	0	HPV-
GTCTTCGTCTGCGTAA.2	GTCTTCGTCTGCGTAA.2	0.742451049653895	HPV-
GTGAAGGAGAAGGACA.2	GTGAAGGAGAAGGACA.2	0	HPV-
GTGAAGGAGCCACGTC.2	GTGAAGGAGCCACGTC.2	0	HPV-
GTGAAGGGTGGTACAG.2	GTGAAGGGTGGTACAG.2	0	HPV-
GTGAAGGTCGACAGCC.2	GTGAAGGTCGACAGCC.2	0	HPV-
GTGAAGGTCGGAGGTA.2	GTGAAGGTCGGAGGTA.2	0	HPV-
GTGAAGGTCTCAAGTG.2	GTGAAGGTCTCAAGTG.2	0	HPV-
GTGCAGCCATTTCAGG.2	GTGCAGCCATTTCAGG.2	0	HPV-
GTGCAGCGTAACGCGA.2	GTGCAGCGTAACGCGA.2	0	HPV-
GTGCAGCGTGCACGAA.2	GTGCAGCGTGCACGAA.2	0	HPV-
GTGCATAAGTGTGGCA.2	GTGCATAAGTGTGGCA.2	0	HPV-
GTGCGGTTCTCTTATG.2	GTGCGGTTCTCTTATG.2	0	HPV-
GTGCGGTTCTGTCTAT.2	GTGCGGTTCTGTCTAT.2	0	HPV-
GTGCTTCAGAAGGGTA.2	GTGCTTCAGAAGGGTA.2	0	HPV-
GTGCTTCAGCCGTCGT.2	GTGCTTCAGCCGTCGT.2	0	HPV-
GTGGGTCAGTCCGTAT.2	GTGGGTCAGTCCGTAT.2	0	HPV-
GTGGGTCCATATGCTG.2	GTGGGTCCATATGCTG.2	0	HPV-
GTGGGTCGTTCACGGC.2	GTGGGTCGTTCACGGC.2	0	HPV-
GTGGGTCTCCTCATTA.2	GTGGGTCTCCTCATTA.2	0	HPV-
GTGTGCGAGGTGTTAA.2	GTGTGCGAGGTGTTAA.2	0	HPV-
GTGTGCGCATGGTTGT.2	GTGTGCGCATGGTTGT.2	0	HPV-
GTGTGCGTCTAGCACA.2	GTGTGCGTCTAGCACA.2	0	HPV-
GTGTTAGAGGCAAAGA.2	GTGTTAGAGGCAAAGA.2	1.15712873351158	HPV-
GTGTTAGCATGGGACA.2	GTGTTAGCATGGGACA.2	0	HPV-
GTGTTAGTCCTCAACC.2	GTGTTAGTCCTCAACC.2	0	HPV-
GTTAAGCAGTGGCACA.2	GTTAAGCAGTGGCACA.2	0	HPV-
GTTACAGCAAATACAG.2	GTTACAGCAAATACAG.2	0	HPV-
GTTACAGTCACCATAG.2	GTTACAGTCACCATAG.2	0	HPV-
GTTCGGGAGGCATTGG.2	GTTCGGGAGGCATTGG.2	0.836623073811867	HPV-
GTTCGGGGTCGCTTCT.2	GTTCGGGGTCGCTTCT.2	0	HPV-
GTTCGGGTCCTCAATT.2	GTTCGGGTCCTCAATT.2	0	HPV-
GTTCTCGAGACTTGAA.2	GTTCTCGAGACTTGAA.2	0.54801762518555	HPV-
GTTCTCGAGCCAGAAC.2	GTTCTCGAGCCAGAAC.2	0	HPV-
GTTCTCGAGGCAATTA.2	GTTCTCGAGGCAATTA.2	0	HPV-
GTTCTCGTCGAATGCT.2	GTTCTCGTCGAATGCT.2	0.529125559483928	HPV-
GTTTCTATCGCGTAGC.2	GTTTCTATCGCGTAGC.2	0	HPV-
TAAACCGGTCCAGTAT.2	TAAACCGGTCCAGTAT.2	0	HPV-
TAAACCGGTCCTCCAT.2	TAAACCGGTCCTCCAT.2	0	HPV-
TAAACCGGTTATGTGC.2	TAAACCGGTTATGTGC.2	0	HPV-
TAAACCGTCACGCATA.2	TAAACCGTCACGCATA.2	0	HPV-
TAAGCGTAGTCCCACG.2	TAAGCGTAGTCCCACG.2	0.409658621895377	HPV-
TAAGCGTCACTCTGTC.2	TAAGCGTCACTCTGTC.2	0	HPV-
TAAGCGTGTCTTGATG.2	TAAGCGTGTCTTGATG.2	0	HPV-
TAAGCGTGTTATCCGA.2	TAAGCGTGTTATCCGA.2	0	HPV-
TAAGCGTTCCTGTACC.2	TAAGCGTTCCTGTACC.2	0.657730165735909	HPV-
TAAGTGCAGAGTGAGA.2	TAAGTGCAGAGTGAGA.2	0.68680801511621	HPV-
TAAGTGCCATCCTAGA.2	TAAGTGCCATCCTAGA.2	0	HPV-
TAAGTGCTCCGTCAAA.2	TAAGTGCTCCGTCAAA.2	0	HPV-
TACACGAAGCCCAATT.2	TACACGAAGCCCAATT.2	0	HPV-
TACACGACAAGCTGGA.2	TACACGACAAGCTGGA.2	0	HPV-
TACAGTGCATGTCGAT.2	TACAGTGCATGTCGAT.2	0	HPV-
TACAGTGGTTTGTTTC.2	TACAGTGGTTTGTTTC.2	0	HPV-
TACAGTGTCACTCCTG.2	TACAGTGTCACTCCTG.2	0	HPV-
TACCTATAGGCGCTCT.2	TACCTATAGGCGCTCT.2	0.632536345818679	HPV-
TACCTATGTTATCCGA.2	TACCTATGTTATCCGA.2	0	HPV-
TACCTATTCTCCTATA.2	TACCTATTCTCCTATA.2	0	HPV-
TACCTTAAGTGTACGG.2	TACCTTAAGTGTACGG.2	1.26067610956406	HPV-
TACCTTACACTTAACG.2	TACCTTACACTTAACG.2	0	HPV-
TACCTTAGTCCTGCTT.2	TACCTTAGTCCTGCTT.2	0	HPV-
TACCTTAGTCGGGTCT.2	TACCTTAGTCGGGTCT.2	0	HPV-
TACCTTATCCGCAAGC.2	TACCTTATCCGCAAGC.2	0	HPV-
TACCTTATCTTATCTG.2	TACCTTATCTTATCTG.2	0	HPV-
TACGGATAGGCTCATT.2	TACGGATAGGCTCATT.2	1.02222048050594	HPV-
TACGGGCAGAGACTAT.2	TACGGGCAGAGACTAT.2	0	HPV-
TACGGGCAGGGTCTCC.2	TACGGGCAGGGTCTCC.2	0.604586862396168	HPV-
TACGGGCTCTACCAGA.2	TACGGGCTCTACCAGA.2	0.773091183508586	HPV-
TACGGTAAGAATGTTG.2	TACGGTAAGAATGTTG.2	0	HPV-
TACGGTAAGATCCCAT.2	TACGGTAAGATCCCAT.2	0	HPV-
TACGGTAAGCGAAGGG.2	TACGGTAAGCGAAGGG.2	0	HPV-
TACGGTATCCGTACAA.2	TACGGTATCCGTACAA.2	0	HPV-
TACTCATAGGCCCTTG.2	TACTCATAGGCCCTTG.2	0	HPV-
TACTCATAGTGCCAGA.2	TACTCATAGTGCCAGA.2	0.5427130411989	HPV-
TACTCATCAATTCCTT.2	TACTCATCAATTCCTT.2	0	HPV-
TACTCATGTACGCTGC.2	TACTCATGTACGCTGC.2	0.394144690847075	HPV-
TACTCGCCAGACACTT.2	TACTCGCCAGACACTT.2	0	HPV-
TACTCGCCAGGACGTA.2	TACTCGCCAGGACGTA.2	0	HPV-
TACTCGCTCTGAGTGT.2	TACTCGCTCTGAGTGT.2	0.56276241007092	HPV-
TACTTACAGCTTTGGT.2	TACTTACAGCTTTGGT.2	1.15347836875405	HPV-
TACTTACAGGTGGGTT.2	TACTTACAGGTGGGTT.2	0	HPV-
TACTTACTCATAGCAC.2	TACTTACTCATAGCAC.2	0	HPV-
TACTTGTAGCGGCTTC.2	TACTTGTAGCGGCTTC.2	0.374906640269328	HPV-
TAGACCACACAACGCC.2	TAGACCACACAACGCC.2	0.961957881533756	HPV-
TAGACCACACGGTAGA.2	TAGACCACACGGTAGA.2	0	HPV-
TAGACCAGTTCGTCTC.2	TAGACCAGTTCGTCTC.2	0	HPV-
TAGAGCTCATATACGC.2	TAGAGCTCATATACGC.2	0	HPV-
TAGAGCTGTGTAAGTA.2	TAGAGCTGTGTAAGTA.2	0	HPV-
TAGAGCTGTGTCCTCT.2	TAGAGCTGTGTCCTCT.2	0	HPV-
TAGAGCTTCTCGCTTG.2	TAGAGCTTCTCGCTTG.2	0.534862555200959	HPV-
TAGCCGGAGTACGATA.2	TAGCCGGAGTACGATA.2	0	HPV-
TAGCCGGTCCCACTTG.2	TAGCCGGTCCCACTTG.2	0.815330248458139	HPV-
TAGGCATAGTTCGATC.2	TAGGCATAGTTCGATC.2	0	HPV-
TAGGCATCACGTAAGG.2	TAGGCATCACGTAAGG.2	0	HPV-
TAGGCATGTACTTCTT.2	TAGGCATGTACTTCTT.2	0	HPV-
TAGGCATGTCCTCTTG.2	TAGGCATGTCCTCTTG.2	0	HPV-
TAGGCATTCAGGCCCA.2	TAGGCATTCAGGCCCA.2	0	HPV-
TAGGCATTCTTCGAGA.2	TAGGCATTCTTCGAGA.2	0	HPV-
TAGTGGTCAAGCGCTC.2	TAGTGGTCAAGCGCTC.2	0	HPV-
TAGTGGTCAGTTCCCT.2	TAGTGGTCAGTTCCCT.2	0	HPV-
TAGTGGTCATTCTCAT.2	TAGTGGTCATTCTCAT.2	0.43584492134906	HPV-
TAGTTGGAGTTCGATC.2	TAGTTGGAGTTCGATC.2	0	HPV-
TAGTTGGCAATACGCT.2	TAGTTGGCAATACGCT.2	1.26888679830406	HPV-
TAGTTGGTCCGCTGTT.2	TAGTTGGTCCGCTGTT.2	0	HPV-
TAGTTGGTCCGTTGCT.2	TAGTTGGTCCGTTGCT.2	1.05183202579687	HPV-
TATCTCAGTCTACCTC.2	TATCTCAGTCTACCTC.2	0	HPV-
TATGCCCAGCCGATTT.2	TATGCCCAGCCGATTT.2	0	HPV-
TATGCCCCAAGCCTAT.2	TATGCCCCAAGCCTAT.2	0	HPV-
TATGCCCGTACATCCA.2	TATGCCCGTACATCCA.2	0.573605103926639	HPV-
TATGCCCGTCATGCAT.2	TATGCCCGTCATGCAT.2	0	HPV-
TATGCCCTCAGCACAT.2	TATGCCCTCAGCACAT.2	0	HPV-
TATGCCCTCTTTCCTC.2	TATGCCCTCTTTCCTC.2	0	HPV-
TATTACCAGAAAGTGG.2	TATTACCAGAAAGTGG.2	0	HPV-
TATTACCCAAACTGTC.2	TATTACCCAAACTGTC.2	0.514532913634246	HPV-
TATTACCGTCAAGCGA.2	TATTACCGTCAAGCGA.2	1.00237031924276	HPV-
TCAACGACACGGACAA.2	TCAACGACACGGACAA.2	0	HPV-
TCAACGACACTCGACG.2	TCAACGACACTCGACG.2	0	HPV-
TCAACGAGTATAGGGC.2	TCAACGAGTATAGGGC.2	0	HPV-
TCAACGATCGCTAGCG.2	TCAACGATCGCTAGCG.2	0	HPV-
TCAACGATCTTGCAAG.2	TCAACGATCTTGCAAG.2	0	HPV-
TCAATCTCATGTCGAT.2	TCAATCTCATGTCGAT.2	0	HPV-
TCACAAGAGGTGCTTT.2	TCACAAGAGGTGCTTT.2	0	HPV-
TCACAAGAGTGAATTG.2	TCACAAGAGTGAATTG.2	0	HPV-
TCACAAGCAGTCACTA.2	TCACAAGCAGTCACTA.2	0	HPV-
TCACAAGGTCTGCGGT.2	TCACAAGGTCTGCGGT.2	0	HPV-
TCACAAGTCAATAAGG.2	TCACAAGTCAATAAGG.2	0	HPV-
TCACGAAAGCGTGAAC.2	TCACGAAAGCGTGAAC.2	0	HPV-
TCACGAAAGCTGATAA.2	TCACGAAAGCTGATAA.2	0	HPV-
TCACGAAAGTGGTCCC.2	TCACGAAAGTGGTCCC.2	1.1597518700716	HPV-
TCACGAAGTTTGTTTC.2	TCACGAAGTTTGTTTC.2	0	HPV-
TCACGAATCTGAAAGA.2	TCACGAATCTGAAAGA.2	0	HPV-
TCAGATGGTACAGCAG.2	TCAGATGGTACAGCAG.2	0	HPV-
TCAGATGGTTGGTAAA.2	TCAGATGGTTGGTAAA.2	0	HPV-
TCAGCAAAGTGAACGC.2	TCAGCAAAGTGAACGC.2	0	HPV-
TCAGCAAGTGGCAAAC.2	TCAGCAAGTGGCAAAC.2	0	HPV-
TCAGCAAGTTTAAGCC.2	TCAGCAAGTTTAAGCC.2	0	HPV-
TCAGCAATCCGAAGAG.2	TCAGCAATCCGAAGAG.2	0	HPV-
TCAGCTCCACATGACT.2	TCAGCTCCACATGACT.2	0	HPV-
TCAGCTCTCACATGCA.2	TCAGCTCTCACATGCA.2	0	HPV-
TCAGGATAGCAGGTCA.2	TCAGGATAGCAGGTCA.2	0	HPV-
TCAGGATCAAACAACA.2	TCAGGATCAAACAACA.2	0	HPV-
TCAGGATTCTAACTCT.2	TCAGGATTCTAACTCT.2	0	HPV-
TCAGGTATCTCGAGTA.2	TCAGGTATCTCGAGTA.2	0	HPV-
TCATTTGAGCTGAAAT.2	TCATTTGAGCTGAAAT.2	0	HPV-
TCATTTGAGTGAACAT.2	TCATTTGAGTGAACAT.2	0	HPV-
TCATTTGCACGCTTTC.2	TCATTTGCACGCTTTC.2	1.05597115937688	HPV-
TCATTTGCATACCATG.2	TCATTTGCATACCATG.2	0	HPV-
TCCACACAGATTACCC.2	TCCACACAGATTACCC.2	0.519810971151242	HPV-
TCCACACAGCAATCTC.2	TCCACACAGCAATCTC.2	0	HPV-
TCCACACTCGCCCTTA.2	TCCACACTCGCCCTTA.2	0	HPV-
TCCCGATAGGCGACAT.2	TCCCGATAGGCGACAT.2	0	HPV-
TCCCGATCACACCGCA.2	TCCCGATCACACCGCA.2	0	HPV-
TCCCGATCATACTACG.2	TCCCGATCATACTACG.2	0	HPV-
TCCCGATGTGTTCTTT.2	TCCCGATGTGTTCTTT.2	0	HPV-
TCGAGGCAGACTAGAT.2	TCGAGGCAGACTAGAT.2	0	HPV-
TCGCGAGCAGCGTCCA.2	TCGCGAGCAGCGTCCA.2	0	HPV-
TCGCGAGCATTCTTAC.2	TCGCGAGCATTCTTAC.2	0	HPV-
TCGCGAGGTCGGCACT.2	TCGCGAGGTCGGCACT.2	1.18831353218508	HPV-
TCGCGAGGTGACTACT.2	TCGCGAGGTGACTACT.2	0	HPV-
TCGCGAGGTTGTTTGG.2	TCGCGAGGTTGTTTGG.2	0.845473458512868	HPV-
TCGCGAGTCATTATCC.2	TCGCGAGTCATTATCC.2	1.39258973578925	HPV-
TCGCGAGTCGAATGGG.2	TCGCGAGTCGAATGGG.2	0	HPV-
TCGCGTTCAGGGTACA.2	TCGCGTTCAGGGTACA.2	0	HPV-
TCGCGTTCATGATCCA.2	TCGCGTTCATGATCCA.2	0	HPV-
TCGCGTTGTCGAATCT.2	TCGCGTTGTCGAATCT.2	0	HPV-
TCGCGTTTCTGGTATG.2	TCGCGTTTCTGGTATG.2	0	HPV-
TCGGTAAAGAGCTTCT.2	TCGGTAAAGAGCTTCT.2	0	HPV-
TCGGTAAAGCAATCTC.2	TCGGTAAAGCAATCTC.2	0	HPV-
TCGGTAAGTCTCTTTA.2	TCGGTAAGTCTCTTTA.2	0	HPV-
TCGGTAATCACAAACC.2	TCGGTAATCACAAACC.2	0.82163273486717	HPV-
TCGGTAATCTGATACG.2	TCGGTAATCTGATACG.2	0	HPV-
TCGTACCTCCATGAGT.2	TCGTACCTCCATGAGT.2	0	HPV-
TCGTAGACACGTCAGC.2	TCGTAGACACGTCAGC.2	0	HPV-
TCTATTGAGACATAAC.2	TCTATTGAGACATAAC.2	0	HPV-
TCTATTGCAAACCTAC.2	TCTATTGCAAACCTAC.2	0	HPV-
TCTATTGCAACACGCC.2	TCTATTGCAACACGCC.2	0	HPV-
TCTATTGCATAGAAAC.2	TCTATTGCATAGAAAC.2	0	HPV-
TCTATTGCATGGTCTA.2	TCTATTGCATGGTCTA.2	0.638761994263143	HPV-
TCTATTGCATTGGCGC.2	TCTATTGCATTGGCGC.2	0	HPV-
TCTATTGTCTAACGGT.2	TCTATTGTCTAACGGT.2	0	HPV-
TCTCATACACGAAGCA.2	TCTCATACACGAAGCA.2	0	HPV-
TCTCATACATTGCGGC.2	TCTCATACATTGCGGC.2	0	HPV-
TCTCATAGTACCGTAT.2	TCTCATAGTACCGTAT.2	0	HPV-
TCTCATAGTAGCTAAA.2	TCTCATAGTAGCTAAA.2	0	HPV-
TCTCTAACATAGTAAG.2	TCTCTAACATAGTAAG.2	0	HPV-
TCTCTAAGTCTCATCC.2	TCTCTAAGTCTCATCC.2	1.13381261020535	HPV-
TCTCTAATCACAACGT.2	TCTCTAATCACAACGT.2	0	HPV-
TCTGAGAAGATGTGGC.2	TCTGAGAAGATGTGGC.2	0	HPV-
TCTGAGAGTTCCTCCA.2	TCTGAGAGTTCCTCCA.2	0	HPV-
TCTGAGATCGTGGGAA.2	TCTGAGATCGTGGGAA.2	0	HPV-
TCTGAGATCTTGTTTG.2	TCTGAGATCTTGTTTG.2	0	HPV-
TCTGGAAAGGGTTCCC.2	TCTGGAAAGGGTTCCC.2	0	HPV-
TCTGGAAAGGTCATCT.2	TCTGGAAAGGTCATCT.2	1.2042528771467	HPV-
TCTGGAATCCCTAACC.2	TCTGGAATCCCTAACC.2	0	HPV-
TCTGGAATCGCTGATA.2	TCTGGAATCGCTGATA.2	0.788872135082057	HPV-
TCTTCGGCACACCGAC.2	TCTTCGGCACACCGAC.2	0.630536831957692	HPV-
TCTTCGGTCGTTGACA.2	TCTTCGGTCGTTGACA.2	0	HPV-
TCTTCGGTCTGATTCT.2	TCTTCGGTCTGATTCT.2	1.14420780650704	HPV-
TCTTTCCAGGTGCTAG.2	TCTTTCCAGGTGCTAG.2	0	HPV-
TCTTTCCAGGTGTGGT.2	TCTTTCCAGGTGTGGT.2	1.13653546018181	HPV-
TCTTTCCGTCAGCTAT.2	TCTTTCCGTCAGCTAT.2	0.747039006312881	HPV-
TGAAAGAAGAGACTAT.2	TGAAAGAAGAGACTAT.2	0	HPV-
TGAAAGATCAGTTCGA.2	TGAAAGATCAGTTCGA.2	0	HPV-
TGAAAGATCCACGTGG.2	TGAAAGATCCACGTGG.2	0	HPV-
TGAAAGATCTGGTGTA.2	TGAAAGATCTGGTGTA.2	0	HPV-
TGACAACCAAGGACTG.2	TGACAACCAAGGACTG.2	0	HPV-
TGACAACCATGCCTTC.2	TGACAACCATGCCTTC.2	0	HPV-
TGACGGCAGCTGAACG.2	TGACGGCAGCTGAACG.2	1.10383948191318	HPV-
TGACGGCCAAGCTGGA.2	TGACGGCCAAGCTGGA.2	0	HPV-
TGACGGCCATGCCACG.2	TGACGGCCATGCCACG.2	0.411883148004115	HPV-
TGACGGCGTGAGCGAT.2	TGACGGCGTGAGCGAT.2	0	HPV-
TGACTAGGTCTAGAGG.2	TGACTAGGTCTAGAGG.2	0.278612666925788	HPV-
TGACTTTAGATGTCGG.2	TGACTTTAGATGTCGG.2	0	HPV-
TGACTTTCACTTAACG.2	TGACTTTCACTTAACG.2	0	HPV-
TGACTTTTCCCAAGAT.2	TGACTTTTCCCAAGAT.2	0	HPV-
TGACTTTTCTTAGCCC.2	TGACTTTTCTTAGCCC.2	0	HPV-
TGAGAGGAGAGTCTGG.2	TGAGAGGAGAGTCTGG.2	0	HPV-
TGAGAGGAGCTAGTTC.2	TGAGAGGAGCTAGTTC.2	0	HPV-
TGAGAGGCAGGATTGG.2	TGAGAGGCAGGATTGG.2	0	HPV-
TGAGAGGCATCGGTTA.2	TGAGAGGCATCGGTTA.2	0	HPV-
TGAGAGGGTGACTCAT.2	TGAGAGGGTGACTCAT.2	0	HPV-
TGAGAGGGTGCCTGCA.2	TGAGAGGGTGCCTGCA.2	0	HPV-
TGAGAGGGTTCCGTCT.2	TGAGAGGGTTCCGTCT.2	0	HPV-
TGAGAGGTCGACAGCC.2	TGAGAGGTCGACAGCC.2	0	HPV-
TGAGAGGTCTGGTGTA.2	TGAGAGGTCTGGTGTA.2	0	HPV-
TGAGCATAGTGAAGAG.2	TGAGCATAGTGAAGAG.2	0	HPV-
TGAGCATCAGCTTAAC.2	TGAGCATCAGCTTAAC.2	0	HPV-
TGAGCATGTGTGCCTG.2	TGAGCATGTGTGCCTG.2	0	HPV-
TGAGCATTCATTTGGG.2	TGAGCATTCATTTGGG.2	0	HPV-
TGAGCATTCTGTGCAA.2	TGAGCATTCTGTGCAA.2	0	HPV-
TGAGCCGGTGTAATGA.2	TGAGCCGGTGTAATGA.2	1.21614908388705	HPV-
TGAGCCGTCGGGAGTA.2	TGAGCCGTCGGGAGTA.2	0	HPV-
TGAGCCGTCTGGTTCC.2	TGAGCCGTCTGGTTCC.2	0	HPV-
TGAGCCGTCTTAGAGC.2	TGAGCCGTCTTAGAGC.2	0	HPV-
TGAGGGACACGAAATA.2	TGAGGGACACGAAATA.2	0	HPV-
TGAGGGACAGGGATTG.2	TGAGGGACAGGGATTG.2	0.724316699805172	HPV-
TGAGGGAGTAGCGTCC.2	TGAGGGAGTAGCGTCC.2	0	HPV-
TGAGGGATCAGCAACT.2	TGAGGGATCAGCAACT.2	0	HPV-
TGATTTCCAGACAAAT.2	TGATTTCCAGACAAAT.2	0	HPV-
TGATTTCGTCTTCAAG.2	TGATTTCGTCTTCAAG.2	0	HPV-
TGATTTCTCGCGGATC.2	TGATTTCTCGCGGATC.2	0.708335792370668	HPV-
TGCACCTAGGACAGAA.2	TGCACCTAGGACAGAA.2	0	HPV-
TGCACCTTCAGCTGGC.2	TGCACCTTCAGCTGGC.2	1.20786012392969	HPV-
TGCACCTTCCAATGGT.2	TGCACCTTCCAATGGT.2	0	HPV-
TGCCAAAAGTACATGA.2	TGCCAAAAGTACATGA.2	0	HPV-
TGCCAAAGTCCTCTTG.2	TGCCAAAGTCCTCTTG.2	0	HPV-
TGCCAAATCCTCAACC.2	TGCCAAATCCTCAACC.2	0	HPV-
TGCCCATGTCACTGGC.2	TGCCCATGTCACTGGC.2	0	HPV-
TGCCCATTCTATCCCG.2	TGCCCATTCTATCCCG.2	0	HPV-
TGCCCTAAGACAATAC.2	TGCCCTAAGACAATAC.2	0.313062141851095	HPV-
TGCCCTACAGGTCCAC.2	TGCCCTACAGGTCCAC.2	0	HPV-
TGCCCTAGTAGGAGTC.2	TGCCCTAGTAGGAGTC.2	0	HPV-
TGCCCTAGTCCAAGTT.2	TGCCCTAGTCCAAGTT.2	0	HPV-
TGCCCTATCAAGGTAA.2	TGCCCTATCAAGGTAA.2	0	HPV-
TGCGCAGAGAATTGTG.2	TGCGCAGAGAATTGTG.2	0	HPV-
TGCGCAGAGGAACTGC.2	TGCGCAGAGGAACTGC.2	0.640964635638425	HPV-
TGCGCAGAGGACGAAA.2	TGCGCAGAGGACGAAA.2	0	HPV-
TGCGCAGCACATCCAA.2	TGCGCAGCACATCCAA.2	0	HPV-
TGCGCAGCACGGTAAG.2	TGCGCAGCACGGTAAG.2	0	HPV-
TGCGCAGTCGCGTAGC.2	TGCGCAGTCGCGTAGC.2	0.927659672153522	HPV-
TGCGCAGTCTACGAGT.2	TGCGCAGTCTACGAGT.2	0.466003594172272	HPV-
TGCGGGTAGTAGCGGT.2	TGCGGGTAGTAGCGGT.2	0	HPV-
TGCGGGTTCCTATTCA.2	TGCGGGTTCCTATTCA.2	0	HPV-
TGCGGGTTCGAACTGT.2	TGCGGGTTCGAACTGT.2	0	HPV-
TGCGTGGCAACAACCT.2	TGCGTGGCAACAACCT.2	0	HPV-
TGCTACCAGCTTCGCG.2	TGCTACCAGCTTCGCG.2	0	HPV-
TGCTACCAGTGCGTGA.2	TGCTACCAGTGCGTGA.2	0	HPV-
TGCTGCTAGCCTATGT.2	TGCTGCTAGCCTATGT.2	0	HPV-
TGCTGCTCAGCTGCTG.2	TGCTGCTCAGCTGCTG.2	0	HPV-
TGCTGCTGTCTAAACC.2	TGCTGCTGTCTAAACC.2	0	HPV-
TGGACGCGTGCAGGTA.2	TGGACGCGTGCAGGTA.2	0	HPV-
TGGCGCACACAGGTTT.2	TGGCGCACACAGGTTT.2	0	HPV-
TGGCGCAGTGGCCCTA.2	TGGCGCAGTGGCCCTA.2	0	HPV-
TGGCGCAGTGTGAAAT.2	TGGCGCAGTGTGAAAT.2	1.05971458044378	HPV-
TGGCTGGAGCACCGTC.2	TGGCTGGAGCACCGTC.2	0	HPV-
TGGGAAGAGTGTACGG.2	TGGGAAGAGTGTACGG.2	0	HPV-
TGGGAAGGTAGTAGTA.2	TGGGAAGGTAGTAGTA.2	0	HPV-
TGGGAAGGTCTCTTAT.2	TGGGAAGGTCTCTTAT.2	0	HPV-
TGGTTAGAGAGGTTGC.2	TGGTTAGAGAGGTTGC.2	0	HPV-
TGGTTAGAGCTGCGAA.2	TGGTTAGAGCTGCGAA.2	0	HPV-
TGGTTAGAGGCTAGAC.2	TGGTTAGAGGCTAGAC.2	0	HPV-
TGGTTAGTCGAGCCCA.2	TGGTTAGTCGAGCCCA.2	0	HPV-
TGGTTAGTCTTTAGGG.2	TGGTTAGTCTTTAGGG.2	0	HPV-
TGGTTCCCAGGCGATA.2	TGGTTCCCAGGCGATA.2	0	HPV-
TGGTTCCGTCAATACC.2	TGGTTCCGTCAATACC.2	0	HPV-
TGGTTCCTCACCCTCA.2	TGGTTCCTCACCCTCA.2	0	HPV-
TGGTTCCTCGTAGGAG.2	TGGTTCCTCGTAGGAG.2	0.528724676362835	HPV-
TGTATTCGTAGATTAG.2	TGTATTCGTAGATTAG.2	1.32405205224267	HPV-
TGTATTCGTTGTCTTT.2	TGTATTCGTTGTCTTT.2	0	HPV-
TGTCCCAAGGCTACGA.2	TGTCCCAAGGCTACGA.2	0	HPV-
TGTCCCACACAGGAGT.2	TGTCCCACACAGGAGT.2	0	HPV-
TGTCCCACATTACGAC.2	TGTCCCACATTACGAC.2	0	HPV-
TGTCCCAGTAGCGTCC.2	TGTCCCAGTAGCGTCC.2	0.808024564759365	HPV-
TGTGGTACATCACAAC.2	TGTGGTACATCACAAC.2	0	HPV-
TGTGGTAGTAAAGTCA.2	TGTGGTAGTAAAGTCA.2	0	HPV-
TGTGGTATCACCAGGC.2	TGTGGTATCACCAGGC.2	0	HPV-
TGTGGTATCTCATTCA.2	TGTGGTATCTCATTCA.2	0	HPV-
TGTGTTTAGCGACGTA.2	TGTGTTTAGCGACGTA.2	0	HPV-
TGTGTTTAGTTTCCTT.2	TGTGTTTAGTTTCCTT.2	0	HPV-
TGTGTTTTCACGCATA.2	TGTGTTTTCACGCATA.2	0.945773084438662	HPV-
TGTTCCGTCAGTGCAT.2	TGTTCCGTCAGTGCAT.2	0	HPV-
TGTTCCGTCGATCCCT.2	TGTTCCGTCGATCCCT.2	0	HPV-
TGTTCCGTCGGAAATA.2	TGTTCCGTCGGAAATA.2	1.0896270273709	HPV-
TGTTCCGTCTCATTCA.2	TGTTCCGTCTCATTCA.2	0	HPV-
TTAACTCAGAGCTGGT.2	TTAACTCAGAGCTGGT.2	0	HPV-
TTAACTCCACAGGAGT.2	TTAACTCCACAGGAGT.2	0	HPV-
TTAACTCGTTATGTGC.2	TTAACTCGTTATGTGC.2	0	HPV-
TTAACTCTCGAGGTAG.2	TTAACTCTCGAGGTAG.2	0	HPV-
TTAGGACAGTTAGGTA.2	TTAGGACAGTTAGGTA.2	0	HPV-
TTAGGACGTTAAAGAC.2	TTAGGACGTTAAAGAC.2	0	HPV-
TTAGGCACAGACGCAA.2	TTAGGCACAGACGCAA.2	0	HPV-
TTAGGCACAGGCTGAA.2	TTAGGCACAGGCTGAA.2	0	HPV-
TTAGGCACATGTAGTC.2	TTAGGCACATGTAGTC.2	0	HPV-
TTAGGCAGTCTCTTTA.2	TTAGGCAGTCTCTTTA.2	0	HPV-
TTAGTTCCAAGGTGTG.2	TTAGTTCCAAGGTGTG.2	0	HPV-
[truncated: 19,837 more rows]
