# Supplementary material for: A positive feedback loop between BACH1 and IL-1β promotes the progression of HPV-negative head and neck squamous cell carcinoma
Source: Cell Commun Signal. 2026 May 25;24:409. doi: 10.1186/s12964-026-02957-2 (PMC13377829; doi:10.1186/s12964-026-02957-2)
Supplement: Supplementary file 6 — Supplementary Material 6. [file 12964_2026_2957_MOESM6_ESM.xlsx]

## Sheet: Supplementary Table 5
	Cell	BACH1	HPV_Status
AAACGGGCATGACGGA.1	AAACGGGCATGACGGA.1	0	HPV-
AAAGATGAGCAGACTG.1	AAAGATGAGCAGACTG.1	0	HPV-
AAAGATGAGTGTACTC.1	AAAGATGAGTGTACTC.1	0	HPV-
AAAGATGCACTCTGTC.1	AAAGATGCACTCTGTC.1	0	HPV-
AAAGCAAAGACAGGCT.1	AAAGCAAAGACAGGCT.1	0	HPV-
AAAGTAGAGAAGATTC.1	AAAGTAGAGAAGATTC.1	0	HPV-
AAAGTAGTCTGCCAGG.1	AAAGTAGTCTGCCAGG.1	0	HPV-
AACCATGCATGTAGTC.1	AACCATGCATGTAGTC.1	0	HPV-
AACGTTGCATCTGGTA.1	AACGTTGCATCTGGTA.1	0	HPV-
AACGTTGTCAACTCTT.1	AACGTTGTCAACTCTT.1	0	HPV-
AACGTTGTCCGTCAAA.1	AACGTTGTCCGTCAAA.1	0.167514092076275	HPV-
AACTCAGCAAGCTGGA.1	AACTCAGCAAGCTGGA.1	0	HPV-
AACTCAGCAGCCTTTC.1	AACTCAGCAGCCTTTC.1	0	HPV-
AACTCAGTCAATAAGG.1	AACTCAGTCAATAAGG.1	0	HPV-
AACTCCCGTGGTAACG.1	AACTCCCGTGGTAACG.1	0	HPV-
AACTGGTGTGGACGAT.1	AACTGGTGTGGACGAT.1	0	HPV-
AACTGGTGTGGTGTAG.1	AACTGGTGTGGTGTAG.1	0	HPV-
AACTGGTTCATCATTC.1	AACTGGTTCATCATTC.1	0	HPV-
AACTTTCGTTCTGAAC.1	AACTTTCGTTCTGAAC.1	0	HPV-
AAGCCGCCAGGACCCT.1	AAGCCGCCAGGACCCT.1	0	HPV-
AAGGAGCCAGCTGTTA.1	AAGGAGCCAGCTGTTA.1	0	HPV-
AAGGCAGGTAGCTTGT.1	AAGGCAGGTAGCTTGT.1	0.243288525460767	HPV-
AATCGGTAGATGCGAC.1	AATCGGTAGATGCGAC.1	0.219074444607772	HPV-
AATCGGTCAAGAGGCT.1	AATCGGTCAAGAGGCT.1	0.485820520997045	HPV-
AATCGGTTCGTGGACC.1	AATCGGTTCGTGGACC.1	0	HPV-
ACACCAATCACAATGC.1	ACACCAATCACAATGC.1	0	HPV-
ACACCCTGTCTTGATG.1	ACACCCTGTCTTGATG.1	0.107213688204718	HPV-
ACACTGAAGTACGATA.1	ACACTGAAGTACGATA.1	0.10511000215927	HPV-
ACAGCCGAGGACAGCT.1	ACAGCCGAGGACAGCT.1	0	HPV-
ACATACGCAGTGACAG.1	ACATACGCAGTGACAG.1	0	HPV-
ACATGGTAGTGGGCTA.1	ACATGGTAGTGGGCTA.1	0	HPV-
ACCAGTACACTAGTAC.1	ACCAGTACACTAGTAC.1	0	HPV-
ACCCACTAGTAAGTAC.1	ACCCACTAGTAAGTAC.1	0	HPV-
ACCGTAAGTCTGCCAG.1	ACCGTAAGTCTGCCAG.1	0	HPV-
ACGATACAGCCCGAAA.1	ACGATACAGCCCGAAA.1	0	HPV-
ACGCCGAAGGGTGTTG.1	ACGCCGAAGGGTGTTG.1	0	HPV-
ACGCCGATCCTATTCA.1	ACGCCGATCCTATTCA.1	0	HPV-
ACGGAGAAGCTGCCCA.1	ACGGAGAAGCTGCCCA.1	0.307682828334061	HPV-
ACGGAGATCGCCAAAT.1	ACGGAGATCGCCAAAT.1	0	HPV-
ACGTCAATCCCTTGTG.1	ACGTCAATCCCTTGTG.1	0.255987485099977	HPV-
ACTATCTCACGAAGCA.1	ACTATCTCACGAAGCA.1	0	HPV-
ACTATCTCATGGATGG.1	ACTATCTCATGGATGG.1	0.2280312502254	HPV-
ACTGAACAGAAACCTA.1	ACTGAACAGAAACCTA.1	0	HPV-
ACTGAACTCGCGTAGC.1	ACTGAACTCGCGTAGC.1	0	HPV-
ACTGAGTCAGCTCGAC.1	ACTGAGTCAGCTCGAC.1	0	HPV-
ACTGCTCAGGTTCCTA.1	ACTGCTCAGGTTCCTA.1	0.312627981363952	HPV-
ACTTACTTCAATCACG.1	ACTTACTTCAATCACG.1	0	HPV-
ACTTTCATCAGTGCAT.1	ACTTTCATCAGTGCAT.1	0	HPV-
AGACGTTAGATGTAAC.1	AGACGTTAGATGTAAC.1	0.138154161764808	HPV-
AGAGCTTGTGTTTGGT.1	AGAGCTTGTGTTTGGT.1	0.115231275555609	HPV-
AGAGCTTTCTGATTCT.1	AGAGCTTTCTGATTCT.1	0	HPV-
AGAGTGGAGTGAACAT.1	AGAGTGGAGTGAACAT.1	0	HPV-
AGCAGCCAGTACTTGC.1	AGCAGCCAGTACTTGC.1	0	HPV-
AGCCTAAAGTATCTCG.1	AGCCTAAAGTATCTCG.1	0	HPV-
AGCCTAAGTTTACTCT.1	AGCCTAAGTTTACTCT.1	0.132519488039987	HPV-
AGCTCCTAGATGTTAG.1	AGCTCCTAGATGTTAG.1	0	HPV-
AGCTCCTCAAGTAATG.1	AGCTCCTCAAGTAATG.1	0.424003372798697	HPV-
AGCTCCTGTGATGCCC.1	AGCTCCTGTGATGCCC.1	0.140279726232591	HPV-
AGCTCTCGTGGCTCCA.1	AGCTCTCGTGGCTCCA.1	0	HPV-
AGCTTGAAGATCCCAT.1	AGCTTGAAGATCCCAT.1	0	HPV-
AGGCCACAGTTATCGC.1	AGGCCACAGTTATCGC.1	0	HPV-
AGGCCACTCTGGAGCC.1	AGGCCACTCTGGAGCC.1	0.19794472533796	HPV-
AGGCCGTCAGACACTT.1	AGGCCGTCAGACACTT.1	0	HPV-
AGGCCGTGTGGACGAT.1	AGGCCGTGTGGACGAT.1	0	HPV-
AGGGAGTGTGTGACGA.1	AGGGAGTGTGTGACGA.1	0	HPV-
AGGGAGTTCCCATTAT.1	AGGGAGTTCCCATTAT.1	0	HPV-
AGGGATGAGTATCGAA.1	AGGGATGAGTATCGAA.1	0	HPV-
AGGGTGATCTTAACCT.1	AGGGTGATCTTAACCT.1	0	HPV-
AGGTCATCAGGATTGG.1	AGGTCATCAGGATTGG.1	0	HPV-
AGGTCCGAGTCTCAAC.1	AGGTCCGAGTCTCAAC.1	0	HPV-
AGTAGTCAGACAAGCC.1	AGTAGTCAGACAAGCC.1	0	HPV-
AGTAGTCTCCAGTAGT.1	AGTAGTCTCCAGTAGT.1	0	HPV-
AGTGGGATCCGTTGTC.1	AGTGGGATCCGTTGTC.1	0.385752855187898	HPV-
AGTTGGTAGCAGCCTC.1	AGTTGGTAGCAGCCTC.1	0	HPV-
AGTTGGTAGTCTTGCA.1	AGTTGGTAGTCTTGCA.1	0	HPV-
ATAACGCGTACCGAGA.1	ATAACGCGTACCGAGA.1	0.362169911656604	HPV-
ATAAGAGAGCCCAACC.1	ATAAGAGAGCCCAACC.1	0.188277131482581	HPV-
ATAAGAGGTGTTAAGA.1	ATAAGAGGTGTTAAGA.1	0	HPV-
ATAAGAGGTTAAGACA.1	ATAAGAGGTTAAGACA.1	0.192321262078165	HPV-
ATCACGACATGTAAGA.1	ATCACGACATGTAAGA.1	0	HPV-
ATCATCTAGACTAGGC.1	ATCATCTAGACTAGGC.1	0	HPV-
ATCATCTGTTACGACT.1	ATCATCTGTTACGACT.1	0	HPV-
ATCATCTTCGCAAGCC.1	ATCATCTTCGCAAGCC.1	0.184822149453027	HPV-
ATCATGGAGTCGTACT.1	ATCATGGAGTCGTACT.1	0.173341405377099	HPV-
ATCATGGGTGCCTGTG.1	ATCATGGGTGCCTGTG.1	0	HPV-
ATCCACCAGAGGTACC.1	ATCCACCAGAGGTACC.1	0.286859447734129	HPV-
ATCCGAAAGTTACGGG.1	ATCCGAAAGTTACGGG.1	0	HPV-
ATGAGGGAGGCGTACA.1	ATGAGGGAGGCGTACA.1	0.168379223009778	HPV-
ATGCGATCACAGCCCA.1	ATGCGATCACAGCCCA.1	0	HPV-
ATGCGATTCACGAAGG.1	ATGCGATTCACGAAGG.1	0	HPV-
ATGGGAGTCAAGAAGT.1	ATGGGAGTCAAGAAGT.1	0	HPV-
ATGTGTGGTACATGTC.1	ATGTGTGGTACATGTC.1	0	HPV-
ATGTGTGGTTCCGGCA.1	ATGTGTGGTTCCGGCA.1	0	HPV-
ATGTGTGTCGCGCCAA.1	ATGTGTGTCGCGCCAA.1	0	HPV-
ATTACTCTCACATAGC.1	ATTACTCTCACATAGC.1	0	HPV-
ATTATCCTCGTCCAGG.1	ATTATCCTCGTCCAGG.1	0.75101621089476	HPV-
ATTCTACGTCTGGTCG.1	ATTCTACGTCTGGTCG.1	0	HPV-
ATTGGACGTTCTGGTA.1	ATTGGACGTTCTGGTA.1	0	HPV-
ATTTCTGTCGATCCCT.1	ATTTCTGTCGATCCCT.1	0	HPV-
ATTTCTGTCGTTTATC.1	ATTTCTGTCGTTTATC.1	0.425744237513403	HPV-
CAACCTCAGGACACCA.1	CAACCTCAGGACACCA.1	0	HPV-
CAACCTCGTGCGCTTG.1	CAACCTCGTGCGCTTG.1	0	HPV-
CAACTAGGTCTTTCAT.1	CAACTAGGTCTTTCAT.1	0	HPV-
CAAGAAAAGAATTCCC.1	CAAGAAAAGAATTCCC.1	0	HPV-
CAAGAAAAGTACGACG.1	CAAGAAAAGTACGACG.1	0	HPV-
CAAGATCAGCAGCCTC.1	CAAGATCAGCAGCCTC.1	0	HPV-
CAAGGCCAGTGATCGG.1	CAAGGCCAGTGATCGG.1	0	HPV-
CAAGTTGAGGAGCGTT.1	CAAGTTGAGGAGCGTT.1	0	HPV-
CAAGTTGCACTTCTGC.1	CAAGTTGCACTTCTGC.1	0	HPV-
CAAGTTGTCAGGCGAA.1	CAAGTTGTCAGGCGAA.1	0.113488768499103	HPV-
CACAAACTCCAAACAC.1	CACAAACTCCAAACAC.1	0	HPV-
CACACCTGTTAAGGGC.1	CACACCTGTTAAGGGC.1	0	HPV-
CACACTCCAAAGCGGT.1	CACACTCCAAAGCGGT.1	0	HPV-
CACACTCGTGATAAGT.1	CACACTCGTGATAAGT.1	0.188679743350172	HPV-
CACAGGCCATTACCTT.1	CACAGGCCATTACCTT.1	0	HPV-
CACAGTAAGATCCTGT.1	CACAGTAAGATCCTGT.1	0	HPV-
CACATAGTCGGTGTTA.1	CACATAGTCGGTGTTA.1	0	HPV-
CACATTTTCCCTAACC.1	CACATTTTCCCTAACC.1	0.265711281924402	HPV-
CACCACTAGTTACCCA.1	CACCACTAGTTACCCA.1	0.221596891158097	HPV-
CACCACTTCACAATGC.1	CACCACTTCACAATGC.1	0	HPV-
CACTCCAAGATGAGAG.1	CACTCCAAGATGAGAG.1	0	HPV-
CACTCCAAGTACTTGC.1	CACTCCAAGTACTTGC.1	0	HPV-
CAGAATCAGGCTAGCA.1	CAGAATCAGGCTAGCA.1	0	HPV-
CAGAATCCACCTGGTG.1	CAGAATCCACCTGGTG.1	0	HPV-
CAGAGAGCATGCCCGA.1	CAGAGAGCATGCCCGA.1	0	HPV-
CAGATCACAGAAGCAC.1	CAGATCACAGAAGCAC.1	0	HPV-
CAGATCAGTTTAGGAA.1	CAGATCAGTTTAGGAA.1	0	HPV-
CAGCATAGTCACCCAG.1	CAGCATAGTCACCCAG.1	0	HPV-
CAGCCGAAGGGTCTCC.1	CAGCCGAAGGGTCTCC.1	0	HPV-
CAGCTAACAGGCTGAA.1	CAGCTAACAGGCTGAA.1	0	HPV-
CAGCTAAGTAAGGGAA.1	CAGCTAAGTAAGGGAA.1	0.158280052977641	HPV-
CAGCTAAGTTGGTTTG.1	CAGCTAAGTTGGTTTG.1	0.386069503465776	HPV-
CAGCTGGGTGATGATA.1	CAGCTGGGTGATGATA.1	0	HPV-
CAGCTGGTCGTATCAG.1	CAGCTGGTCGTATCAG.1	0	HPV-
CAGGTGCCACGGTGTC.1	CAGGTGCCACGGTGTC.1	0	HPV-
CAGTCCTTCTTACCTA.1	CAGTCCTTCTTACCTA.1	0.136542538321603	HPV-
CATATGGCATAAGACA.1	CATATGGCATAAGACA.1	0	HPV-
CATATGGTCAGTTGAC.1	CATATGGTCAGTTGAC.1	0.21276673599745	HPV-
CATATGGTCATGTGGT.1	CATATGGTCATGTGGT.1	0.156827409035119	HPV-
CATCCACAGTGGGATC.1	CATCCACAGTGGGATC.1	0	HPV-
CATCCACGTCGTTGTA.1	CATCCACGTCGTTGTA.1	0	HPV-
CATCGAAGTTCAGGCC.1	CATCGAAGTTCAGGCC.1	0	HPV-
CATCGAAGTTTGGGCC.1	CATCGAAGTTTGGGCC.1	0	HPV-
CATCGGGGTTCCAACA.1	CATCGGGGTTCCAACA.1	0	HPV-
CATGACACAGATCTGT.1	CATGACACAGATCTGT.1	0	HPV-
CATGACATCCAAGTAC.1	CATGACATCCAAGTAC.1	0.206049985872079	HPV-
CATTCGCGTAAATACG.1	CATTCGCGTAAATACG.1	0	HPV-
CCAATCCGTACTTCTT.1	CCAATCCGTACTTCTT.1	0	HPV-
CCAATCCGTCCGAAGA.1	CCAATCCGTCCGAAGA.1	0	HPV-
CCACGGATCGGAGCAA.1	CCACGGATCGGAGCAA.1	0	HPV-
CCACTACCATTCACTT.1	CCACTACCATTCACTT.1	0	HPV-
CCAGCGAGTACCGGCT.1	CCAGCGAGTACCGGCT.1	0	HPV-
CCATTCGTCGAACGGA.1	CCATTCGTCGAACGGA.1	0	HPV-
CCCAGTTCATTCTCAT.1	CCCAGTTCATTCTCAT.1	0	HPV-
CCCATACGTATAGGGC.1	CCCATACGTATAGGGC.1	0	HPV-
CCCATACGTTAAGATG.1	CCCATACGTTAAGATG.1	0	HPV-
CCGGTAGCACCGAAAG.1	CCGGTAGCACCGAAAG.1	0	HPV-
CCGGTAGTCCGAGCCA.1	CCGGTAGTCCGAGCCA.1	0	HPV-
CCTACACCAAGCTGAG.1	CCTACACCAAGCTGAG.1	0.314060035677266	HPV-
CCTACACCAGATGAGC.1	CCTACACCAGATGAGC.1	0	HPV-
CCTACCAAGATGCGAC.1	CCTACCAAGATGCGAC.1	0	HPV-
CCTACCATCATCTGCC.1	CCTACCATCATCTGCC.1	0	HPV-
CCTCTGATCCAGATCA.1	CCTCTGATCCAGATCA.1	0	HPV-
CCTTACGGTATTCTCT.1	CCTTACGGTATTCTCT.1	0	HPV-
CCTTCCCAGTGAATTG.1	CCTTCCCAGTGAATTG.1	0	HPV-
CCTTCCCCAGATGGGT.1	CCTTCCCCAGATGGGT.1	0	HPV-
CCTTCGATCTCGCTTG.1	CCTTCGATCTCGCTTG.1	0.144183864299121	HPV-
CCTTTCTCACGAAACG.1	CCTTTCTCACGAAACG.1	0.322227854252013	HPV-
CCTTTCTCAGCGTCCA.1	CCTTTCTCAGCGTCCA.1	0	HPV-
CCTTTCTGTTCGCGAC.1	CCTTTCTGTTCGCGAC.1	0	HPV-
CGAACATAGAGGTAGA.1	CGAACATAGAGGTAGA.1	0	HPV-
CGAATGTTCGCGGATC.1	CGAATGTTCGCGGATC.1	0	HPV-
CGAATGTTCTTTCCTC.1	CGAATGTTCTTTCCTC.1	0	HPV-
CGACTTCAGTCCTCCT.1	CGACTTCAGTCCTCCT.1	0	HPV-
CGACTTCGTCAACATC.1	CGACTTCGTCAACATC.1	0	HPV-
CGACTTCGTCGCGGTT.1	CGACTTCGTCGCGGTT.1	0.0975307770031997	HPV-
CGAGAAGCAATACGCT.1	CGAGAAGCAATACGCT.1	0	HPV-
CGAGCACGTACCGCTG.1	CGAGCACGTACCGCTG.1	0	HPV-
CGAGCCAAGCCAACAG.1	CGAGCCAAGCCAACAG.1	0	HPV-
CGATCGGTCCGCAGTG.1	CGATCGGTCCGCAGTG.1	0	HPV-
CGATGGCCAACGCACC.1	CGATGGCCAACGCACC.1	0.113528752540565	HPV-
CGATGTAAGGACCACA.1	CGATGTAAGGACCACA.1	0	HPV-
CGATGTATCACCACCT.1	CGATGTATCACCACCT.1	0	HPV-
CGCCAAGTCTTGAGAC.1	CGCCAAGTCTTGAGAC.1	0	HPV-
CGCGGTAAGACACGAC.1	CGCGGTAAGACACGAC.1	0	HPV-
CGCGGTAAGGGCTCTC.1	CGCGGTAAGGGCTCTC.1	0	HPV-
CGCGGTACAAGGACTG.1	CGCGGTACAAGGACTG.1	0	HPV-
CGCGGTACAATGGTCT.1	CGCGGTACAATGGTCT.1	0.296752916840944	HPV-
CGCGTTTCACCAGGCT.1	CGCGTTTCACCAGGCT.1	0	HPV-
CGCGTTTGTATAGGTA.1	CGCGTTTGTATAGGTA.1	0	HPV-
CGCTATCCATCGGGTC.1	CGCTATCCATCGGGTC.1	0	HPV-
CGCTGGAAGGGATACC.1	CGCTGGAAGGGATACC.1	0.26659843620493	HPV-
CGCTGGACAAAGGCGT.1	CGCTGGACAAAGGCGT.1	0.214019168559146	HPV-
CGCTGGACACATTAGC.1	CGCTGGACACATTAGC.1	0.0887673471194388	HPV-
CGCTGGACACCAGTTA.1	CGCTGGACACCAGTTA.1	0	HPV-
CGCTGGATCACTTACT.1	CGCTGGATCACTTACT.1	0.174637278379711	HPV-
CGCTGGATCGTCACGG.1	CGCTGGATCGTCACGG.1	0	HPV-
CGGACACCATCACGTA.1	CGGACACCATCACGTA.1	0.145969628603875	HPV-
CGGACACTCCTATTCA.1	CGGACACTCCTATTCA.1	0	HPV-
CGGACGTGTACTCGCG.1	CGGACGTGTACTCGCG.1	0.117406467077689	HPV-
CGGACTGTCGCTAGCG.1	CGGACTGTCGCTAGCG.1	0	HPV-
CGGGTCAAGTGTGGCA.1	CGGGTCAAGTGTGGCA.1	0	HPV-
CGGTTAATCGGCATCG.1	CGGTTAATCGGCATCG.1	0	HPV-
CGTAGGCAGTCTCCTC.1	CGTAGGCAGTCTCCTC.1	0	HPV-
CGTCACTTCATCTGCC.1	CGTCACTTCATCTGCC.1	0.100882779530431	HPV-
CGTCAGGTCTTTAGGG.1	CGTCAGGTCTTTAGGG.1	0	HPV-
CGTCCATCAGACAAGC.1	CGTCCATCAGACAAGC.1	0	HPV-
CGTCTACTCAAGAAGT.1	CGTCTACTCAAGAAGT.1	0.122754014797359	HPV-
CGTCTACTCACGCGGT.1	CGTCTACTCACGCGGT.1	0	HPV-
CGTGAGCTCACAGGCC.1	CGTGAGCTCACAGGCC.1	0	HPV-
CGTGTAACACTTCTGC.1	CGTGTAACACTTCTGC.1	0	HPV-
CGTGTAATCTGTGCAA.1	CGTGTAATCTGTGCAA.1	0	HPV-
CGTGTCTCATAAAGGT.1	CGTGTCTCATAAAGGT.1	0	HPV-
CGTGTCTTCATGGTCA.1	CGTGTCTTCATGGTCA.1	0	HPV-
CGTGTCTTCTCGCATC.1	CGTGTCTTCTCGCATC.1	0	HPV-
CGTTAGACACCGCTAG.1	CGTTAGACACCGCTAG.1	0	HPV-
CGTTAGATCACAACGT.1	CGTTAGATCACAACGT.1	0	HPV-
CTAACTTCAAACCCAT.1	CTAACTTCAAACCCAT.1	0	HPV-
CTAACTTTCGGAATCT.1	CTAACTTTCGGAATCT.1	0	HPV-
CTAACTTTCGTAGGAG.1	CTAACTTTCGTAGGAG.1	0	HPV-
CTAAGACTCTTAGCCC.1	CTAAGACTCTTAGCCC.1	0	HPV-
CTACACCAGGCAGTCA.1	CTACACCAGGCAGTCA.1	0.131467415660941	HPV-
CTACATTGTGTAAGTA.1	CTACATTGTGTAAGTA.1	0.33710773161303	HPV-
CTACATTTCAGTGCAT.1	CTACATTTCAGTGCAT.1	0.0963839698712416	HPV-
CTACCCAAGTCATGCT.1	CTACCCAAGTCATGCT.1	0.167227691885663	HPV-
CTACCCATCGGAAATA.1	CTACCCATCGGAAATA.1	0.0751352096328188	HPV-
CTAGAGTAGGTGATTA.1	CTAGAGTAGGTGATTA.1	0	HPV-
CTAGTGAAGACGCTTT.1	CTAGTGAAGACGCTTT.1	0	HPV-
CTAGTGAAGTGCTGCC.1	CTAGTGAAGTGCTGCC.1	0	HPV-
CTCACACAGAAGCCCA.1	CTCACACAGAAGCCCA.1	0.138668406100227	HPV-
CTCACACCAGCCAGAA.1	CTCACACCAGCCAGAA.1	0	HPV-
CTCAGAAGTAGCTGCC.1	CTCAGAAGTAGCTGCC.1	0	HPV-
CTCAGAAGTATGAATG.1	CTCAGAAGTATGAATG.1	0	HPV-
CTCCTAGAGGCTCATT.1	CTCCTAGAGGCTCATT.1	0	HPV-
CTCCTAGAGTTTAGGA.1	CTCCTAGAGTTTAGGA.1	0	HPV-
CTCGAAAAGAAGAAGC.1	CTCGAAAAGAAGAAGC.1	0	HPV-
CTCGAAAAGGGCATGT.1	CTCGAAAAGGGCATGT.1	0.206989489410665	HPV-
CTCGGGACATCCTAGA.1	CTCGGGACATCCTAGA.1	0	HPV-
CTCGGGAGTCGCGTGT.1	CTCGGGAGTCGCGTGT.1	0	HPV-
CTCGGGAGTGGTGTAG.1	CTCGGGAGTGGTGTAG.1	0	HPV-
CTCGGGATCAACCATG.1	CTCGGGATCAACCATG.1	0	HPV-
CTCGGGATCACTTATC.1	CTCGGGATCACTTATC.1	0.127283207302138	HPV-
CTCTAATCAACGATGG.1	CTCTAATCAACGATGG.1	0.470950568173805	HPV-
CTCTACGGTTATGTGC.1	CTCTACGGTTATGTGC.1	0	HPV-
CTCTGGTCATCGGAAG.1	CTCTGGTCATCGGAAG.1	0	HPV-
CTGAAACCAGCGAACA.1	CTGAAACCAGCGAACA.1	0.25429559262803	HPV-
CTGAAGTGTCCCTTGT.1	CTGAAGTGTCCCTTGT.1	0.456519231722786	HPV-
CTGATAGTCTCTGTCG.1	CTGATAGTCTCTGTCG.1	0	HPV-
CTGATAGTCTTACCGC.1	CTGATAGTCTTACCGC.1	0	HPV-
CTGATCCCATCCCACT.1	CTGATCCCATCCCACT.1	0	HPV-
CTGATCCTCAAACCGT.1	CTGATCCTCAAACCGT.1	0	HPV-
CTGCGGAAGCACGCCT.1	CTGCGGAAGCACGCCT.1	0	HPV-
CTGCGGAGTTGATTGC.1	CTGCGGAGTTGATTGC.1	0	HPV-
CTGCGGATCTTGACGA.1	CTGCGGATCTTGACGA.1	0	HPV-
CTGCTGTTCCTAGGGC.1	CTGCTGTTCCTAGGGC.1	0	HPV-
CTGCTGTTCCTGTACC.1	CTGCTGTTCCTGTACC.1	0	HPV-
CTGGTCTAGACTAAGT.1	CTGGTCTAGACTAAGT.1	0	HPV-
CTGTGCTAGATGTTAG.1	CTGTGCTAGATGTTAG.1	0	HPV-
CTGTGCTAGTTAACGA.1	CTGTGCTAGTTAACGA.1	0	HPV-
CTGTTTATCCAAGTAC.1	CTGTTTATCCAAGTAC.1	0.101050106741975	HPV-
CTTACCGTCATACGGT.1	CTTACCGTCATACGGT.1	0	HPV-
CTTCTCTTCAGCATGT.1	CTTCTCTTCAGCATGT.1	0	HPV-
CTTGGCTCATGCAATC.1	CTTGGCTCATGCAATC.1	0.235750514120431	HPV-
CTTGGCTTCACTTACT.1	CTTGGCTTCACTTACT.1	0	HPV-
CTTGGCTTCTGATACG.1	CTTGGCTTCTGATACG.1	0.338522870736383	HPV-
CTTTGCGAGTTTCCTT.1	CTTTGCGAGTTTCCTT.1	0	HPV-
GAAACTCAGTGCGATG.1	GAAACTCAGTGCGATG.1	0	HPV-
GAAACTCCACCGTTGG.1	GAAACTCCACCGTTGG.1	0	HPV-
GAAACTCGTTGACGTT.1	GAAACTCGTTGACGTT.1	0	HPV-
GAAATGAGTCGTGGCT.1	GAAATGAGTCGTGGCT.1	0	HPV-
GAACGGAGTCACTGGC.1	GAACGGAGTCACTGGC.1	0.254302094342897	HPV-
GAATAAGAGGAGTCTG.1	GAATAAGAGGAGTCTG.1	0.152952934846243	HPV-
GACACGCAGTCCCACG.1	GACACGCAGTCCCACG.1	0	HPV-
GACACGCGTACTTCTT.1	GACACGCGTACTTCTT.1	0.193172799248329	HPV-
GACAGAGGTGCGGTAA.1	GACAGAGGTGCGGTAA.1	0	HPV-
GACCAATAGTGTTTGC.1	GACCAATAGTGTTTGC.1	0.208109179210189	HPV-
GACCTGGTCCAAGCCG.1	GACCTGGTCCAAGCCG.1	0	HPV-
GACGGCTCAACTGCGC.1	GACGGCTCAACTGCGC.1	0	HPV-
GACGGCTTCTTTACGT.1	GACGGCTTCTTTACGT.1	0.209210338283617	HPV-
GACGTGCGTGCTGTAT.1	GACGTGCGTGCTGTAT.1	0	HPV-
GACGTGCGTTCCACTC.1	GACGTGCGTTCCACTC.1	0.444477715169645	HPV-
GACGTGCGTTCGTGAT.1	GACGTGCGTTCGTGAT.1	0	HPV-
GACTACAGTATAGGTA.1	GACTACAGTATAGGTA.1	0	HPV-
GACTGCGCACCCATGG.1	GACTGCGCACCCATGG.1	0	HPV-
GAGCAGATCCACGAAT.1	GAGCAGATCCACGAAT.1	0.149661775490265	HPV-
GAGTCCGAGAATTCCC.1	GAGTCCGAGAATTCCC.1	0	HPV-
GAGTCCGTCAAGATCC.1	GAGTCCGTCAAGATCC.1	0	HPV-
GATCAGTAGCCCAATT.1	GATCAGTAGCCCAATT.1	0.327324577549505	HPV-
GATCAGTGTCATCGGC.1	GATCAGTGTCATCGGC.1	0	HPV-
GATCGATGTCATTAGC.1	GATCGATGTCATTAGC.1	0	HPV-
GATCGCGCACAGCCCA.1	GATCGCGCACAGCCCA.1	0	HPV-
GATCGTACAGCTTAAC.1	GATCGTACAGCTTAAC.1	0	HPV-
GATCGTAGTAAATGTG.1	GATCGTAGTAAATGTG.1	0.105214053062114	HPV-
GATCGTATCCACGTTC.1	GATCGTATCCACGTTC.1	0	HPV-
GATCTAGGTAAACCTC.1	GATCTAGGTAAACCTC.1	0.22300363945845	HPV-
GATGAGGGTATCGCAT.1	GATGAGGGTATCGCAT.1	0	HPV-
GATGCTAAGACAGACC.1	GATGCTAAGACAGACC.1	0	HPV-
GATTCAGCATTAGCCA.1	GATTCAGCATTAGCCA.1	0	HPV-
GCAAACTTCTGCCCTA.1	GCAAACTTCTGCCCTA.1	0	HPV-
GCAATCATCGTGACAT.1	GCAATCATCGTGACAT.1	0	HPV-
GCACATAGTAAACGCG.1	GCACATAGTAAACGCG.1	0	HPV-
GCAGCCACAAATCCGT.1	GCAGCCACAAATCCGT.1	0.150010414816622	HPV-
GCATACAAGTAAGTAC.1	GCATACAAGTAAGTAC.1	0	HPV-
GCATACATCGTTGACA.1	GCATACATCGTTGACA.1	0.146770171036805	HPV-
GCATGATCAGCTCGAC.1	GCATGATCAGCTCGAC.1	0	HPV-
GCATGATTCCGTAGGC.1	GCATGATTCCGTAGGC.1	0	HPV-
GCATGATTCTCAAGTG.1	GCATGATTCTCAAGTG.1	0	HPV-
GCATGCGCAGAGCCAA.1	GCATGCGCAGAGCCAA.1	0	HPV-
GCATGTAAGCAGCGTA.1	GCATGTAAGCAGCGTA.1	0	HPV-
GCATGTACACAAGACG.1	GCATGTACACAAGACG.1	0	HPV-
GCCAAATAGCTCCTCT.1	GCCAAATAGCTCCTCT.1	0	HPV-
GCCAAATCAGCTATTG.1	GCCAAATCAGCTATTG.1	0.203419063941408	HPV-
GCCAAATTCATAGCAC.1	GCCAAATTCATAGCAC.1	0	HPV-
GCCTCTACACGAGGTA.1	GCCTCTACACGAGGTA.1	0	HPV-
GCGACCAGTTCCCGAG.1	GCGACCAGTTCCCGAG.1	0	HPV-
GCGAGAAAGGTGTGGT.1	GCGAGAAAGGTGTGGT.1	0	HPV-
GCGAGAAAGTGGTCCC.1	GCGAGAAAGTGGTCCC.1	0	HPV-
GCGAGAAGTTCCCTTG.1	GCGAGAAGTTCCCTTG.1	0	HPV-
GCGCAGTTCCGAAGAG.1	GCGCAGTTCCGAAGAG.1	0	HPV-
GCGCCAAGTCGCGTGT.1	GCGCCAAGTCGCGTGT.1	0	HPV-
GCGCCAAGTGATGCCC.1	GCGCCAAGTGATGCCC.1	0	HPV-
GCGCGATCACATTAGC.1	GCGCGATCACATTAGC.1	0	HPV-
GCGGGTTCACTATCTT.1	GCGGGTTCACTATCTT.1	0	HPV-
GCTCCTACATAACCTG.1	GCTCCTACATAACCTG.1	0.290088279888207	HPV-
GCTCTGTTCTCCCTGA.1	GCTCTGTTCTCCCTGA.1	0	HPV-
GCTCTGTTCTTAACCT.1	GCTCTGTTCTTAACCT.1	0.168443189231541	HPV-
GCTGCAGAGCGATCCC.1	GCTGCAGAGCGATCCC.1	0	HPV-
GCTGCAGGTCATTAGC.1	GCTGCAGGTCATTAGC.1	0.177247229529009	HPV-
GCTGCGAGTTGATTCG.1	GCTGCGAGTTGATTCG.1	0.39334374757582	HPV-
GCTGCTTAGTGTCCAT.1	GCTGCTTAGTGTCCAT.1	0	HPV-
GCTGGGTGTTGGACCC.1	GCTGGGTGTTGGACCC.1	0	HPV-
GCTGGGTTCGTCTGCT.1	GCTGGGTTCGTCTGCT.1	0	HPV-
GCTTCCAAGTAGCGGT.1	GCTTCCAAGTAGCGGT.1	0	HPV-
GCTTCCAGTATAGGGC.1	GCTTCCAGTATAGGGC.1	0	HPV-
GCTTGAAGTGATGTGG.1	GCTTGAAGTGATGTGG.1	0	HPV-
GGAACTTCAGGTCCAC.1	GGAACTTCAGGTCCAC.1	0	HPV-
GGACAAGAGGTAGCCA.1	GGACAAGAGGTAGCCA.1	0.178956668007987	HPV-
GGACGTCTCATGCATG.1	GGACGTCTCATGCATG.1	0	HPV-
GGATGTTAGCAGACTG.1	GGATGTTAGCAGACTG.1	0	HPV-
GGCAATTAGATCGATA.1	GGCAATTAGATCGATA.1	0	HPV-
GGCAATTAGTACCGGA.1	GGCAATTAGTACCGGA.1	0	HPV-
GGCAATTGTATAATGG.1	GGCAATTGTATAATGG.1	0	HPV-
GGCAATTTCTCGATGA.1	GGCAATTTCTCGATGA.1	0	HPV-
GGCGACTCACGGATAG.1	GGCGACTCACGGATAG.1	0.120159247462313	HPV-
GGCTCGAAGACCACGA.1	GGCTCGAAGACCACGA.1	0	HPV-
GGCTCGAGTCTCATCC.1	GGCTCGAGTCTCATCC.1	0	HPV-
GGCTCGAGTCTTGATG.1	GGCTCGAGTCTTGATG.1	0	HPV-
GGCTCGATCTTGTACT.1	GGCTCGATCTTGTACT.1	0	HPV-
GGGAATGCATCTATGG.1	GGGAATGCATCTATGG.1	0.291211248024831	HPV-
GGGACCTGTCACCTAA.1	GGGACCTGTCACCTAA.1	0	HPV-
GGGCACTAGTTGAGAT.1	GGGCACTAGTTGAGAT.1	0	HPV-
GGGCACTGTGATGTGG.1	GGGCACTGTGATGTGG.1	0.385496905748716	HPV-
GGGTTGCTCAGTTAGC.1	GGGTTGCTCAGTTAGC.1	0.290144786294546	HPV-
GGTATTGAGAGTCTGG.1	GGTATTGAGAGTCTGG.1	0	HPV-
GGTATTGAGCAGCCTC.1	GGTATTGAGCAGCCTC.1	0	HPV-
GGTATTGGTAGCTTGT.1	GGTATTGGTAGCTTGT.1	0	HPV-
GGTGTTATCAACGAAA.1	GGTGTTATCAACGAAA.1	0	HPV-
GTAACGTCAGGTCCAC.1	GTAACGTCAGGTCCAC.1	0.138087284880937	HPV-
GTAACTGAGCACAGGT.1	GTAACTGAGCACAGGT.1	0	HPV-
GTACTCCCAAGCTGTT.1	GTACTCCCAAGCTGTT.1	0	HPV-
GTAGTCAAGCCACGTC.1	GTAGTCAAGCCACGTC.1	0	HPV-
GTCAAGTTCCTCAATT.1	GTCAAGTTCCTCAATT.1	0	HPV-
GTCACAACATCATCCC.1	GTCACAACATCATCCC.1	0	HPV-
GTCACAACATCGGACC.1	GTCACAACATCGGACC.1	0	HPV-
GTCACAATCGGAGGTA.1	GTCACAATCGGAGGTA.1	0.0984358704065989	HPV-
GTCCTCACAAAGGAAG.1	GTCCTCACAAAGGAAG.1	0.520669079360747	HPV-
GTCGTAAAGGGTCTCC.1	GTCGTAAAGGGTCTCC.1	0	HPV-
GTCGTAATCTCATTCA.1	GTCGTAATCTCATTCA.1	0	HPV-
GTCTTCGTCTTCGGTC.1	GTCTTCGTCTTCGGTC.1	0.306324423261061	HPV-
GTGAAGGCACTGTTAG.1	GTGAAGGCACTGTTAG.1	0	HPV-
GTGAAGGTCATCATTC.1	GTGAAGGTCATCATTC.1	0.169425824634017	HPV-
GTGCAGCAGCTAACTC.1	GTGCAGCAGCTAACTC.1	0	HPV-
GTGCGGTCAGCTGTGC.1	GTGCGGTCAGCTGTGC.1	0.183898449096887	HPV-
GTGTGCGCAGCTGCTG.1	GTGTGCGCAGCTGCTG.1	0.120485382885733	HPV-
GTGTGCGCATGGTAGG.1	GTGTGCGCATGGTAGG.1	0.208244011317128	HPV-
GTGTTAGAGGCAAAGA.1	GTGTTAGAGGCAAAGA.1	0	HPV-
GTGTTAGCATAGTAAG.1	GTGTTAGCATAGTAAG.1	0.103866470746972	HPV-
GTTAAGCTCTGTCTAT.1	GTTAAGCTCTGTCTAT.1	0	HPV-
GTTACAGCAAGGTTCT.1	GTTACAGCAAGGTTCT.1	0.128101204984658	HPV-
GTTCATTCACCGGAAA.1	GTTCATTCACCGGAAA.1	0	HPV-
GTTCTCGCAGTTAACC.1	GTTCTCGCAGTTAACC.1	0.425082836646275	HPV-
GTTCTCGGTAGCTTGT.1	GTTCTCGGTAGCTTGT.1	0.443126271926866	HPV-
GTTCTCGGTCGGCACT.1	GTTCTCGGTCGGCACT.1	0	HPV-
GTTTCTACAAGGTGTG.1	GTTTCTACAAGGTGTG.1	0.291721730771806	HPV-
GTTTCTAGTAAATGAC.1	GTTTCTAGTAAATGAC.1	0	HPV-
TAAACCGTCATGTAGC.1	TAAACCGTCATGTAGC.1	0	HPV-
TAAGAGAGTCTAGCCG.1	TAAGAGAGTCTAGCCG.1	0	HPV-
TAAGCGTAGAGTAATC.1	TAAGCGTAGAGTAATC.1	0	HPV-
TAAGCGTGTGTAATGA.1	TAAGCGTGTGTAATGA.1	0	HPV-
TAAGTGCTCATGCTCC.1	TAAGTGCTCATGCTCC.1	0	HPV-
TACACGAAGGCAAAGA.1	TACACGAAGGCAAAGA.1	0	HPV-
TACAGTGGTGTTTGGT.1	TACAGTGGTGTTTGGT.1	0.314222550672012	HPV-
TACCTATGTACCGTTA.1	TACCTATGTACCGTTA.1	0	HPV-
TACGGTACAATCAGAA.1	TACGGTACAATCAGAA.1	0	HPV-
TACGGTACATGTTGAC.1	TACGGTACATGTTGAC.1	0.469996129367609	HPV-
TACTCATGTCCGACGT.1	TACTCATGTCCGACGT.1	0	HPV-
TACTCGCTCTCATTCA.1	TACTCGCTCTCATTCA.1	0	HPV-
TACTTACAGTGGACGT.1	TACTTACAGTGGACGT.1	0	HPV-
TACTTACCAGGCTGAA.1	TACTTACCAGGCTGAA.1	0	HPV-
TACTTACGTGTGGCTC.1	TACTTACGTGTGGCTC.1	0	HPV-
TACTTGTCATTCCTCG.1	TACTTGTCATTCCTCG.1	0.134271189034698	HPV-
TAGAGCTGTTTAGGAA.1	TAGAGCTGTTTAGGAA.1	0	HPV-
TAGGCATCACAGACTT.1	TAGGCATCACAGACTT.1	0	HPV-
TATCTCATCTTGTATC.1	TATCTCATCTTGTATC.1	0	HPV-
TATGCCCCAGTAGAGC.1	TATGCCCCAGTAGAGC.1	0.102246551639081	HPV-
TATTACCAGCAACGGT.1	TATTACCAGCAACGGT.1	0	HPV-
TCAACGATCAATAAGG.1	TCAACGATCAATAAGG.1	0	HPV-
TCACAAGAGACAGACC.1	TCACAAGAGACAGACC.1	0	HPV-
TCACGAAGTCCGAATT.1	TCACGAAGTCCGAATT.1	0	HPV-
TCACGAATCTTGCCGT.1	TCACGAATCTTGCCGT.1	0	HPV-
TCAGATGAGTTTCCTT.1	TCAGATGAGTTTCCTT.1	0	HPV-
TCAGCAACAAGACACG.1	TCAGCAACAAGACACG.1	0	HPV-
TCAGCTCAGTCGTACT.1	TCAGCTCAGTCGTACT.1	0	HPV-
TCAGCTCCAAGTAGTA.1	TCAGCTCCAAGTAGTA.1	0.376176638340676	HPV-
TCAGGATAGATCCCAT.1	TCAGGATAGATCCCAT.1	0.193833862462977	HPV-
TCAGGTAAGTGAACGC.1	TCAGGTAAGTGAACGC.1	0.273980347914531	HPV-
TCAGGTACACAGAGGT.1	TCAGGTACACAGAGGT.1	0	HPV-
TCAGGTAGTTAAGTAG.1	TCAGGTAGTTAAGTAG.1	0.228269118187692	HPV-
TCCACACCATACTCTT.1	TCCACACCATACTCTT.1	0	HPV-
TCCCGATAGAATTCCC.1	TCCCGATAGAATTCCC.1	0.181955628079437	HPV-
TCCCGATCAGCCTTGG.1	TCCCGATCAGCCTTGG.1	0	HPV-
TCCCGATCAGGGTTAG.1	TCCCGATCAGGGTTAG.1	0	HPV-
TCGAGGCAGTACGACG.1	TCGAGGCAGTACGACG.1	0.288664606423017	HPV-
TCGAGGCGTCTTGATG.1	TCGAGGCGTCTTGATG.1	0	HPV-
TCGCGTTCAAGCGCTC.1	TCGCGTTCAAGCGCTC.1	0	HPV-
TCGTACCAGGATGCGT.1	TCGTACCAGGATGCGT.1	0	HPV-
TCGTACCGTCCGTCAG.1	TCGTACCGTCCGTCAG.1	0	HPV-
TCTCTAAAGCAAATCA.1	TCTCTAAAGCAAATCA.1	0	HPV-
TCTCTAAGTCTCTCGT.1	TCTCTAAGTCTCTCGT.1	0.380010181391285	HPV-
TCTCTAAGTTACGACT.1	TCTCTAAGTTACGACT.1	0.29698374471087	HPV-
TCTGAGAAGAGTACAT.1	TCTGAGAAGAGTACAT.1	0	HPV-
TCTTTCCAGGGCTCTC.1	TCTTTCCAGGGCTCTC.1	0	HPV-
TGACGGCAGCAGATCG.1	TGACGGCAGCAGATCG.1	0.290356882898652	HPV-
TGACGGCAGGTTCCTA.1	TGACGGCAGGTTCCTA.1	0.262318118785565	HPV-
TGACGGCGTAATTGGA.1	TGACGGCGTAATTGGA.1	0	HPV-
TGACGGCGTTCGCTAA.1	TGACGGCGTTCGCTAA.1	0.212236409716579	HPV-
TGACTTTAGCTGAAAT.1	TGACTTTAGCTGAAAT.1	0.137917518273262	HPV-
TGACTTTCACAAGACG.1	TGACTTTCACAAGACG.1	0.1908157213871	HPV-
TGAGCATCATCAGTCA.1	TGAGCATCATCAGTCA.1	0	HPV-
TGAGCCGGTACCAGTT.1	TGAGCCGGTACCAGTT.1	0	HPV-
TGAGGGAAGGTGATTA.1	TGAGGGAAGGTGATTA.1	0	HPV-
TGAGGGACAAGTTCTG.1	TGAGGGACAAGTTCTG.1	0.348074008250004	HPV-
TGAGGGACATTCACTT.1	TGAGGGACATTCACTT.1	0	HPV-
TGCCCTAAGCCTATGT.1	TGCCCTAAGCCTATGT.1	0	HPV-
TGCGCAGCAAATACAG.1	TGCGCAGCAAATACAG.1	0.167191260410709	HPV-
TGCGGGTCAGTTCCCT.1	TGCGGGTCAGTTCCCT.1	0.22786164913824	HPV-
TGCGGGTGTCCTGCTT.1	TGCGGGTGTCCTGCTT.1	0	HPV-
TGCTACCAGATACACA.1	TGCTACCAGATACACA.1	0.0734717261578219	HPV-
TGCTACCAGTGGCACA.1	TGCTACCAGTGGCACA.1	0.232659363195734	HPV-
TGCTACCCAATAGCGG.1	TGCTACCCAATAGCGG.1	0.248980859064142	HPV-
TGGACGCTCTACTCAT.1	TGGACGCTCTACTCAT.1	0.205393811070572	HPV-
TGGCCAGTCTTGGGTA.1	TGGCCAGTCTTGGGTA.1	0.176879458879433	HPV-
TGGCGCAGTGGTTTCA.1	TGGCGCAGTGGTTTCA.1	0	HPV-
TGGGAAGCATCATCCC.1	TGGGAAGCATCATCCC.1	0	HPV-
TGGGAAGTCGGATGTT.1	TGGGAAGTCGGATGTT.1	0	HPV-
TGGGAAGTCTCCCTGA.1	TGGGAAGTCTCCCTGA.1	0.143084435269122	HPV-
TGGGCGTCAGACAAGC.1	TGGGCGTCAGACAAGC.1	0.506477101224563	HPV-
TGGGCGTTCCGGGTGT.1	TGGGCGTTCCGGGTGT.1	0	HPV-
TGTATTCGTTGGGACA.1	TGTATTCGTTGGGACA.1	0	HPV-
TGTCCCATCATTCACT.1	TGTCCCATCATTCACT.1	0.101179040865638	HPV-
TGTGGTACACGTGAGA.1	TGTGGTACACGTGAGA.1	0	HPV-
TGTGTTTAGAGCCTAG.1	TGTGTTTAGAGCCTAG.1	0.209509483097041	HPV-
TGTGTTTCACGTTGGC.1	TGTGTTTCACGTTGGC.1	0	HPV-
TGTGTTTCATGCCACG.1	TGTGTTTCATGCCACG.1	0	HPV-
TGTGTTTGTGATGATA.1	TGTGTTTGTGATGATA.1	0	HPV-
TGTGTTTTCCGAGCCA.1	TGTGTTTTCCGAGCCA.1	0.274176883205565	HPV-
TTAGGACGTGCTAGCC.1	TTAGGACGTGCTAGCC.1	0	HPV-
TTAGGACTCTCTGAGA.1	TTAGGACTCTCTGAGA.1	0.195514218773867	HPV-
TTAGGCACACGACTCG.1	TTAGGCACACGACTCG.1	0	HPV-
TTATGCTCATCCCACT.1	TTATGCTCATCCCACT.1	0	HPV-
TTCGAAGCAAAGCAAT.1	TTCGAAGCAAAGCAAT.1	0	HPV-
TTCGAAGTCCGCATCT.1	TTCGAAGTCCGCATCT.1	0	HPV-
TTCGAAGTCGCTTAGA.1	TTCGAAGTCGCTTAGA.1	0	HPV-
TTCGGTCGTCAGGACA.1	TTCGGTCGTCAGGACA.1	0.13874741617769	HPV-
TTCTACAAGGATATAC.1	TTCTACAAGGATATAC.1	0	HPV-
TTCTACACAAAGCAAT.1	TTCTACACAAAGCAAT.1	0	HPV-
TTCTTAGTCGAGCCCA.1	TTCTTAGTCGAGCCCA.1	0.181836189284767	HPV-
TTGACTTAGTACCGGA.1	TTGACTTAGTACCGGA.1	0	HPV-
TTGCCGTGTCACTGGC.1	TTGCCGTGTCACTGGC.1	0	HPV-
TTGCGTCCACTGTCGG.1	TTGCGTCCACTGTCGG.1	0	HPV-
TTGGAACCAGTCAGAG.1	TTGGAACCAGTCAGAG.1	0	HPV-
TTGTAGGCAGATGGGT.1	TTGTAGGCAGATGGGT.1	0	HPV-
TTGTAGGGTTCCACAA.1	TTGTAGGGTTCCACAA.1	0.417995889578139	HPV-
TTGTAGGTCATGCAAC.1	TTGTAGGTCATGCAAC.1	0	HPV-
TTTACTGCATAAGACA.1	TTTACTGCATAAGACA.1	0.123455042057841	HPV-
TTTACTGGTCTAGTGT.1	TTTACTGGTCTAGTGT.1	0	HPV-
TTTATGCCAGCTGTAT.1	TTTATGCCAGCTGTAT.1	0	HPV-
TTTGGTTAGGGTCTCC.1	TTTGGTTAGGGTCTCC.1	0	HPV-
TTTGGTTCACGAGGTA.1	TTTGGTTCACGAGGTA.1	0	HPV-
TTTGGTTGTTGTTTGG.1	TTTGGTTGTTGTTTGG.1	0.139898380001995	HPV-
TTTGGTTTCGGAATCT.1	TTTGGTTTCGGAATCT.1	0	HPV-
TTTGTCAGTGCACCAC.1	TTTGTCAGTGCACCAC.1	0	HPV-
AACTCCCGTTAAAGTG.2	AACTCCCGTTAAAGTG.2	0	HPV-
AACTGGTGTCCCTTGT.2	AACTGGTGTCCCTTGT.2	0	HPV-
AATCCAGAGTGAACAT.2	AATCCAGAGTGAACAT.2	0	HPV-
ACGGGTCTCGGTGTTA.2	ACGGGTCTCGGTGTTA.2	0	HPV-
AGACGTTAGTGTTGAA.2	AGACGTTAGTGTTGAA.2	0	HPV-
AGCGGTCTCACCAGGC.2	AGCGGTCTCACCAGGC.2	0	HPV-
ATTATCCCAACGATGG.2	ATTATCCCAACGATGG.2	0	HPV-
CAACTAGTCCGCGTTT.2	CAACTAGTCCGCGTTT.2	0.494371776187621	HPV-
CATATTCTCAGCGATT.2	CATATTCTCAGCGATT.2	0	HPV-
CATGGCGGTACACCGC.2	CATGGCGGTACACCGC.2	0	HPV-
CGAACATTCCTTGCCA.2	CGAACATTCCTTGCCA.2	0	HPV-
CGTTCTGTCAGCGATT.2	CGTTCTGTCAGCGATT.2	0	HPV-
CTAAGACCACAAGACG.2	CTAAGACCACAAGACG.2	0	HPV-
CTGAAACTCCACGTTC.2	CTGAAACTCCACGTTC.2	0	HPV-
CTGGTCTTCGGCTTGG.2	CTGGTCTTCGGCTTGG.2	0	HPV-
CTGTTTATCATATCGG.2	CTGTTTATCATATCGG.2	0	HPV-
CTTAACTCAGAAGCAC.2	CTTAACTCAGAAGCAC.2	0	HPV-
CTTCTCTTCAAGAAGT.2	CTTCTCTTCAAGAAGT.2	0	HPV-
GAAGCAGCACCCTATC.2	GAAGCAGCACCCTATC.2	0.29808065992424	HPV-
GACGCGTAGAACTGTA.2	GACGCGTAGAACTGTA.2	0	HPV-
GCATGTAAGAGTGACC.2	GCATGTAAGAGTGACC.2	0	HPV-
GCTGCAGCAGCTCGCA.2	GCTGCAGCAGCTCGCA.2	0	HPV-
GCTGCGACAGCTGGCT.2	GCTGCGACAGCTGGCT.2	0.297188240339193	HPV-
GTACTCCTCAGAAATG.2	GTACTCCTCAGAAATG.2	0.309748193939347	HPV-
TACGGGCAGGGTCTCC.2	TACGGGCAGGGTCTCC.2	0.604586862396168	HPV-
TAGGCATCACGTAAGG.2	TAGGCATCACGTAAGG.2	0	HPV-
TCAGCTCTCACATGCA.2	TCAGCTCTCACATGCA.2	0	HPV-
TCATTTGAGCTGAAAT.2	TCATTTGAGCTGAAAT.2	0	HPV-
TCTTCGGCACACCGAC.2	TCTTCGGCACACCGAC.2	0.630536831957692	HPV-
TGAGAGGAGCTAGTTC.2	TGAGAGGAGCTAGTTC.2	0	HPV-
TGGTTCCTCGTAGGAG.2	TGGTTCCTCGTAGGAG.2	0.528724676362835	HPV-
TTGACTTAGCAGGCTA.2	TTGACTTAGCAGGCTA.2	0	HPV-
AAACCTGCATGTAGTC.3	AAACCTGCATGTAGTC.3	0.395407750495456	HPV-
AAACGGGCACGAAATA.3	AAACGGGCACGAAATA.3	0.401979085826081	HPV-
AAACGGGCACGAGGTA.3	AAACGGGCACGAGGTA.3	0.142994256558927	HPV-
AAACGGGGTTATTCTC.3	AAACGGGGTTATTCTC.3	0	HPV-
AAAGTAGAGGCTCTTA.3	AAAGTAGAGGCTCTTA.3	0	HPV-
AAATGCCCAGTGGAGT.3	AAATGCCCAGTGGAGT.3	0.130807827393321	HPV-
AACACGTAGAAACCTA.3	AACACGTAGAAACCTA.3	0	HPV-
AACGTTGAGACTGTAA.3	AACGTTGAGACTGTAA.3	0.304809423868526	HPV-
AACTCCCCAAGCGATG.3	AACTCCCCAAGCGATG.3	0	HPV-
AACTCCCCAGCCTTGG.3	AACTCCCCAGCCTTGG.3	0.147311669599742	HPV-
AACTCCCTCCACGTGG.3	AACTCCCTCCACGTGG.3	0.577186899351685	HPV-
AACTGGTAGGGAAACA.3	AACTGGTAGGGAAACA.3	0	HPV-
AACTGGTTCACGACTA.3	AACTGGTTCACGACTA.3	0.116131548326541	HPV-
AACTTTCTCCTCAATT.3	AACTTTCTCCTCAATT.3	0	HPV-
AAGACCTGTGGTCCGT.3	AAGACCTGTGGTCCGT.3	0	HPV-
AAGACCTTCGACGGAA.3	AAGACCTTCGACGGAA.3	0	HPV-
AAGTCTGCATTCACTT.3	AAGTCTGCATTCACTT.3	0.213821640710295	HPV-
ACACCCTAGGGAAACA.3	ACACCCTAGGGAAACA.3	0	HPV-
ACAGCTAGTCCGAGTC.3	ACAGCTAGTCCGAGTC.3	0.308074543838296	HPV-
ACCCACTCATGCTAGT.3	ACCCACTCATGCTAGT.3	0.170961793394618	HPV-
ACCTTTAGTTTCCACC.3	ACCTTTAGTTTCCACC.3	0	HPV-
ACGAGGAAGCTGTCTA.3	ACGAGGAAGCTGTCTA.3	0.326505082031573	HPV-
ACGATACAGGTTCCTA.3	ACGATACAGGTTCCTA.3	0.179631939748153	HPV-
ACGATACCAAATTGCC.3	ACGATACCAAATTGCC.3	0	HPV-
ACGCAGCTCCCAACGG.3	ACGCAGCTCCCAACGG.3	0	HPV-
ACGCCAGCATCGACGC.3	ACGCCAGCATCGACGC.3	0.368286329743051	HPV-
ACGCCGACATAACCTG.3	ACGCCGACATAACCTG.3	0.442641130835034	HPV-
ACGGCCACATTTCACT.3	ACGGCCACATTTCACT.3	0	HPV-
ACGGGTCCACGACTCG.3	ACGGGTCCACGACTCG.3	0	HPV-
ACTGTCCAGTTCGCGC.3	ACTGTCCAGTTCGCGC.3	0.342511141212116	HPV-
ACTTACTAGCTCCTTC.3	ACTTACTAGCTCCTTC.3	0	HPV-
AGAATAGTCAGATAAG.3	AGAATAGTCAGATAAG.3	0	HPV-
AGACGTTGTGGACGAT.3	AGACGTTGTGGACGAT.3	0	HPV-
AGAGCGAGTAAGAGGA.3	AGAGCGAGTAAGAGGA.3	0.265462949598144	HPV-
AGATCTGTCAGTTAGC.3	AGATCTGTCAGTTAGC.3	0	HPV-
AGCAGCCAGATCTGAA.3	AGCAGCCAGATCTGAA.3	0	HPV-
AGCTCCTGTCGAAAGC.3	AGCTCCTGTCGAAAGC.3	0.531139342583406	HPV-
AGCTCTCGTATTCGTG.3	AGCTCTCGTATTCGTG.3	0.308981240507678	HPV-
AGCTTGAGTATGCTTG.3	AGCTTGAGTATGCTTG.3	0.417164358110735	HPV-
AGCTTGATCTGCCAGG.3	AGCTTGATCTGCCAGG.3	0	HPV-
AGGCCGTAGCAGCCTC.3	AGGCCGTAGCAGCCTC.3	0	HPV-
AGGGATGTCATTGCGA.3	AGGGATGTCATTGCGA.3	0	HPV-
AGTAGTCAGGAGTAGA.3	AGTAGTCAGGAGTAGA.3	0.257949486645089	HPV-
AGTGTCATCCTTTACA.3	AGTGTCATCCTTTACA.3	0.0933199310072117	HPV-
AGTTGGTTCAAGGCTT.3	AGTTGGTTCAAGGCTT.3	0	HPV-
ATAGACCTCAGGCCCA.3	ATAGACCTCAGGCCCA.3	0	HPV-
ATCACGAGTCGGATCC.3	ATCACGAGTCGGATCC.3	0.363743769178988	HPV-
ATCGAGTGTAAACACA.3	ATCGAGTGTAAACACA.3	0.256929867601953	HPV-
ATGCGATCAACTTGAC.3	ATGCGATCAACTTGAC.3	0	HPV-
ATGGGAGAGGATCGCA.3	ATGGGAGAGGATCGCA.3	0	HPV-
ATTGGTGCACCAGGTC.3	ATTGGTGCACCAGGTC.3	0	HPV-
ATTTCTGAGATCTGAA.3	ATTTCTGAGATCTGAA.3	0	HPV-
CAACTAGAGTTCGCAT.3	CAACTAGAGTTCGCAT.3	0.63135978951574	HPV-
CAAGATCAGTCCTCCT.3	CAAGATCAGTCCTCCT.3	0	HPV-
CAAGATCTCTTGCAAG.3	CAAGATCTCTTGCAAG.3	0	HPV-
CACACTCAGGAGTCTG.3	CACACTCAGGAGTCTG.3	0	HPV-
CACACTCTCCTACAGA.3	CACACTCTCCTACAGA.3	0.305800460670198	HPV-
CACCACTTCTGTCTCG.3	CACCACTTCTGTCTCG.3	0.150469488766329	HPV-
CACCAGGTCGCAGGCT.3	CACCAGGTCGCAGGCT.3	0	HPV-
CAGAATCCATCCGCGA.3	CAGAATCCATCCGCGA.3	0	HPV-
CAGAGAGGTCAGCTAT.3	CAGAGAGGTCAGCTAT.3	0.130597405189735	HPV-
CAGCAGCTCGGTGTCG.3	CAGCAGCTCGGTGTCG.3	0	HPV-
CAGCATAAGGTACTCT.3	CAGCATAAGGTACTCT.3	0.130073456632925	HPV-
CAGCCGAGTAAGGGAA.3	CAGCCGAGTAAGGGAA.3	0	HPV-
CAGCGACAGAGTAAGG.3	CAGCGACAGAGTAAGG.3	0	HPV-
CAGTAACGTGTTCGAT.3	CAGTAACGTGTTCGAT.3	0.429054791548479	HPV-
CAGTCCTGTTCAGCGC.3	CAGTCCTGTTCAGCGC.3	0	HPV-
CATATGGAGAATAGGG.3	CATATGGAGAATAGGG.3	0.0901999197952062	HPV-
CATCAAGCATCACAAC.3	CATCAAGCATCACAAC.3	0	HPV-
CATCGAAAGTGCTGCC.3	CATCGAAAGTGCTGCC.3	0.239930422759771	HPV-
CATCGAAAGTTATCGC.3	CATCGAAAGTTATCGC.3	0.358248355973087	HPV-
CATGGCGGTAGAGCTG.3	CATGGCGGTAGAGCTG.3	0	HPV-
CATGGCGTCACTCCTG.3	CATGGCGTCACTCCTG.3	0	HPV-
CCAGCGAGTTGGTAAA.3	CCAGCGAGTTGGTAAA.3	0.272194383316101	HPV-
CCATGTCTCGTTACAG.3	CCATGTCTCGTTACAG.3	0	HPV-
CCGGGATCAGATCGGA.3	CCGGGATCAGATCGGA.3	0.624918249274882	HPV-
CCGTACTGTCCATGAT.3	CCGTACTGTCCATGAT.3	0.157418656591874	HPV-
CCGTACTTCTCGTTTA.3	CCGTACTTCTCGTTTA.3	0.22033938667728	HPV-
CCGTGGATCCTCCTAG.3	CCGTGGATCCTCCTAG.3	0	HPV-
CCTCAGTAGCAGACTG.3	CCTCAGTAGCAGACTG.3	0	HPV-
CCTCAGTGTTTAGGAA.3	CCTCAGTGTTTAGGAA.3	0.704668016015578	HPV-
CCTCTGAGTTGCGTTA.3	CCTCTGAGTTGCGTTA.3	0	HPV-
CCTTACGAGTCCAGGA.3	CCTTACGAGTCCAGGA.3	0.857431040387584	HPV-
CCTTACGCAGTAACGG.3	CCTTACGCAGTAACGG.3	0.261057763579604	HPV-
CCTTCCCGTTGCCTCT.3	CCTTCCCGTTGCCTCT.3	0.214092760843613	HPV-
CGAACATCACCCATTC.3	CGAACATCACCCATTC.3	0	HPV-
CGACTTCAGCTGAAAT.3	CGACTTCAGCTGAAAT.3	0.232664800822901	HPV-
CGAGCACCATACCATG.3	CGAGCACCATACCATG.3	0.280635239345805	HPV-
CGAGCCAAGCGTCAAG.3	CGAGCCAAGCGTCAAG.3	0	HPV-
CGATGGCAGTACACCT.3	CGATGGCAGTACACCT.3	0	HPV-
CGATTGAAGCCGATTT.3	CGATTGAAGCCGATTT.3	0	HPV-
CGATTGAGTTGCTCCT.3	CGATTGAGTTGCTCCT.3	0.112823521015471	HPV-
CGCGGTATCGAATCCA.3	CGCGGTATCGAATCCA.3	0.522596486386103	HPV-
CGCGTTTAGTAACCCT.3	CGCGTTTAGTAACCCT.3	0.134170152447436	HPV-
CGCTATCCACCGAAAG.3	CGCTATCCACCGAAAG.3	0.199437936858425	HPV-
CGCTGGACATTTGCCC.3	CGCTGGACATTTGCCC.3	0	HPV-
CGCTTCACAAATTGCC.3	CGCTTCACAAATTGCC.3	0.395096488781059	HPV-
CGGACACCAATCACAC.3	CGGACACCAATCACAC.3	0	HPV-
CGGACTGGTTCAGACT.3	CGGACTGGTTCAGACT.3	0.17570166434163	HPV-
CGGAGTCCAGGAACGT.3	CGGAGTCCAGGAACGT.3	0	HPV-
CGGAGTCGTCGATTGT.3	CGGAGTCGTCGATTGT.3	0	HPV-
CGGGTCAAGAGCTGGT.3	CGGGTCAAGAGCTGGT.3	0.265236311134541	HPV-
CGGTTAACAATGGACG.3	CGGTTAACAATGGACG.3	0	HPV-
CGTGTCTTCCTACAGA.3	CGTGTCTTCCTACAGA.3	0	HPV-
CGTTAGACACCGTTGG.3	CGTTAGACACCGTTGG.3	0.170669303941768	HPV-
CTAACTTCACAGGCCT.3	CTAACTTCACAGGCCT.3	0	HPV-
CTACACCGTAAGAGGA.3	CTACACCGTAAGAGGA.3	0	HPV-
CTACACCGTCTTCGTC.3	CTACACCGTCTTCGTC.3	0	HPV-
CTAGCCTCAGCTCCGA.3	CTAGCCTCAGCTCCGA.3	0	HPV-
CTAGCCTTCATCTGTT.3	CTAGCCTTCATCTGTT.3	0.388927882823132	HPV-
CTCAGAAAGTCATGCT.3	CTCAGAAAGTCATGCT.3	0	HPV-
CTCATTAAGAAGATTC.3	CTCATTAAGAAGATTC.3	0.359805324129249	HPV-
CTCGAGGTCATGCATG.3	CTCGAGGTCATGCATG.3	0	HPV-
CTCTACGGTTAGGGTG.3	CTCTACGGTTAGGGTG.3	0	HPV-
CTCTGGTTCTATCGCC.3	CTCTGGTTCTATCGCC.3	0.132378940438357	HPV-
CTGCGGAAGGCACATG.3	CTGCGGAAGGCACATG.3	0	HPV-
CTGCTGTTCTCATTCA.3	CTGCTGTTCTCATTCA.3	0.141824150833046	HPV-
CTGTGCTAGTGTCTCA.3	CTGTGCTAGTGTCTCA.3	0.260006535986669	HPV-
CTGTGCTGTTCCGTCT.3	CTGTGCTGTTCCGTCT.3	0	HPV-
CTGTGCTGTTGATTGC.3	CTGTGCTGTTGATTGC.3	0	HPV-
CTGTGCTTCGTAGGTT.3	CTGTGCTTCGTAGGTT.3	0.25952812781292	HPV-
CTTAACTCAATGGAGC.3	CTTAACTCAATGGAGC.3	0	HPV-
CTTACCGCACGAGAGT.3	CTTACCGCACGAGAGT.3	0.184422217267991	HPV-
CTTAGGAGTTGAACTC.3	CTTAGGAGTTGAACTC.3	0.258163770126481	HPV-
CTTTGCGCAAACCCAT.3	CTTTGCGCAAACCCAT.3	0	HPV-
CTTTGCGTCGCATGAT.3	CTTTGCGTCGCATGAT.3	0.159410272958454	HPV-
GAAGCAGAGCTGCCCA.3	GAAGCAGAGCTGCCCA.3	0	HPV-
GAAGCAGGTCCGAATT.3	GAAGCAGGTCCGAATT.3	0	HPV-
GAATAAGTCTGCTGCT.3	GAATAAGTCTGCTGCT.3	0.245197964492598	HPV-
GAATGAAAGGACTGGT.3	GAATGAAAGGACTGGT.3	0	HPV-
GACACGCGTACAGCAG.3	GACACGCGTACAGCAG.3	0.508239072383625	HPV-
GACGGCTTCGCCCTTA.3	GACGGCTTCGCCCTTA.3	0.126680960129364	HPV-
GACGTGCCACTTACGA.3	GACGTGCCACTTACGA.3	0	HPV-
GACGTGCCATCGTCGG.3	GACGTGCCATCGTCGG.3	0.150392403372503	HPV-
GACGTTACAATGTTGC.3	GACGTTACAATGTTGC.3	0.171653115477031	HPV-
GACGTTATCGGATGTT.3	GACGTTATCGGATGTT.3	0	HPV-
GACTACAAGGAGCGTT.3	GACTACAAGGAGCGTT.3	0	HPV-
GACTGCGAGTGGACGT.3	GACTGCGAGTGGACGT.3	0	HPV-
GAGTCCGCAGTTCCCT.3	GAGTCCGCAGTTCCCT.3	0	HPV-
GAGTCCGGTTATCCGA.3	GAGTCCGGTTATCCGA.3	0.552457379580675	HPV-
GATGCTATCAGCTCGG.3	GATGCTATCAGCTCGG.3	0.386598421765073	HPV-
GATTCAGGTTACTGAC.3	GATTCAGGTTACTGAC.3	0	HPV-
GCAGCCAAGACAATAC.3	GCAGCCAAGACAATAC.3	0	HPV-
GCAGTTACACGGCCAT.3	GCAGTTACACGGCCAT.3	0	HPV-
GCAGTTACAGGGTTAG.3	GCAGTTACAGGGTTAG.3	0	HPV-
GCATACAGTATAGTAG.3	GCATACAGTATAGTAG.3	0.166760895037186	HPV-
GCATGTAGTCACCTAA.3	GCATGTAGTCACCTAA.3	0	HPV-
GCCAAATAGCTGCGAA.3	GCCAAATAGCTGCGAA.3	0	HPV-
GCGAGAAAGCGAAGGG.3	GCGAGAAAGCGAAGGG.3	0.232947909695657	HPV-
GCGAGAATCTGCGACG.3	GCGAGAATCTGCGACG.3	0.838891836239067	HPV-
GCTGCAGTCGGCTTGG.3	GCTGCAGTCGGCTTGG.3	0	HPV-
GCTGCGATCTGTCTAT.3	GCTGCGATCTGTCTAT.3	0.131080844933341	HPV-
GCTTGAAAGAGCTGCA.3	GCTTGAAAGAGCTGCA.3	0.0829662977958212	HPV-
GGACAAGGTACCCAAT.3	GGACAAGGTACCCAAT.3	0.202624960583009	HPV-
GGACAGAAGTGGACGT.3	GGACAGAAGTGGACGT.3	0	HPV-
GGACGTCGTCTGGAGA.3	GGACGTCGTCTGGAGA.3	0	HPV-
GGACGTCGTGTAACGG.3	GGACGTCGTGTAACGG.3	0.466431488118471	HPV-
GGAGCAATCTGCCAGG.3	GGAGCAATCTGCCAGG.3	0	HPV-
GGATTACGTCCCTTGT.3	GGATTACGTCCCTTGT.3	0	HPV-
GGCAATTCAAACTGCT.3	GGCAATTCAAACTGCT.3	0	HPV-
GGCGTGTCAGGGCATA.3	GGCGTGTCAGGGCATA.3	0.104595012246825	HPV-
GGGAATGAGTAGATGT.3	GGGAATGAGTAGATGT.3	0	HPV-
GGGCACTTCAGTGCAT.3	GGGCACTTCAGTGCAT.3	0	HPV-
GGGCATCAGCGTTTAC.3	GGGCATCAGCGTTTAC.3	0	HPV-
GGTGAAGTCACAAACC.3	GGTGAAGTCACAAACC.3	0	HPV-
GGTGAAGTCCCTAACC.3	GGTGAAGTCCCTAACC.3	0.360927727068979	HPV-
GGTGCGTTCGGTCTAA.3	GGTGCGTTCGGTCTAA.3	0.178366179194636	HPV-
GGTGTTATCACGACTA.3	GGTGTTATCACGACTA.3	0.408453944184199	HPV-
GTAACGTGTGTGGTTT.3	GTAACGTGTGTGGTTT.3	0.214581595873703	HPV-
GTACTCCGTACTCTCC.3	GTACTCCGTACTCTCC.3	0	HPV-
GTAGTCACAGACGCAA.3	GTAGTCACAGACGCAA.3	0.427567722660123	HPV-
GTAGTCATCGCCCTTA.3	GTAGTCATCGCCCTTA.3	0	HPV-
GTCAAGTCACATTAGC.3	GTCAAGTCACATTAGC.3	0	HPV-
GTCACAACAACTGCTA.3	GTCACAACAACTGCTA.3	0	HPV-
GTCACGGGTCGGCATC.3	GTCACGGGTCGGCATC.3	0	HPV-
GTGCGGTTCCTAGTGA.3	GTGCGGTTCCTAGTGA.3	0	HPV-
GTGGGTCAGTTATCGC.3	GTGGGTCAGTTATCGC.3	0	HPV-
GTGTGCGTCCTTGCCA.3	GTGTGCGTCCTTGCCA.3	0.21129116802278	HPV-
GTGTTAGAGAAGGTTT.3	GTGTTAGAGAAGGTTT.3	0.0865959469626914	HPV-
GTTAAGCCACTTAAGC.3	GTTAAGCCACTTAAGC.3	0.177578588081398	HPV-
GTTTCTAGTAGCTAAA.3	GTTTCTAGTAGCTAAA.3	0	HPV-
TAAGAGATCCTTGACC.3	TAAGAGATCCTTGACC.3	0	HPV-
TACACGATCGCTAGCG.3	TACACGATCGCTAGCG.3	0	HPV-
TACAGTGCATGGGAAC.3	TACAGTGCATGGGAAC.3	0.213356831548341	HPV-
TACCTATCAGACAGGT.3	TACCTATCAGACAGGT.3	0	HPV-
TACCTATGTGTGCCTG.3	TACCTATGTGTGCCTG.3	0	HPV-
TACCTATTCTGTTGAG.3	TACCTATTCTGTTGAG.3	0.180755168386165	HPV-
TACGGTACAGCGATCC.3	TACGGTACAGCGATCC.3	0	HPV-
TAGAGCTTCGGACAAG.3	TAGAGCTTCGGACAAG.3	0	HPV-
TAGCCGGCACAAGCCC.3	TAGCCGGCACAAGCCC.3	0.587388719998024	HPV-
TAGCCGGTCCATGCTC.3	TAGCCGGTCCATGCTC.3	0	HPV-
TATCAGGGTGACCAAG.3	TATCAGGGTGACCAAG.3	0	HPV-
TATCTCAGTCGCATAT.3	TATCTCAGTCGCATAT.3	0.404401278220599	HPV-
TATCTCATCACGAAGG.3	TATCTCATCACGAAGG.3	0.167873478048735	HPV-
TATTACCGTGACTCAT.3	TATTACCGTGACTCAT.3	0	HPV-
TCAACGATCTTAGAGC.3	TCAACGATCTTAGAGC.3	0.177162223348451	HPV-
TCAGATGAGAGGTACC.3	TCAGATGAGAGGTACC.3	0	HPV-
TCAGCTCAGTATCGAA.3	TCAGCTCAGTATCGAA.3	0	HPV-
TCAGCTCGTCAAAGCG.3	TCAGCTCGTCAAAGCG.3	0	HPV-
TCATTACTCCTCTAGC.3	TCATTACTCCTCTAGC.3	0	HPV-
TCATTTGTCTCGCTTG.3	TCATTTGTCTCGCTTG.3	0	HPV-
TCCCGATCACCTCGGA.3	TCCCGATCACCTCGGA.3	0.192323117176843	HPV-
TCGAGGCCATGTTGAC.3	TCGAGGCCATGTTGAC.3	0.19588690308837	HPV-
TCGAGGCGTCTTGTCC.3	TCGAGGCGTCTTGTCC.3	0.180617675098665	HPV-
TCGGGACCAAAGGTGC.3	TCGGGACCAAAGGTGC.3	0	HPV-
TCGTACCGTCTAAACC.3	TCGTACCGTCTAAACC.3	0	HPV-
TCTCTAAGTGCGATAG.3	TCTCTAAGTGCGATAG.3	0.242399574108167	HPV-
TCTTCGGCAAACGTGG.3	TCTTCGGCAAACGTGG.3	0	HPV-
TCTTTCCTCTCCAACC.3	TCTTTCCTCTCCAACC.3	0.319013813642892	HPV-
TCTTTCCTCTGGTTCC.3	TCTTTCCTCTGGTTCC.3	0	HPV-
TGACAACAGTGAATTG.3	TGACAACAGTGAATTG.3	0	HPV-
TGACAACCACTCTGTC.3	TGACAACCACTCTGTC.3	0	HPV-
TGACGGCCAACCGCCA.3	TGACGGCCAACCGCCA.3	0	HPV-
TGACTTTTCCCACTTG.3	TGACTTTTCCCACTTG.3	0	HPV-
TGAGAGGTCTAAGCCA.3	TGAGAGGTCTAAGCCA.3	0.14113244659071	HPV-
TGATTTCCACTATCTT.3	TGATTTCCACTATCTT.3	0.341648543993942	HPV-
TGCACCTCAGATGAGC.3	TGCACCTCAGATGAGC.3	0	HPV-
TGCACCTCATTGGTAC.3	TGCACCTCATTGGTAC.3	0	HPV-
TGCACCTGTCGCTTTC.3	TGCACCTGTCGCTTTC.3	0	HPV-
TGCCAAAAGTGTCCCG.3	TGCCAAAAGTGTCCCG.3	0	HPV-
TGCCAAAGTGACGGTA.3	TGCCAAAGTGACGGTA.3	0	HPV-
TGCCCATCAATCAGAA.3	TGCCCATCAATCAGAA.3	0	HPV-
TGCCCTAAGCGATCCC.3	TGCCCTAAGCGATCCC.3	0.104603773056488	HPV-
TGCGGGTTCTTTAGGG.3	TGCGGGTTCTTTAGGG.3	0.203000555498292	HPV-
TGGCTGGTCAACACCA.3	TGGCTGGTCAACACCA.3	0.162565707693672	HPV-
TGGTTAGCAACAACCT.3	TGGTTAGCAACAACCT.3	0.52765393786872	HPV-
TGTCCCAGTAAATACG.3	TGTCCCAGTAAATACG.3	0	HPV-
TGTGGTACAGATTGCT.3	TGTGGTACAGATTGCT.3	0	HPV-
TTAGTTCTCATTATCC.3	TTAGTTCTCATTATCC.3	0.394759409752176	HPV-
TTATGCTCAAGGCTCC.3	TTATGCTCAAGGCTCC.3	0	HPV-
TTATGCTCACAGACAG.3	TTATGCTCACAGACAG.3	0.206502615936471	HPV-
TTCCCAGAGACTTGAA.3	TTCCCAGAGACTTGAA.3	0	HPV-
TTCGGTCAGCACAGGT.3	TTCGGTCAGCACAGGT.3	0	HPV-
TTCTACAGTCACACGC.3	TTCTACAGTCACACGC.3	0.145241155594006	HPV-
TTCTCAAGTAGCCTAT.3	TTCTCAAGTAGCCTAT.3	0	HPV-
TTGACTTGTCACCCAG.3	TTGACTTGTCACCCAG.3	0.113077671683172	HPV-
TTGCGTCTCTTTACAC.3	TTGCGTCTCTTTACAC.3	0	HPV-
TTGGAACGTAAGTGTA.3	TTGGAACGTAAGTGTA.3	0	HPV-
TTGGAACGTGATAAAC.3	TTGGAACGTGATAAAC.3	0	HPV-
TTGGCAAAGCAGCGTA.3	TTGGCAAAGCAGCGTA.3	0	HPV-
TTGGCAACATTGTGCA.3	TTGGCAACATTGTGCA.3	0.146301228908218	HPV-
TTTACTGAGCGTAATA.3	TTTACTGAGCGTAATA.3	0	HPV-
TTTATGCAGGCGACAT.3	TTTATGCAGGCGACAT.3	0	HPV-
TTTATGCTCTATCGCC.3	TTTATGCTCTATCGCC.3	0.248856296982298	HPV-
TTTCCTCAGAGGTAGA.3	TTTCCTCAGAGGTAGA.3	0.470559297451033	HPV-
TTTCCTCGTCAAACTC.3	TTTCCTCGTCAAACTC.3	0	HPV-
TTTGGTTGTCCAGTTA.3	TTTGGTTGTCCAGTTA.3	0	HPV-
AACCGCGGTCCAGTTA.4	AACCGCGGTCCAGTTA.4	0.368574624942725	HPV+
AACTGGTCATATGGTC.4	AACTGGTCATATGGTC.4	0	HPV+
AAGTCTGCACCAGGCT.4	AAGTCTGCACCAGGCT.4	0	HPV+
ACAGCCGAGGTGATAT.4	ACAGCCGAGGTGATAT.4	0	HPV+
ACATGGTTCTGCGGCA.4	ACATGGTTCTGCGGCA.4	0.566956147082451	HPV+
ACCGTAATCCTGCCAT.4	ACCGTAATCCTGCCAT.4	0.217296535199145	HPV+
ACGAGCCTCCATGCTC.4	ACGAGCCTCCATGCTC.4	0	HPV+
ACGATACTCCAAATGC.4	ACGATACTCCAAATGC.4	0.260674511372318	HPV+
ACGGCCATCGTTTATC.4	ACGGCCATCGTTTATC.4	0.272134757776916	HPV+
ACGGGCTTCTGTTGAG.4	ACGGGCTTCTGTTGAG.4	0.415984768941721	HPV+
ACTGAACCAGTATGCT.4	ACTGAACCAGTATGCT.4	0	HPV+
ACTTGTTAGGGCTTCC.4	ACTTGTTAGGGCTTCC.4	0	HPV+
ACTTTCATCACCCGAG.4	ACTTTCATCACCCGAG.4	0	HPV+
AGAATAGGTCATATGC.4	AGAATAGGTCATATGC.4	0	HPV+
AGAATAGGTGTAAGTA.4	AGAATAGGTGTAAGTA.4	0.232915207970988	HPV+
AGACGTTCATCAGTAC.4	AGACGTTCATCAGTAC.4	0.361607216803498	HPV+
AGCAGCCGTGCTTCTC.4	AGCAGCCGTGCTTCTC.4	0	HPV+
AGCGTCGGTTCAACCA.4	AGCGTCGGTTCAACCA.4	0	HPV+
AGCTCTCCATCGACGC.4	AGCTCTCCATCGACGC.4	0.347878305553991	HPV+
AGCTTGAGTTAAGATG.4	AGCTTGAGTTAAGATG.4	0.198472892379672	HPV+
AGGGAGTCAGGATTGG.4	AGGGAGTCAGGATTGG.4	0.423816405878434	HPV+
AGGGAGTGTCAACATC.4	AGGGAGTGTCAACATC.4	0.530793009279859	HPV+
AGGGTGAGTCATGCAT.4	AGGGTGAGTCATGCAT.4	0.267268620733607	HPV+
AGTGTCACAAAGGAAG.4	AGTGTCACAAAGGAAG.4	0.53427728480104	HPV+
AGTTGGTCACATCTTT.4	AGTTGGTCACATCTTT.4	0.168214556643507	HPV+
ATGGGAGCAAGGCTCC.4	ATGGGAGCAAGGCTCC.4	0.252719102244472	HPV+
ATTTCTGCACCGTTGG.4	ATTTCTGCACCGTTGG.4	0.357258765237318	HPV+
CAAGAAAGTGATAAGT.4	CAAGAAAGTGATAAGT.4	0.422530427976241	HPV+
CAAGGCCCACTATCTT.4	CAAGGCCCACTATCTT.4	0.246293512850214	HPV+
CAAGTTGTCGGTGTTA.4	CAAGTTGTCGGTGTTA.4	0.394514865968445	HPV+
CACAAACGTCTCATCC.4	CACAAACGTCTCATCC.4	0.826807165739136	HPV+
CACACCTGTACTTCTT.4	CACACCTGTACTTCTT.4	0	HPV+
CACACTCGTCTAGCCG.4	CACACTCGTCTAGCCG.4	0	HPV+
CACATAGAGATGCCTT.4	CACATAGAGATGCCTT.4	0.51840551928876	HPV+
CACATAGTCGCTTGTC.4	CACATAGTCGCTTGTC.4	0.183651210272688	HPV+
CACCACTAGTGTGGCA.4	CACCACTAGTGTGGCA.4	0	HPV+
CAGATCACATCGGAAG.4	CAGATCACATCGGAAG.4	0.392670999817939	HPV+
CAGCATACACACATGT.4	CAGCATACACACATGT.4	0.324240846585971	HPV+
CAGCTAAAGGGATGGG.4	CAGCTAAAGGGATGGG.4	0	HPV+
CAGGTGCAGTTATCGC.4	CAGGTGCAGTTATCGC.4	0.263807590958511	HPV+
CATCAGATCGGCCGAT.4	CATCAGATCGGCCGAT.4	0.212277109816367	HPV+
CATCGGGTCCGCTGTT.4	CATCGGGTCCGCTGTT.4	0.506018937984932	HPV+
CATTATCTCTGGCGTG.4	CATTATCTCTGGCGTG.4	0.528238724489857	HPV+
CCAATCCAGAGGACGG.4	CCAATCCAGAGGACGG.4	0	HPV+
CCCATACGTGCGCTTG.4	CCCATACGTGCGCTTG.4	0	HPV+
CCTAAAGAGACCTAGG.4	CCTAAAGAGACCTAGG.4	0.225861391268218	HPV+
CCTCTGAGTGTTGAGG.4	CCTCTGAGTGTTGAGG.4	0.56954332269584	HPV+
CCTTACGTCAATCTCT.4	CCTTACGTCAATCTCT.4	0.217491065744793	HPV+
CGAACATAGGGATGGG.4	CGAACATAGGGATGGG.4	0	HPV+
CGAGAAGTCTTAGCCC.4	CGAGAAGTCTTAGCCC.4	0.164590350448105	HPV+
CGAGCACGTCATGCAT.4	CGAGCACGTCATGCAT.4	0	HPV+
CGATGTAAGGACATTA.4	CGATGTAAGGACATTA.4	0.370438906606745	HPV+
CGGACACCATCACGTA.4	CGGACACCATCACGTA.4	0	HPV+
CTACACCAGCGCCTTG.4	CTACACCAGCGCCTTG.4	0	HPV+
CTACACCCACGTAAGG.4	CTACACCCACGTAAGG.4	0.224289429795558	HPV+
CTACACCTCTCTGAGA.4	CTACACCTCTCTGAGA.4	0.266659222332289	HPV+
CTCGAGGAGCGGATCA.4	CTCGAGGAGCGGATCA.4	0.84748838194053	HPV+
CTCGTACGTAAGTAGT.4	CTCGTACGTAAGTAGT.4	0	HPV+
CTCGTCACAGACAAAT.4	CTCGTCACAGACAAAT.4	0	HPV+
CTCTAATGTCTAGCCG.4	CTCTAATGTCTAGCCG.4	0.291242566582135	HPV+
CTCTGGTCACGGCCAT.4	CTCTGGTCACGGCCAT.4	0	HPV+
CTGAAGTAGAGACTTA.4	CTGAAGTAGAGACTTA.4	0	HPV+
CTTCTCTTCAATCACG.4	CTTCTCTTCAATCACG.4	0	HPV+
GAACCTAGTGTAATGA.4	GAACCTAGTGTAATGA.4	0	HPV+
GACTAACTCTAGAGTC.4	GACTAACTCTAGAGTC.4	0	HPV+
GAGTCCGAGTCCGGTC.4	GAGTCCGAGTCCGGTC.4	0	HPV+
GATCAGTAGTCATCCA.4	GATCAGTAGTCATCCA.4	0.602334762552871	HPV+
GATCGCGTCGCAGGCT.4	GATCGCGTCGCAGGCT.4	0.345535033437108	HPV+
GCACTCTAGTCGCCGT.4	GCACTCTAGTCGCCGT.4	0.419758463824602	HPV+
GCGCAGTCATTCGACA.4	GCGCAGTCATTCGACA.4	0	HPV+
GGGATGAGTTCCCGAG.4	GGGATGAGTTCCCGAG.4	0.557800420893007	HPV+
GGGTTGCGTTAAGACA.4	GGGTTGCGTTAAGACA.4	0.28579462342376	HPV+
GGTGTTATCTGGGCCA.4	GGTGTTATCTGGGCCA.4	0	HPV+
GTAACGTTCAGCTTAG.4	GTAACGTTCAGCTTAG.4	0	HPV+
GTACTTTTCATTGCCC.4	GTACTTTTCATTGCCC.4	0	HPV+
GTAGTCAAGTTGTAGA.4	GTAGTCAAGTTGTAGA.4	0	HPV+
GTCGTAAAGCTCCCAG.4	GTCGTAAAGCTCCCAG.4	0	HPV+
GTGCGGTCAAATCCGT.4	GTGCGGTCAAATCCGT.4	0	HPV+
GTTCGGGAGTGGACGT.4	GTTCGGGAGTGGACGT.4	0.306437950483875	HPV+
GTTCGGGTCGACAGCC.4	GTTCGGGTCGACAGCC.4	0	HPV+
GTTTCTAGTCAACTGT.4	GTTTCTAGTCAACTGT.4	0.336380833120395	HPV+
TAAACCGTCTTAGAGC.4	TAAACCGTCTTAGAGC.4	0.482854412970887	HPV+
TAAGAGACATATACGC.4	TAAGAGACATATACGC.4	0	HPV+
TAAGCGTGTTTGGGCC.4	TAAGCGTGTTTGGGCC.4	0.214058258135626	HPV+
TACCTATGTCTTGTCC.4	TACCTATGTCTTGTCC.4	0	HPV+
TACGGGCTCTCTAAGG.4	TACGGGCTCTCTAAGG.4	0.16009055193564	HPV+
TACTTACAGAGTCGGT.4	TACTTACAGAGTCGGT.4	0	HPV+
TCAATCTGTGTTTGTG.4	TCAATCTGTGTTTGTG.4	0.52153008943769	HPV+
TCACGAAAGACACTAA.4	TCACGAAAGACACTAA.4	0	HPV+
TCATTACAGACAGACC.4	TCATTACAGACAGACC.4	0	HPV+
TCATTTGGTCATACTG.4	TCATTTGGTCATACTG.4	0	HPV+
TCCCGATCAGACTCGC.4	TCCCGATCAGACTCGC.4	0.243580337750437	HPV+
TCGGGACTCTTACCGC.4	TCGGGACTCTTACCGC.4	0	HPV+
TCGTACCAGGTACTCT.4	TCGTACCAGGTACTCT.4	0	HPV+
TCGTACCCAATTCCTT.4	TCGTACCCAATTCCTT.4	0.131127319800413	HPV+
TCTCTAAGTTCCCTTG.4	TCTCTAAGTTCCCTTG.4	0	HPV+
TGAGAGGAGCAGACTG.4	TGAGAGGAGCAGACTG.4	0.778200926413639	HPV+
TGAGCATAGAAGGCCT.4	TGAGCATAGAAGGCCT.4	0	HPV+
TGAGCATAGTCCGTAT.4	TGAGCATAGTCCGTAT.4	0	HPV+
TGAGCATGTCCGAACC.4	TGAGCATGTCCGAACC.4	0	HPV+
TGAGCCGCAGCCTTTC.4	TGAGCCGCAGCCTTTC.4	0	HPV+
TGAGGGAGTGGTCTCG.4	TGAGGGAGTGGTCTCG.4	0.171014548256522	HPV+
TGATTTCCAAACCCAT.4	TGATTTCCAAACCCAT.4	0.457539407867129	HPV+
TGCCAAACACGCGAAA.4	TGCCAAACACGCGAAA.4	0.292667584126252	HPV+
TGCTACCCAACGCACC.4	TGCTACCCAACGCACC.4	0.34444119883459	HPV+
TGTGTTTCAGTATCTG.4	TGTGTTTCAGTATCTG.4	0	HPV+
TTAGTTCGTCGGCATC.4	TTAGTTCGTCGGCATC.4	0	HPV+
TTGCCGTGTAGCCTAT.4	TTGCCGTGTAGCCTAT.4	0	HPV+
TTGGCAATCCACTGGG.4	TTGGCAATCCACTGGG.4	0.238435909504584	HPV+
TTTATGCCAGCCAATT.4	TTTATGCCAGCCAATT.4	0	HPV+
AAATGCCGTAGGACAC.5	AAATGCCGTAGGACAC.5	0	HPV-
AACTCAGAGCAGACTG.5	AACTCAGAGCAGACTG.5	0	HPV-
AACTCCCCAGACGCTC.5	AACTCCCCAGACGCTC.5	0	HPV-
AACTGGTGTATCAGTC.5	AACTGGTGTATCAGTC.5	0.148437662394948	HPV-
AAGGAGCAGATGAGAG.5	AAGGAGCAGATGAGAG.5	0	HPV-
ACATGGTGTGTGCGTC.5	ACATGGTGTGTGCGTC.5	0.198401780212208	HPV-
ACCCACTCAGTATAAG.5	ACCCACTCAGTATAAG.5	0.26703887158693	HPV-
ACCCACTTCGAGCCCA.5	ACCCACTTCGAGCCCA.5	0	HPV-
ACGAGCCCAAGGACTG.5	ACGAGCCCAAGGACTG.5	0	HPV-
ACGATGTAGCTGAAAT.5	ACGATGTAGCTGAAAT.5	0	HPV-
ACGCCAGCAGCTGGCT.5	ACGCCAGCAGCTGGCT.5	0.0929190321111396	HPV-
AGAATAGGTAAACGCG.5	AGAATAGGTAAACGCG.5	0.197204549415537	HPV-
AGCGGTCGTACCTACA.5	AGCGGTCGTACCTACA.5	0.217031398703954	HPV-
AGCTTGACACCACGTG.5	AGCTTGACACCACGTG.5	0	HPV-
AGGCCACAGCTGTTCA.5	AGGCCACAGCTGTTCA.5	0	HPV-
AGGTCATGTCTTCGTC.5	AGGTCATGTCTTCGTC.5	0	HPV-
AGTCTTTAGCCCTAAT.5	AGTCTTTAGCCCTAAT.5	0	HPV-
ATAAGAGTCTCGGACG.5	ATAAGAGTCTCGGACG.5	0.445282531464922	HPV-
ATCACGAAGACTAAGT.5	ATCACGAAGACTAAGT.5	0.117261744640444	HPV-
ATCTACTTCGTTTGCC.5	ATCTACTTCGTTTGCC.5	0.109707350052835	HPV-
CAGCCGAGTGAGTGAC.5	CAGCCGAGTGAGTGAC.5	0	HPV-
CCTACCACATTTGCTT.5	CCTACCACATTTGCTT.5	0.174631163440494	HPV-
CCTTCCCCAAGGTTCT.5	CCTTCCCCAAGGTTCT.5	0.208857309996505	HPV-
CCTTTCTGTATAGTAG.5	CCTTTCTGTATAGTAG.5	0	HPV-
CGATCGGTCCAGGGCT.5	CGATCGGTCCAGGGCT.5	0.135026544494813	HPV-
CGCTGGAGTGCTGTAT.5	CGCTGGAGTGCTGTAT.5	0.232942458767654	HPV-
CGCTTCAGTGTTCTTT.5	CGCTTCAGTGTTCTTT.5	0	HPV-
CGGACACAGGGTTCCC.5	CGGACACAGGGTTCCC.5	0	HPV-
CGGAGCTAGGCCCGTT.5	CGGAGCTAGGCCCGTT.5	0.139435317429431	HPV-
CGTAGCGCAGGAATCG.5	CGTAGCGCAGGAATCG.5	0.0815008610901966	HPV-
CGTCACTAGCGTGAAC.5	CGTCACTAGCGTGAAC.5	0.257809057394394	HPV-
CGTCACTGTACCGCTG.5	CGTCACTGTACCGCTG.5	0.27873772893013	HPV-
CGTTAGACAAAGTGCG.5	CGTTAGACAAAGTGCG.5	0	HPV-
CTACCCACAAAGTCAA.5	CTACCCACAAAGTCAA.5	0.391223928743452	HPV-
CTACCCATCGAATGGG.5	CTACCCATCGAATGGG.5	0.694023330562798	HPV-
CTCGGAGGTCGCGAAA.5	CTCGGAGGTCGCGAAA.5	0	HPV-
CTCTACGGTGCCTGGT.5	CTCTACGGTGCCTGGT.5	0.13865107448686	HPV-
CTCTACGTCAGCTGGC.5	CTCTACGTCAGCTGGC.5	0	HPV-
CTCTACGTCCATGCTC.5	CTCTACGTCCATGCTC.5	0.58983077713265	HPV-
CTGCGGAGTATGAATG.5	CTGCGGAGTATGAATG.5	0	HPV-
CTTAGGAGTCACCTAA.5	CTTAGGAGTCACCTAA.5	0.118893417842847	HPV-
CTTTGCGAGCCAGTTT.5	CTTTGCGAGCCAGTTT.5	0.489654190981855	HPV-
GACCAATGTGGGTATG.5	GACCAATGTGGGTATG.5	0.539652078230525	HPV-
GACGCGTGTAAACGCG.5	GACGCGTGTAAACGCG.5	0.224484089717155	HPV-
GAGCAGATCTCCAACC.5	GAGCAGATCTCCAACC.5	0.575292452693983	HPV-
GATCGATGTTCAGCGC.5	GATCGATGTTCAGCGC.5	0.309825584228329	HPV-
GATCTAGTCTTGTTTG.5	GATCTAGTCTTGTTTG.5	0.359526369422327	HPV-
GATGAGGAGTACGCCC.5	GATGAGGAGTACGCCC.5	0.22489728348305	HPV-
GCTCCTAAGCCACCTG.5	GCTCCTAAGCCACCTG.5	0.362548240883605	HPV-
GCTCTGTTCCGTCATC.5	GCTCTGTTCCGTCATC.5	0.146658039984593	HPV-
GGCAATTCAGATCGGA.5	GGCAATTCAGATCGGA.5	0.281302738365592	HPV-
GGCGACTCAGGCTGAA.5	GGCGACTCAGGCTGAA.5	0.152139230812282	HPV-
GGGTTGCTCACTTCAT.5	GGGTTGCTCACTTCAT.5	0.109582196232625	HPV-
GGTGAAGAGCCACTAT.5	GGTGAAGAGCCACTAT.5	0.245457054909359	HPV-
GTAACTGGTTATGCGT.5	GTAACTGGTTATGCGT.5	0.0812431470027623	HPV-
GTAGGCCTCCTTAATC.5	GTAGGCCTCCTTAATC.5	0.356338835747266	HPV-
GTATTCTAGTTAGGTA.5	GTATTCTAGTTAGGTA.5	0	HPV-
GTATTCTGTCGCGTGT.5	GTATTCTGTCGCGTGT.5	0	HPV-
GTCACAACAAGCTGTT.5	GTCACAACAAGCTGTT.5	0.15911288369722	HPV-
GTGAAGGCACAACGCC.5	GTGAAGGCACAACGCC.5	0.0970740732336356	HPV-
GTGGGTCGTGTGAATA.5	GTGGGTCGTGTGAATA.5	0	HPV-
GTTACAGAGACTAGAT.5	GTTACAGAGACTAGAT.5	0.162027189877625	HPV-
TACACGAGTGGGTATG.5	TACACGAGTGGGTATG.5	0.216127269907275	HPV-
TACGGATAGAAGCCCA.5	TACGGATAGAAGCCCA.5	0.161356440694994	HPV-
TACTCATTCAAACCGT.5	TACTCATTCAAACCGT.5	0	HPV-
TCAACGATCCGATATG.5	TCAACGATCCGATATG.5	0.21236308372485	HPV-
TCAGATGCAAGCGCTC.5	TCAGATGCAAGCGCTC.5	0.138280449151606	HPV-
TCAGGATAGTGGTAAT.5	TCAGGATAGTGGTAAT.5	0.109600229621363	HPV-
TCTTTCCGTCCGACGT.5	TCTTTCCGTCCGACGT.5	0.537512600772015	HPV-
TGAAAGATCAGCAACT.5	TGAAAGATCAGCAACT.5	0	HPV-
TGAGGGACATGCCTTC.5	TGAGGGACATGCCTTC.5	0	HPV-
TGATTTCGTCTAGAGG.5	TGATTTCGTCTAGAGG.5	0.397019447258575	HPV-
TGCCAAACACCAACCG.5	TGCCAAACACCAACCG.5	0	HPV-
TGCGCAGCATGCCTTC.5	TGCGCAGCATGCCTTC.5	0	HPV-
TGCTACCTCCGCATCT.5	TGCTACCTCCGCATCT.5	0	HPV-
TGTGTTTTCTAGAGTC.5	TGTGTTTTCTAGAGTC.5	0	HPV-
TTAGGCAGTAATAGCA.5	TTAGGCAGTAATAGCA.5	0.107781617929976	HPV-
TTAGTTCGTAAGTTCC.5	TTAGTTCGTAAGTTCC.5	0.116640081718434	HPV-
TTATGCTGTCGCGGTT.5	TTATGCTGTCGCGGTT.5	0.150651178843268	HPV-
TTCTCCTAGTCGTACT.5	TTCTCCTAGTCGTACT.5	0.390049371370288	HPV-
TTCTTAGAGCTAGTGG.5	TTCTTAGAGCTAGTGG.5	0.307054366423318	HPV-
TTGCCGTAGCGAGAAA.5	TTGCCGTAGCGAGAAA.5	0.529900450488512	HPV-
TTTATGCCACAGGCCT.5	TTTATGCCACAGGCCT.5	0.2941372126245	HPV-
AAACCTGAGTGAACGC.6	AAACCTGAGTGAACGC.6	0	HPV-
AAATGCCAGTCCAGGA.6	AAATGCCAGTCCAGGA.6	0	HPV-
AAGGAGCGTCTCCCTA.6	AAGGAGCGTCTCCCTA.6	0	HPV-
AATCGGTAGTCATGCT.6	AATCGGTAGTCATGCT.6	0.138718499592806	HPV-
ACACCAACAAACAACA.6	ACACCAACAAACAACA.6	1.21908975338878	HPV-
ACACCAATCTTCCTTC.6	ACACCAATCTTCCTTC.6	0	HPV-
ACCTTTAGTAGCGATG.6	ACCTTTAGTAGCGATG.6	0.10237121886324	HPV-
ACGAGCCCAATCGAAA.6	ACGAGCCCAATCGAAA.6	0.374686347304875	HPV-
ACGAGGAAGCACGCCT.6	ACGAGGAAGCACGCCT.6	0.132512453561949	HPV-
ACGGAGACAATTCCTT.6	ACGGAGACAATTCCTT.6	0.449752241571542	HPV-
ACTGTCCCAGGACGTA.6	ACTGTCCCAGGACGTA.6	0	HPV-
AGAATAGGTGCACGAA.6	AGAATAGGTGCACGAA.6	0	HPV-
AGCAGCCGTGTAAGTA.6	AGCAGCCGTGTAAGTA.6	0.271594360369041	HPV-
AGCTCCTCAGATCTGT.6	AGCTCCTCAGATCTGT.6	0.091954545536409	HPV-
AGCTCTCGTCGTGGCT.6	AGCTCTCGTCGTGGCT.6	0	HPV-
AGGCCGTCATGGTTGT.6	AGGCCGTCATGGTTGT.6	0.245264448859408	HPV-
ATAGACCAGTAACCCT.6	ATAGACCAGTAACCCT.6	0	HPV-
ATCACGAAGTAACCCT.6	ATCACGAAGTAACCCT.6	0.28636869307659	HPV-
ATCATGGGTTATGCGT.6	ATCATGGGTTATGCGT.6	0.104865080726608	HPV-
ATCCGAAGTGCCTTGG.6	ATCCGAAGTGCCTTGG.6	0	HPV-
ATCTACTCATCTACGA.6	ATCTACTCATCTACGA.6	0.106611883978018	HPV-
ATGGGAGTCGCCATAA.6	ATGGGAGTCGCCATAA.6	0	HPV-
CACACCTTCTCGAGTA.6	CACACCTTCTCGAGTA.6	0	HPV-
CACATAGGTCCCTTGT.6	CACATAGGTCCCTTGT.6	0.293528488254161	HPV-
CACATAGTCTCTGAGA.6	CACATAGTCTCTGAGA.6	0.32006934137983	HPV-
CAGCCGATCATTGCGA.6	CAGCCGATCATTGCGA.6	0.17537111781604	HPV-
CAGTCCTAGGCTAGGT.6	CAGTCCTAGGCTAGGT.6	0	HPV-
CATGCCTCAAGAAAGG.6	CATGCCTCAAGAAAGG.6	0.184406869920821	HPV-
CCATGTCAGTTCGCAT.6	CCATGTCAGTTCGCAT.6	0	HPV-
CCCATACGTGAGTATA.6	CCCATACGTGAGTATA.6	0.161830103216418	HPV-
CCCTCCTCACGGACAA.6	CCCTCCTCACGGACAA.6	0.262810410799328	HPV-
CCCTCCTTCGTAGGTT.6	CCCTCCTTCGTAGGTT.6	0	HPV-
CCGGTAGTCCCAAGTA.6	CCGGTAGTCCCAAGTA.6	0.213519169428545	HPV-
CCGTACTGTGCCTGGT.6	CCGTACTGTGCCTGGT.6	0	HPV-
CCGTGGAGTAAGTTCC.6	CCGTGGAGTAAGTTCC.6	0	HPV-
CCTATTAGTCCATGAT.6	CCTATTAGTCCATGAT.6	0.214346122261827	HPV-
CCTTACGTCCGCATCT.6	CCTTACGTCCGCATCT.6	0.231205854697766	HPV-
CGAACATCATCCGGGT.6	CGAACATCATCCGGGT.6	0.169532354947266	HPV-
CGACCTTAGATGGGTC.6	CGACCTTAGATGGGTC.6	0.0941197921773695	HPV-
CGCCAAGTCTACTCAT.6	CGCCAAGTCTACTCAT.6	0	HPV-
CGCTTCAGTAAGCACG.6	CGCTTCAGTAAGCACG.6	0.20019908290126	HPV-
CGTCACTGTAGCTAAA.6	CGTCACTGTAGCTAAA.6	0	HPV-
CGTCAGGTCAGTACGT.6	CGTCAGGTCAGTACGT.6	0.0988517020592841	HPV-
CTAAGACAGCTAAACA.6	CTAAGACAGCTAAACA.6	0.229611503070509	HPV-
CTAAGACAGGGCTTCC.6	CTAAGACAGGGCTTCC.6	0.084024442870291	HPV-
CTCATTAAGACCACGA.6	CTCATTAAGACCACGA.6	0.158275032152946	HPV-
CTCCTAGTCCTTGCCA.6	CTCCTAGTCCTTGCCA.6	0	HPV-
CTCGAGGGTGCACTTA.6	CTCGAGGGTGCACTTA.6	0.759664695187859	HPV-
CTGCGGATCGGATGTT.6	CTGCGGATCGGATGTT.6	0.212164092650544	HPV-
CTGCTGTAGCCCAACC.6	CTGCTGTAGCCCAACC.6	0	HPV-
CTGCTGTGTTCTGAAC.6	CTGCTGTGTTCTGAAC.6	0.178596148396516	HPV-
CTTTGCGCACTTGGAT.6	CTTTGCGCACTTGGAT.6	0.112598426479776	HPV-
GACCAATAGTACTTGC.6	GACCAATAGTACTTGC.6	0.0974774952977813	HPV-
GATCGTATCATATCGG.6	GATCGTATCATATCGG.6	0	HPV-
GCATACAGTGTGCGTC.6	GCATACAGTGTGCGTC.6	0.201967944581673	HPV-
GCATGCGCATCGGTTA.6	GCATGCGCATCGGTTA.6	0.0791339191704741	HPV-
GCCTCTACATGGTCAT.6	GCCTCTACATGGTCAT.6	0.0882725900193363	HPV-
GCGCAACAGCTTCGCG.6	GCGCAACAGCTTCGCG.6	0	HPV-
GCGCAGTAGGCTAGCA.6	GCGCAGTAGGCTAGCA.6	0.261565945725685	HPV-
GCTGGGTTCTTGAGAC.6	GCTGGGTTCTTGAGAC.6	0	HPV-
GCTTGAATCACTTACT.6	GCTTGAATCACTTACT.6	0	HPV-
GGAAAGCTCTGCGGCA.6	GGAAAGCTCTGCGGCA.6	0	HPV-
GGAGCAAGTGAACCTT.6	GGAGCAAGTGAACCTT.6	0	HPV-
GGATGTTAGTGTACTC.6	GGATGTTAGTGTACTC.6	0	HPV-
GGCAATTCATTCACTT.6	GGCAATTCATTCACTT.6	0	HPV-
GGGTTGCAGAGTAAGG.6	GGGTTGCAGAGTAAGG.6	0	HPV-
GTCATTTAGCTGTCTA.6	GTCATTTAGCTGTCTA.6	0.121324001854217	HPV-
GTGCTTCAGCATCATC.6	GTGCTTCAGCATCATC.6	0	HPV-
GTGGGTCGTCAAACTC.6	GTGGGTCGTCAAACTC.6	0	HPV-
GTGTTAGCACTTCTGC.6	GTGTTAGCACTTCTGC.6	0	HPV-
GTTAAGCCACGGTAAG.6	GTTAAGCCACGGTAAG.6	0.132889851482132	HPV-
GTTCATTAGAGATGAG.6	GTTCATTAGAGATGAG.6	0.120810373023212	HPV-
GTTTCTATCTTCCTTC.6	GTTTCTATCTTCCTTC.6	0	HPV-
TACCTATCATCACAAC.6	TACCTATCATCACAAC.6	0	HPV-
TACGGTACATGTAGTC.6	TACGGTACATGTAGTC.6	0	HPV-
TACTCATAGTGGTAGC.6	TACTCATAGTGGTAGC.6	0.158831771206766	HPV-
TACTCGCGTTGTCTTT.6	TACTCGCGTTGTCTTT.6	0.255938078525219	HPV-
TAGAGCTGTGATGTGG.6	TAGAGCTGTGATGTGG.6	0	HPV-
TCATTACAGACTACAA.6	TCATTACAGACTACAA.6	0	HPV-
TCATTACGTACGACCC.6	TCATTACGTACGACCC.6	0.12838941936624	HPV-
TCCACACTCAAGGCTT.6	TCCACACTCAAGGCTT.6	0	HPV-
TCTCTAACACTAAGTC.6	TCTCTAACACTAAGTC.6	0.197917212022579	HPV-
TCTCTAACAGCTCGAC.6	TCTCTAACAGCTCGAC.6	0.248241554923508	HPV-
TGACAACGTGATAAGT.6	TGACAACGTGATAAGT.6	0	HPV-
TGACTAGCAGACACTT.6	TGACTAGCAGACACTT.6	0.460930504587505	HPV-
TGACTTTAGAAACGCC.6	TGACTTTAGAAACGCC.6	0.137026006290045	HPV-
TGCACCTGTGTGGTTT.6	TGCACCTGTGTGGTTT.6	0	HPV-
TGCCCATAGGCATGGT.6	TGCCCATAGGCATGGT.6	0.0912242371907873	HPV-
TGCGCAGAGAGGGATA.6	TGCGCAGAGAGGGATA.6	0	HPV-
TGCGCAGTCTGCGGCA.6	TGCGCAGTCTGCGGCA.6	0	HPV-
TGCGGGTGTGAGGGTT.6	TGCGGGTGTGAGGGTT.6	0.126318828103057	HPV-
TGCTACCCATCGGAAG.6	TGCTACCCATCGGAAG.6	0	HPV-
TGGCCAGCACTGAAGG.6	TGGCCAGCACTGAAGG.6	0.174115997335903	HPV-
TGTATTCCAGTGAGTG.6	TGTATTCCAGTGAGTG.6	0	HPV-
TGTTCCGCACAGACAG.6	TGTTCCGCACAGACAG.6	0	HPV-
TGTTCCGCACAGGCCT.6	TGTTCCGCACAGGCCT.6	0	HPV-
TTCGGTCGTTAAAGAC.6	TTCGGTCGTTAAAGAC.6	0	HPV-
TTCTACAAGGTAGCTG.6	TTCTACAAGGTAGCTG.6	0.161675399066839	HPV-
TTCTCCTAGCTAACAA.6	TTCTCCTAGCTAACAA.6	0.113571347201794	HPV-
TTCTCCTAGGACAGCT.6	TTCTCCTAGGACAGCT.6	0.206669652246045	HPV-
TTCTTAGGTTGGGACA.6	TTCTTAGGTTGGGACA.6	0	HPV-
TTTATGCGTGTTCGAT.6	TTTATGCGTGTTCGAT.6	0	HPV-
AAGGAGCAGATGTCGG.7	AAGGAGCAGATGTCGG.7	0	HPV-
ACAGCCGCAGCGTAAG.7	ACAGCCGCAGCGTAAG.7	0.200356039765497	HPV-
ACGAGCCCACAGAGGT.7	ACGAGCCCACAGAGGT.7	0	HPV-
ACGCAGCAGCAACGGT.7	ACGCAGCAGCAACGGT.7	0	HPV-
AGTGTCATCCTAGAAC.7	AGTGTCATCCTAGAAC.7	0.207269354602343	HPV-
ATCACGACACCGAAAG.7	ATCACGACACCGAAAG.7	0	HPV-
ATTTCTGGTAGAGGAA.7	ATTTCTGGTAGAGGAA.7	0.138115938460174	HPV-
CACCACTTCAAGATCC.7	CACCACTTCAAGATCC.7	0	HPV-
CACCTTGCAACACGCC.7	CACCTTGCAACACGCC.7	0.244917316707994	HPV-
CATCCACTCCAACCAA.7	CATCCACTCCAACCAA.7	0.409897014928447	HPV-
CATCCACTCTGGCGAC.7	CATCCACTCTGGCGAC.7	0.37267327812765	HPV-
CCTCAGTCACTGCCAG.7	CCTCAGTCACTGCCAG.7	0	HPV-
CGCTATCTCCGCGGTA.7	CGCTATCTCCGCGGTA.7	0	HPV-
CGCTTCAGTGCTTCTC.7	CGCTTCAGTGCTTCTC.7	0	HPV-
CGGACTGAGAATTCCC.7	CGGACTGAGAATTCCC.7	0	HPV-
CGTCAGGAGTTAAGTG.7	CGTCAGGAGTTAAGTG.7	0	HPV-
CGTGAGCGTACTTCTT.7	CGTGAGCGTACTTCTT.7	0	HPV-
CGTGTCTCAATGCCAT.7	CGTGTCTCAATGCCAT.7	0	HPV-
CTACATTCATCAGTAC.7	CTACATTCATCAGTAC.7	0	HPV-
CTCACACTCCGTTGTC.7	CTCACACTCCGTTGTC.7	0	HPV-
CTCTACGTCGACCAGC.7	CTCTACGTCGACCAGC.7	0	HPV-
CTTAGGACAAGCCATT.7	CTTAGGACAAGCCATT.7	0	HPV-
GATGCTACAGATCTGT.7	GATGCTACAGATCTGT.7	0.180784658546416	HPV-
GCGAGAAAGTCTCCTC.7	GCGAGAAAGTCTCCTC.7	0.13287570441719	HPV-
GGAGCAAAGAGTAAGG.7	GGAGCAAAGAGTAAGG.7	0.319709844281384	HPV-
GGATTACTCATAGCAC.7	GGATTACTCATAGCAC.7	0	HPV-
GGCCGATAGTACATGA.7	GGCCGATAGTACATGA.7	0.440428571545859	HPV-
GGCTGGTCAACGCACC.7	GGCTGGTCAACGCACC.7	0	HPV-
GGGTTGCGTATAGTAG.7	GGGTTGCGTATAGTAG.7	0.196195345824375	HPV-
GTATTCTGTATAATGG.7	GTATTCTGTATAATGG.7	0	HPV-
TAAGAGAAGACTTTCG.7	TAAGAGAAGACTTTCG.7	0	HPV-
TCGCGAGGTAGCCTCG.7	TCGCGAGGTAGCCTCG.7	1.02057159845508	HPV-
TGCCCATCAATAAGCA.7	TGCCCATCAATAAGCA.7	0.343914816162845	HPV-
TGCCCTACACCAGATT.7	TGCCCTACACCAGATT.7	0.191591294948873	HPV-
TGCGCAGGTGCACCAC.7	TGCGCAGGTGCACCAC.7	0.208575310521152	HPV-
TGTGTTTTCCTAGGGC.7	TGTGTTTTCCTAGGGC.7	0.266416244968418	HPV-
TTCTTAGCAATAGCAA.7	TTCTTAGCAATAGCAA.7	0	HPV-
TTGGCAACATTCTTAC.7	TTGGCAACATTCTTAC.7	0	HPV-
TTGTAGGTCACGAAGG.7	TTGTAGGTCACGAAGG.7	0	HPV-
AAACGGGTCCCGACTT.8	AAACGGGTCCCGACTT.8	0	HPV-
AAAGCAAGTGGCCCTA.8	AAAGCAAGTGGCCCTA.8	0.252424093964528	HPV-
AAATGCCAGCAGCCTC.8	AAATGCCAGCAGCCTC.8	0	HPV-
AACTGGTAGTGAACAT.8	AACTGGTAGTGAACAT.8	0	HPV-
AACTGGTTCCAGAAGG.8	AACTGGTTCCAGAAGG.8	0	HPV-
AACTTTCGTATATGAG.8	AACTTTCGTATATGAG.8	0	HPV-
ACGATACCAAACGTGG.8	ACGATACCAAACGTGG.8	0	HPV-
ACGCCAGGTACCATCA.8	ACGCCAGGTACCATCA.8	0	HPV-
ACGCCGAAGCTCAACT.8	ACGCCGAAGCTCAACT.8	0.476938823513032	HPV-
ACTATCTTCATGCTCC.8	ACTATCTTCATGCTCC.8	0	HPV-
ACTGCTCCAACAACCT.8	ACTGCTCCAACAACCT.8	0	HPV-
ACTTACTCACACCGCA.8	ACTTACTCACACCGCA.8	0	HPV-
AGCAGCCTCACTTCAT.8	AGCAGCCTCACTTCAT.8	0	HPV-
AGCGTCGCAGTCTTCC.8	AGCGTCGCAGTCTTCC.8	0	HPV-
AGCTTGAAGGCCCTTG.8	AGCTTGAAGGCCCTTG.8	0	HPV-
AGGGATGCAGCTATTG.8	AGGGATGCAGCTATTG.8	0	HPV-
ATCTGCCGTCCGAACC.8	ATCTGCCGTCCGAACC.8	0	HPV-
ATTTCTGGTTCCATGA.8	ATTTCTGGTTCCATGA.8	0	HPV-
CAAGAAAAGTATGACA.8	CAAGAAAAGTATGACA.8	0	HPV-
CACACAACACGCATCG.8	CACACAACACGCATCG.8	0	HPV-
CATCAGACATCTCCCA.8	CATCAGACATCTCCCA.8	0	HPV-
CCACTACGTTAAGAAC.8	CCACTACGTTAAGAAC.8	0.442001468517583	HPV-
CCCAGTTAGACAGGCT.8	CCCAGTTAGACAGGCT.8	0	HPV-
CCGTTCAAGACCACGA.8	CCGTTCAAGACCACGA.8	0.492681622735257	HPV-
CCGTTCATCCAGAAGG.8	CCGTTCATCCAGAAGG.8	0	HPV-
CCTACACGTGGGTATG.8	CCTACACGTGGGTATG.8	0	HPV-
CCTAGCTCAAGTTAAG.8	CCTAGCTCAAGTTAAG.8	0.28803250173123	HPV-
CCTTCGAAGTTAGGTA.8	CCTTCGAAGTTAGGTA.8	0.456540438185061	HPV-
CGAATGTTCTAAGCCA.8	CGAATGTTCTAAGCCA.8	0	HPV-
CGCGTTTAGACGCTTT.8	CGCGTTTAGACGCTTT.8	0.423111089340718	HPV-
CGGACGTCATAGACTC.8	CGGACGTCATAGACTC.8	0	HPV-
CGGACTGGTAGCGCAA.8	CGGACTGGTAGCGCAA.8	0	HPV-
CGGTTAACACAACTGT.8	CGGTTAACACAACTGT.8	0.166758107713701	HPV-
CGTAGGCGTGTGGCTC.8	CGTAGGCGTGTGGCTC.8	0	HPV-
CTGAAGTGTTGGTTTG.8	CTGAAGTGTTGGTTTG.8	0	HPV-
CTGCTGTTCGGTGTTA.8	CTGCTGTTCGGTGTTA.8	0	HPV-
CTGTTTAGTCCGTTAA.8	CTGTTTAGTCCGTTAA.8	0	HPV-
CTTAGGAAGTCATCCA.8	CTTAGGAAGTCATCCA.8	0	HPV-
CTTGGCTTCGAGGTAG.8	CTTGGCTTCGAGGTAG.8	0	HPV-
GAACATCGTCTGGTCG.8	GAACATCGTCTGGTCG.8	0	HPV-
GAACGGAAGGCTAGAC.8	GAACGGAAGGCTAGAC.8	0	HPV-
GACTGCGCAATCTACG.8	GACTGCGCAATCTACG.8	0.286909168914046	HPV-
GATGAGGAGTGCGATG.8	GATGAGGAGTGCGATG.8	0	HPV-
GCATGATTCTACTTAC.8	GCATGATTCTACTTAC.8	0	HPV-
GCGCAGTCATTCCTGC.8	GCGCAGTCATTCCTGC.8	0.598600959162166	HPV-
GGCAATTGTTCCACTC.8	GGCAATTGTTCCACTC.8	0	HPV-
GGCTGGTCACGTAAGG.8	GGCTGGTCACGTAAGG.8	0	HPV-
GGGATGACAGACGCAA.8	GGGATGACAGACGCAA.8	0.672928800151751	HPV-
GGGATGAGTCTGGTCG.8	GGGATGAGTCTGGTCG.8	0	HPV-
GTGCTTCAGGAGTAGA.8	GTGCTTCAGGAGTAGA.8	0	HPV-
GTTACAGCAGCTCGCA.8	GTTACAGCAGCTCGCA.8	0	HPV-
TACGGATTCGGATGTT.8	TACGGATTCGGATGTT.8	0	HPV-
TACTCATCAGGTGGAT.8	TACTCATCAGGTGGAT.8	0.509655037274974	HPV-
TACTCATTCTGGTATG.8	TACTCATTCTGGTATG.8	0.41383677517425	HPV-
TATCTCATCAGTTAGC.8	TATCTCATCAGTTAGC.8	0	HPV-
TCAACGAAGTATCGAA.8	TCAACGAAGTATCGAA.8	0	HPV-
TCATTACTCTAAGCCA.8	TCATTACTCTAAGCCA.8	0	HPV-
TCATTTGGTGTGGTTT.8	TCATTTGGTGTGGTTT.8	0.353873077313785	HPV-
TCTCATACAAGGTTTC.8	TCTCATACAAGGTTTC.8	0	HPV-
TGAGGGACAAAGGCGT.8	TGAGGGACAAAGGCGT.8	0	HPV-
TGCACCTTCACGCGGT.8	TGCACCTTCACGCGGT.8	0	HPV-
TGCGGGTCAGCCACCA.8	TGCGGGTCAGCCACCA.8	0	HPV-
TGGACGCAGACACTAA.8	TGGACGCAGACACTAA.8	0	HPV-
TGGACGCTCTCCGGTT.8	TGGACGCTCTCCGGTT.8	0	HPV-
TGGGAAGCATAAAGGT.8	TGGGAAGCATAAAGGT.8	0	HPV-
TGGGCGTAGACGCAAC.8	TGGGCGTAGACGCAAC.8	0	HPV-
TGGTTAGAGATGCCTT.8	TGGTTAGAGATGCCTT.8	0	HPV-
TGTGGTAGTCGCTTCT.8	TGTGGTAGTCGCTTCT.8	0	HPV-
TTAACTCAGCTGCCCA.8	TTAACTCAGCTGCCCA.8	0	HPV-
TTGCCGTGTTCCTCCA.8	TTGCCGTGTTCCTCCA.8	0	HPV-
TTGCGTCTCGCGATCG.8	TTGCGTCTCGCGATCG.8	0	HPV-
TTGGAACTCGCGATCG.8	TTGGAACTCGCGATCG.8	0.302017165260342	HPV-
TTTGTCACAGTAGAGC.8	TTTGTCACAGTAGAGC.8	0	HPV-
AAACCTGGTTATCGGT.9	AAACCTGGTTATCGGT.9	0	HPV+
AAAGATGAGAGGTTGC.9	AAAGATGAGAGGTTGC.9	0	HPV+
AAAGATGAGGACAGCT.9	AAAGATGAGGACAGCT.9	0.276588424567864	HPV+
AAAGATGCAATAGCAA.9	AAAGATGCAATAGCAA.9	0	HPV+
AAAGATGCATGTCTCC.9	AAAGATGCATGTCTCC.9	0	HPV+
AAAGCAAAGGAATCGC.9	AAAGCAAAGGAATCGC.9	0	HPV+
AAAGCAACAAGGACTG.9	AAAGCAACAAGGACTG.9	0	HPV+
AAAGCAAGTACCGTTA.9	AAAGCAAGTACCGTTA.9	0	HPV+
AAAGCAAGTGTGGTTT.9	AAAGCAAGTGTGGTTT.9	0	HPV+
AAAGCAATCCAGAGGA.9	AAAGCAATCCAGAGGA.9	0	HPV+
AAAGCAATCTATCGCC.9	AAAGCAATCTATCGCC.9	0.32074754638028	HPV+
AAAGTAGGTAGCTAAA.9	AAAGTAGGTAGCTAAA.9	0	HPV+
AAAGTAGTCTGAGTGT.9	AAAGTAGTCTGAGTGT.9	0	HPV+
AAATGCCGTACAGTTC.9	AAATGCCGTACAGTTC.9	0	HPV+
AAATGCCGTCATATCG.9	AAATGCCGTCATATCG.9	0.0843221938734917	HPV+
AAATGCCTCACATGCA.9	AAATGCCTCACATGCA.9	0	HPV+
AAATGCCTCTGGAGCC.9	AAATGCCTCTGGAGCC.9	0	HPV+
AACACGTAGAGCTTCT.9	AACACGTAGAGCTTCT.9	0.181832873784913	HPV+
AACACGTCAAGTTCTG.9	AACACGTCAAGTTCTG.9	0	HPV+
AACACGTCATGTCGAT.9	AACACGTCATGTCGAT.9	0	HPV+
AACACGTGTAGCTTGT.9	AACACGTGTAGCTTGT.9	0	HPV+
AACCATGAGCATCATC.9	AACCATGAGCATCATC.9	0	HPV+
AACCATGAGGACCACA.9	AACCATGAGGACCACA.9	0.382230153908539	HPV+
AACCGCGCATACTACG.9	AACCGCGCATACTACG.9	0	HPV+
AACCGCGGTTTGCATG.9	AACCGCGGTTTGCATG.9	0	HPV+
AACGTTGAGCCCAACC.9	AACGTTGAGCCCAACC.9	0	HPV+
AACGTTGGTAGGCATG.9	AACGTTGGTAGGCATG.9	0	HPV+
AACGTTGGTCCTCCAT.9	AACGTTGGTCCTCCAT.9	0	HPV+
AACGTTGGTGGTAACG.9	AACGTTGGTGGTAACG.9	0	HPV+
AACGTTGTCCAATGGT.9	AACGTTGTCCAATGGT.9	0.370314027935924	HPV+
AACTCAGGTCTGCGGT.9	AACTCAGGTCTGCGGT.9	0	HPV+
AACTCAGTCCCAGGTG.9	AACTCAGTCCCAGGTG.9	0	HPV+
AACTCAGTCTTGCCGT.9	AACTCAGTCTTGCCGT.9	0	HPV+
AACTCCCAGGGAAACA.9	AACTCCCAGGGAAACA.9	0.396535604421116	HPV+
AACTCCCCACGAAGCA.9	AACTCCCCACGAAGCA.9	0	HPV+
AACTCCCGTCAATACC.9	AACTCCCGTCAATACC.9	0	HPV+
AACTCCCTCTTTCCTC.9	AACTCCCTCTTTCCTC.9	0	HPV+
AACTCTTAGGACCACA.9	AACTCTTAGGACCACA.9	0	HPV+
AACTCTTCAAGCGCTC.9	AACTCTTCAAGCGCTC.9	0	HPV+
AACTCTTCAGCTCGAC.9	AACTCTTCAGCTCGAC.9	0	HPV+
AACTCTTCATCTCGCT.9	AACTCTTCATCTCGCT.9	0.197263090592055	HPV+
AACTCTTTCGCTTGTC.9	AACTCTTTCGCTTGTC.9	0	HPV+
AACTGGTAGCACCGCT.9	AACTGGTAGCACCGCT.9	0	HPV+
AACTGGTCACTAGTAC.9	AACTGGTCACTAGTAC.9	0	HPV+
AACTGGTCATGAGCGA.9	AACTGGTCATGAGCGA.9	0.362601403676382	HPV+
AACTGGTGTGGCAAAC.9	AACTGGTGTGGCAAAC.9	0.286536682520529	HPV+
AACTGGTGTTGGGACA.9	AACTGGTGTTGGGACA.9	0	HPV+
AACTGGTTCCGCTGTT.9	AACTGGTTCCGCTGTT.9	0.292684838641009	HPV+
AACTGGTTCGCCAAAT.9	AACTGGTTCGCCAAAT.9	0	HPV+
AACTTTCTCCAAATGC.9	AACTTTCTCCAAATGC.9	0	HPV+
AAGACCTAGAAGGGTA.9	AAGACCTAGAAGGGTA.9	0	HPV+
AAGACCTAGCGCCTTG.9	AAGACCTAGCGCCTTG.9	0	HPV+
AAGACCTCATATGGTC.9	AAGACCTCATATGGTC.9	0	HPV+
AAGACCTGTGCAACTT.9	AAGACCTGTGCAACTT.9	0	HPV+
AAGACCTTCAAGGCTT.9	AAGACCTTCAAGGCTT.9	0.408690917357047	HPV+
AAGCCGCAGTCATGCT.9	AAGCCGCAGTCATGCT.9	0	HPV+
AAGCCGCGTCCGTCAG.9	AAGCCGCGTCCGTCAG.9	0	HPV+
AAGCCGCGTGGCGAAT.9	AAGCCGCGTGGCGAAT.9	0	HPV+
AAGGAGCAGTTCCACA.9	AAGGAGCAGTTCCACA.9	0.920784172689154	HPV+
AAGGAGCGTAATCGTC.9	AAGGAGCGTAATCGTC.9	0	HPV+
AAGGAGCGTGTTGGGA.9	AAGGAGCGTGTTGGGA.9	0	HPV+
AAGGAGCTCACCCTCA.9	AAGGAGCTCACCCTCA.9	0	HPV+
AAGGCAGGTACCATCA.9	AAGGCAGGTACCATCA.9	0	HPV+
AAGGCAGTCGTTTGCC.9	AAGGCAGTCGTTTGCC.9	0	HPV+
AAGGCAGTCTAACTCT.9	AAGGCAGTCTAACTCT.9	0	HPV+
AAGGTTCTCACATGCA.9	AAGGTTCTCACATGCA.9	0.389387977180496	HPV+
AAGTCTGAGGACTGGT.9	AAGTCTGAGGACTGGT.9	0.345993879029274	HPV+
AAGTCTGCAAGAGTCG.9	AAGTCTGCAAGAGTCG.9	0	HPV+
AAGTCTGTCACCCGAG.9	AAGTCTGTCACCCGAG.9	0	HPV+
AATCCAGAGACTGTAA.9	AATCCAGAGACTGTAA.9	0.690210174690359	HPV+
AATCCAGAGTGGGTTG.9	AATCCAGAGTGGGTTG.9	0.323015282690497	HPV+
AATCCAGCAAAGGTGC.9	AATCCAGCAAAGGTGC.9	0	HPV+
AATCCAGGTACCATCA.9	AATCCAGGTACCATCA.9	0	HPV+
AATCCAGTCTTCAACT.9	AATCCAGTCTTCAACT.9	0	HPV+
AATCGGTCAGACGCCT.9	AATCGGTCAGACGCCT.9	0	HPV+
AATCGGTGTAAACGCG.9	AATCGGTGTAAACGCG.9	0	HPV+
ACACCAACATCGGTTA.9	ACACCAACATCGGTTA.9	0.327573401479083	HPV+
ACACCAAGTAAAGTCA.9	ACACCAAGTAAAGTCA.9	0	HPV+
ACACCAAGTGCTTCTC.9	ACACCAAGTGCTTCTC.9	0	HPV+
ACACCCTCACGTCTCT.9	ACACCCTCACGTCTCT.9	0	HPV+
ACACCCTTCACTTCAT.9	ACACCCTTCACTTCAT.9	0.282053501451461	HPV+
ACACCCTTCCCTCTTT.9	ACACCCTTCCCTCTTT.9	0	HPV+
ACACCGGCAGGAACGT.9	ACACCGGCAGGAACGT.9	0	HPV+
ACACCGGGTCGGCTCA.9	ACACCGGGTCGGCTCA.9	0	HPV+
ACACCGGGTTCAGACT.9	ACACCGGGTTCAGACT.9	0.196191484276054	HPV+
ACACTGAAGGATGCGT.9	ACACTGAAGGATGCGT.9	0	HPV+
ACACTGAGTGCTCTTC.9	ACACTGAGTGCTCTTC.9	0	HPV+
ACAGCCGGTAGGCATG.9	ACAGCCGGTAGGCATG.9	0	HPV+
ACAGCTACAGCGTAAG.9	ACAGCTACAGCGTAAG.9	0	HPV+
ACAGCTATCACATACG.9	ACAGCTATCACATACG.9	0	HPV+
ACATACGTCATGCATG.9	ACATACGTCATGCATG.9	0	HPV+
ACATCAGCAGTAACGG.9	ACATCAGCAGTAACGG.9	0	HPV+
ACATCAGTCACATAGC.9	ACATCAGTCACATAGC.9	0.197838644815021	HPV+
ACATCAGTCTTGAGGT.9	ACATCAGTCTTGAGGT.9	0	HPV+
ACATGGTAGCTATGCT.9	ACATGGTAGCTATGCT.9	0	HPV+
ACATGGTAGTGTACCT.9	ACATGGTAGTGTACCT.9	0.385421691926238	HPV+
ACATGGTCACGGCCAT.9	ACATGGTCACGGCCAT.9	0	HPV+
ACATGGTCAGGACGTA.9	ACATGGTCAGGACGTA.9	0	HPV+
ACATGGTCATGGTTGT.9	ACATGGTCATGGTTGT.9	0	HPV+
ACATGGTTCCTAGGGC.9	ACATGGTTCCTAGGGC.9	0	HPV+
ACATGGTTCGGAAATA.9	ACATGGTTCGGAAATA.9	0.0863729175727185	HPV+
ACCAGTACACTAGTAC.9	ACCAGTACACTAGTAC.9	0	HPV+
ACCAGTACAGCCAATT.9	ACCAGTACAGCCAATT.9	0.77146189840423	HPV+
ACCAGTACAGTCGTGC.9	ACCAGTACAGTCGTGC.9	0	HPV+
ACCAGTAGTTGGTAAA.9	ACCAGTAGTTGGTAAA.9	0	HPV+
ACCAGTATCCCGGATG.9	ACCAGTATCCCGGATG.9	0	HPV+
ACCAGTATCTACCAGA.9	ACCAGTATCTACCAGA.9	0	HPV+
ACCCACTAGAGACTAT.9	ACCCACTAGAGACTAT.9	0	HPV+
ACCCACTCATCAGTAC.9	ACCCACTCATCAGTAC.9	0	HPV+
ACCCACTCATGCAATC.9	ACCCACTCATGCAATC.9	0	HPV+
ACCCACTGTAGTACCT.9	ACCCACTGTAGTACCT.9	0	HPV+
ACCCACTGTCGGCTCA.9	ACCCACTGTCGGCTCA.9	0.368108089734654	HPV+
ACCCACTTCAGTCCCT.9	ACCCACTTCAGTCCCT.9	0.382466922006185	HPV+
ACCGTAAGTAGCAAAT.9	ACCGTAAGTAGCAAAT.9	0	HPV+
ACCGTAAGTGCCTGCA.9	ACCGTAAGTGCCTGCA.9	0.352524330212419	HPV+
ACCGTAATCATAACCG.9	ACCGTAATCATAACCG.9	0	HPV+
ACCTTTAAGAGCTGGT.9	ACCTTTAAGAGCTGGT.9	0	HPV+
ACCTTTAAGCAGATCG.9	ACCTTTAAGCAGATCG.9	0.63971313642315	HPV+
ACCTTTAAGCTACCGC.9	ACCTTTAAGCTACCGC.9	0.497939651010341	HPV+
ACCTTTACAAGGTTCT.9	ACCTTTACAAGGTTCT.9	0	HPV+
ACCTTTAGTGTCAATC.9	ACCTTTAGTGTCAATC.9	0	HPV+
ACCTTTATCTCGGACG.9	ACCTTTATCTCGGACG.9	0.310203420793575	HPV+
ACGAGCCAGTACATGA.9	ACGAGCCAGTACATGA.9	0	HPV+
ACGAGCCAGTGGTCCC.9	ACGAGCCAGTGGTCCC.9	0.417447055594177	HPV+
ACGAGCCCAAGGTTCT.9	ACGAGCCCAAGGTTCT.9	0	HPV+
ACGAGCCCATGCCTTC.9	ACGAGCCCATGCCTTC.9	0	HPV+
ACGAGCCGTGTGAATA.9	ACGAGCCGTGTGAATA.9	0.307892892229634	HPV+
ACGAGCCTCAAGGTAA.9	ACGAGCCTCAAGGTAA.9	0	HPV+
ACGAGGAAGAAGAAGC.9	ACGAGGAAGAAGAAGC.9	0	HPV+
ACGATACAGAGGTTGC.9	ACGATACAGAGGTTGC.9	0	HPV+
ACGATACCAGTATGCT.9	ACGATACCAGTATGCT.9	0.33450675126358	HPV+
ACGATGTAGCCATCGC.9	ACGATGTAGCCATCGC.9	0.145933351151359	HPV+
ACGATGTCATGGTCAT.9	ACGATGTCATGGTCAT.9	0	HPV+
ACGATGTGTACCGAGA.9	ACGATGTGTACCGAGA.9	0	HPV+
ACGATGTTCCATTCTA.9	ACGATGTTCCATTCTA.9	0.669142557579263	HPV+
ACGATGTTCCTGCCAT.9	ACGATGTTCCTGCCAT.9	0	HPV+
ACGCAGCAGATGCCTT.9	ACGCAGCAGATGCCTT.9	0.780129013270084	HPV+
ACGCAGCGTTTAAGCC.9	ACGCAGCGTTTAAGCC.9	0	HPV+
ACGCAGCTCAAGGTAA.9	ACGCAGCTCAAGGTAA.9	0	HPV+
ACGCAGCTCCGGCACA.9	ACGCAGCTCCGGCACA.9	0	HPV+
ACGCCAGCAGCGTCCA.9	ACGCCAGCAGCGTCCA.9	0.227741776777602	HPV+
ACGCCAGGTACCAGTT.9	ACGCCAGGTACCAGTT.9	0.307073372704916	HPV+
ACGCCGACAGTAGAGC.9	ACGCCGACAGTAGAGC.9	0.33264245912821	HPV+
ACGCCGAGTCCGTCAG.9	ACGCCGAGTCCGTCAG.9	0.36860210543622	HPV+
ACGGAGAAGCGTGTCC.9	ACGGAGAAGCGTGTCC.9	0	HPV+
ACGGAGACATCCCATC.9	ACGGAGACATCCCATC.9	0.30574863480908	HPV+
ACGGAGATCTGTCAAG.9	ACGGAGATCTGTCAAG.9	0	HPV+
ACGGCCACACCCTATC.9	ACGGCCACACCCTATC.9	0.531225998191716	HPV+
ACGGGCTAGTGTACTC.9	ACGGGCTAGTGTACTC.9	0	HPV+
ACGGGCTTCATTTGGG.9	ACGGGCTTCATTTGGG.9	0	HPV+
ACGGGCTTCCACGAAT.9	ACGGGCTTCCACGAAT.9	0	HPV+
ACGGGCTTCCTGTAGA.9	ACGGGCTTCCTGTAGA.9	0	HPV+
ACGGGTCAGAAGAAGC.9	ACGGGTCAGAAGAAGC.9	0.542471680685206	HPV+
ACGGGTCAGTCCATAC.9	ACGGGTCAGTCCATAC.9	0.857561286064301	HPV+
ACGGGTCCATCATCCC.9	ACGGGTCCATCATCCC.9	0	HPV+
ACGGGTCTCATAAAGG.9	ACGGGTCTCATAAAGG.9	0	HPV+
ACGGGTCTCCTTTACA.9	ACGGGTCTCCTTTACA.9	0	HPV+
ACGTCAACATGCGCAC.9	ACGTCAACATGCGCAC.9	0	HPV+
ACTATCTAGACGCAAC.9	ACTATCTAGACGCAAC.9	0	HPV+
ACTATCTAGATACACA.9	ACTATCTAGATACACA.9	0	HPV+
ACTATCTCAATCGAAA.9	ACTATCTCAATCGAAA.9	0.36955272690918	HPV+
ACTATCTCACACATGT.9	ACTATCTCACACATGT.9	0.56258363664764	HPV+
ACTATCTCACGAGAGT.9	ACTATCTCACGAGAGT.9	0.282269892493768	HPV+
ACTATCTGTAAACGCG.9	ACTATCTGTAAACGCG.9	0.231420834100429	HPV+
ACTATCTGTGAGTATA.9	ACTATCTGTGAGTATA.9	0.530735331994865	HPV+
ACTATCTTCAATAAGG.9	ACTATCTTCAATAAGG.9	0	HPV+
ACTATCTTCTCACATT.9	ACTATCTTCTCACATT.9	0.268271226610245	HPV+
ACTGAACAGACAGACC.9	ACTGAACAGACAGACC.9	0	HPV+
ACTGAACAGACTAGGC.9	ACTGAACAGACTAGGC.9	0	HPV+
ACTGAACGTCGAACAG.9	ACTGAACGTCGAACAG.9	0	HPV+
ACTGAACGTTTGTTTC.9	ACTGAACGTTTGTTTC.9	0	HPV+
ACTGAGTAGAGCTATA.9	ACTGAGTAGAGCTATA.9	0	HPV+
ACTGAGTAGGCAGTCA.9	ACTGAGTAGGCAGTCA.9	0	HPV+
ACTGAGTCAATCTACG.9	ACTGAGTCAATCTACG.9	0	HPV+
ACTGATGCACGGTAGA.9	ACTGATGCACGGTAGA.9	0	HPV+
ACTGATGTCAAGGTAA.9	ACTGATGTCAAGGTAA.9	0	HPV+
ACTGCTCCAAAGGTGC.9	ACTGCTCCAAAGGTGC.9	0	HPV+
ACTGCTCGTCGCGAAA.9	ACTGCTCGTCGCGAAA.9	0	HPV+
ACTGCTCTCCATTCTA.9	ACTGCTCTCCATTCTA.9	0	HPV+
ACTGTCCAGGGAAACA.9	ACTGTCCAGGGAAACA.9	0.358852584108908	HPV+
ACTGTCCCACCAGTTA.9	ACTGTCCCACCAGTTA.9	0	HPV+
ACTGTCCGTCCATGAT.9	ACTGTCCGTCCATGAT.9	0	HPV+
ACTGTCCGTCTCAACA.9	ACTGTCCGTCTCAACA.9	0	HPV+
ACTGTCCTCGGTTAAC.9	ACTGTCCTCGGTTAAC.9	0.441139415220134	HPV+
ACTGTCCTCTCGCTTG.9	ACTGTCCTCTCGCTTG.9	0.835290211423314	HPV+
ACTGTCCTCTGCTGCT.9	ACTGTCCTCTGCTGCT.9	0	HPV+
ACTTACTAGTTGTAGA.9	ACTTACTAGTTGTAGA.9	0	HPV+
ACTTACTCACCGCTAG.9	ACTTACTCACCGCTAG.9	0	HPV+
ACTTACTCATGCGCAC.9	ACTTACTCATGCGCAC.9	0	HPV+
ACTTACTGTTCGGGCT.9	ACTTACTGTTCGGGCT.9	0	HPV+
ACTTGTTGTCTGGAGA.9	ACTTGTTGTCTGGAGA.9	0	HPV+
ACTTGTTTCAGTTGAC.9	ACTTGTTTCAGTTGAC.9	0	HPV+
ACTTTCACAAACCCAT.9	ACTTTCACAAACCCAT.9	0	HPV+
ACTTTCACAGTATCTG.9	ACTTTCACAGTATCTG.9	0	HPV+
AGAATAGAGAGCTATA.9	AGAATAGAGAGCTATA.9	0	HPV+
AGAATAGAGTACGATA.9	AGAATAGAGTACGATA.9	0	HPV+
AGAATAGGTCTAGCGC.9	AGAATAGGTCTAGCGC.9	0	HPV+
AGAATAGGTGCAACGA.9	AGAATAGGTGCAACGA.9	0	HPV+
AGACGTTCACGAAATA.9	AGACGTTCACGAAATA.9	0	HPV+
AGACGTTGTAAATGTG.9	AGACGTTGTAAATGTG.9	0	HPV+
AGACGTTTCTTTAGTC.9	AGACGTTTCTTTAGTC.9	0	HPV+
AGAGCGAAGCTAACTC.9	AGAGCGAAGCTAACTC.9	0.20903477091024	HPV+
AGAGCGACAACTGCTA.9	AGAGCGACAACTGCTA.9	0	HPV+
AGAGCGACACCATGTA.9	AGAGCGACACCATGTA.9	0	HPV+
AGAGCGAGTCGCATAT.9	AGAGCGAGTCGCATAT.9	0	HPV+
AGAGCGATCCAAACAC.9	AGAGCGATCCAAACAC.9	0	HPV+
AGAGCTTGTGTATGGG.9	AGAGCTTGTGTATGGG.9	0.384147587511593	HPV+
AGAGCTTTCCAAACAC.9	AGAGCTTTCCAAACAC.9	0	HPV+
AGAGCTTTCTCGGACG.9	AGAGCTTTCTCGGACG.9	0	HPV+
AGAGTGGGTAGCTGCC.9	AGAGTGGGTAGCTGCC.9	0.411076074324619	HPV+
AGAGTGGGTTATGTGC.9	AGAGTGGGTTATGTGC.9	0	HPV+
AGAGTGGTCGGCTACG.9	AGAGTGGTCGGCTACG.9	0.336495095331525	HPV+
AGATCTGCAATACGCT.9	AGATCTGCAATACGCT.9	0	HPV+
AGATCTGGTCTGCCAG.9	AGATCTGGTCTGCCAG.9	0.666412368535978	HPV+
AGATCTGTCTAACTGG.9	AGATCTGTCTAACTGG.9	0.575074248753992	HPV+
AGATTGCAGAGCCTAG.9	AGATTGCAGAGCCTAG.9	0	HPV+
AGATTGCAGGCATTGG.9	AGATTGCAGGCATTGG.9	0	HPV+
AGATTGCCACGAAACG.9	AGATTGCCACGAAACG.9	0	HPV+
AGATTGCTCCTATGTT.9	AGATTGCTCCTATGTT.9	0	HPV+
AGCAGCCAGCACGCCT.9	AGCAGCCAGCACGCCT.9	0	HPV+
AGCAGCCAGTAGTGCG.9	AGCAGCCAGTAGTGCG.9	0.494721218732479	HPV+
AGCATACAGGTTACCT.9	AGCATACAGGTTACCT.9	0.505574674975998	HPV+
AGCATACAGTGCGATG.9	AGCATACAGTGCGATG.9	0.785285375433038	HPV+
AGCATACGTCGCCATG.9	AGCATACGTCGCCATG.9	0	HPV+
AGCATACTCAGAGGTG.9	AGCATACTCAGAGGTG.9	0	HPV+
AGCCTAAAGCGTGAGT.9	AGCCTAAAGCGTGAGT.9	0	HPV+
AGCCTAACAGATCCAT.9	AGCCTAACAGATCCAT.9	0	HPV+
AGCCTAACAGGCTCAC.9	AGCCTAACAGGCTCAC.9	0	HPV+
AGCCTAAGTTCCATGA.9	AGCCTAAGTTCCATGA.9	0	HPV+
AGCCTAAGTTGATTCG.9	AGCCTAAGTTGATTCG.9	0	HPV+
AGCGGTCCAGATCTGT.9	AGCGGTCCAGATCTGT.9	0	HPV+
AGCGGTCGTAGGAGTC.9	AGCGGTCGTAGGAGTC.9	0	HPV+
AGCGGTCGTCGGCTCA.9	AGCGGTCGTCGGCTCA.9	0	HPV+
AGCGGTCGTTAAGAAC.9	AGCGGTCGTTAAGAAC.9	0	HPV+
AGCGTATAGACTAGGC.9	AGCGTATAGACTAGGC.9	0	HPV+
AGCGTATAGCAGGCTA.9	AGCGTATAGCAGGCTA.9	0	HPV+
AGCGTATAGTCTCGGC.9	AGCGTATAGTCTCGGC.9	0	HPV+
AGCGTATGTCTTCAAG.9	AGCGTATGTCTTCAAG.9	0.289983801444061	HPV+
AGCGTATTCAGCTTAG.9	AGCGTATTCAGCTTAG.9	0	HPV+
AGCGTCGAGGCTAGCA.9	AGCGTCGAGGCTAGCA.9	0	HPV+
AGCGTCGCAGTTCCCT.9	AGCGTCGCAGTTCCCT.9	0	HPV+
AGCTCCTCAATGAATG.9	AGCTCCTCAATGAATG.9	0	HPV+
AGCTCCTGTCGAACAG.9	AGCTCCTGTCGAACAG.9	0.546329438417527	HPV+
AGCTCCTTCAGTTTGG.9	AGCTCCTTCAGTTTGG.9	0	HPV+
AGCTCTCCACGGTGTC.9	AGCTCTCCACGGTGTC.9	0	HPV+
AGCTCTCCAGCTCGCA.9	AGCTCTCCAGCTCGCA.9	0.384716131602366	HPV+
AGCTCTCCATCGTCGG.9	AGCTCTCCATCGTCGG.9	0.476591358555697	HPV+
AGCTCTCTCTGGTATG.9	AGCTCTCTCTGGTATG.9	0	HPV+
AGCTTGATCAAGGCTT.9	AGCTTGATCAAGGCTT.9	0	HPV+
AGCTTGATCTGCTGTC.9	AGCTTGATCTGCTGTC.9	0	HPV+
AGGCCACAGCACACAG.9	AGGCCACAGCACACAG.9	0.393061848324744	HPV+
AGGCCACAGGAACTGC.9	AGGCCACAGGAACTGC.9	0	HPV+
AGGCCGTAGGCAGTCA.9	AGGCCGTAGGCAGTCA.9	0	HPV+
AGGCCGTAGTAGATGT.9	AGGCCGTAGTAGATGT.9	0	HPV+
AGGCCGTAGTGTCTCA.9	AGGCCGTAGTGTCTCA.9	0	HPV+
AGGCCGTCACCTTGTC.9	AGGCCGTCACCTTGTC.9	0.474815793960792	HPV+
AGGGATGAGGAATTAC.9	AGGGATGAGGAATTAC.9	0.276142606297165	HPV+
AGGGATGCAGCTGTGC.9	AGGGATGCAGCTGTGC.9	0	HPV+
AGGGATGGTCTGGTCG.9	AGGGATGGTCTGGTCG.9	0	HPV+
AGGGTGAGTGTAAGTA.9	AGGGTGAGTGTAAGTA.9	0	HPV+
AGGGTGAGTTATCCGA.9	AGGGTGAGTTATCCGA.9	0	HPV+
AGGTCATGTCTCTCTG.9	AGGTCATGTCTCTCTG.9	0	HPV+
AGGTCCGAGATGGGTC.9	AGGTCCGAGATGGGTC.9	0	HPV+
AGGTCCGCATCGGAAG.9	AGGTCCGCATCGGAAG.9	0	HPV+
AGGTCCGGTACATCCA.9	AGGTCCGGTACATCCA.9	0	HPV+
AGGTCCGGTGTTGAGG.9	AGGTCCGGTGTTGAGG.9	0.362880767131808	HPV+
AGGTCCGTCATGCATG.9	AGGTCCGTCATGCATG.9	0	HPV+
AGGTCCGTCCACGACG.9	AGGTCCGTCCACGACG.9	0	HPV+
AGGTCCGTCTCGATGA.9	AGGTCCGTCTCGATGA.9	0.362481809550001	HPV+
AGTAGTCAGGTCGGAT.9	AGTAGTCAGGTCGGAT.9	0	HPV+
AGTAGTCGTTGACGTT.9	AGTAGTCGTTGACGTT.9	0	HPV+
AGTAGTCGTTTGGCGC.9	AGTAGTCGTTTGGCGC.9	0	HPV+
AGTAGTCTCCGAATGT.9	AGTAGTCTCCGAATGT.9	0	HPV+
AGTCTTTGTGCACTTA.9	AGTCTTTGTGCACTTA.9	0	HPV+
AGTCTTTTCACCTTAT.9	AGTCTTTTCACCTTAT.9	0	HPV+
AGTGAGGAGGAATCGC.9	AGTGAGGAGGAATCGC.9	0	HPV+
AGTGAGGCACAACTGT.9	AGTGAGGCACAACTGT.9	0.187816076111595	HPV+
AGTGAGGCACGTTGGC.9	AGTGAGGCACGTTGGC.9	0.646497321775395	HPV+
AGTGAGGGTATAGGTA.9	AGTGAGGGTATAGGTA.9	0	HPV+
AGTGGGAAGGGTCGAT.9	AGTGGGAAGGGTCGAT.9	0	HPV+
AGTGGGACAAAGGTGC.9	AGTGGGACAAAGGTGC.9	0.259011002832895	HPV+
AGTGTCAAGAGAACAG.9	AGTGTCAAGAGAACAG.9	0	HPV+
AGTGTCAAGCGATATA.9	AGTGTCAAGCGATATA.9	0	HPV+
AGTGTCAAGGTGACCA.9	AGTGTCAAGGTGACCA.9	0	HPV+
AGTGTCACACATTCGA.9	AGTGTCACACATTCGA.9	0	HPV+
AGTGTCAGTAGCGTCC.9	AGTGTCAGTAGCGTCC.9	0	HPV+
AGTTGGTAGAGCCCAA.9	AGTTGGTAGAGCCCAA.9	0.499794374365541	HPV+
AGTTGGTAGTACTTGC.9	AGTTGGTAGTACTTGC.9	0	HPV+
AGTTGGTTCCAAGTAC.9	AGTTGGTTCCAAGTAC.9	0	HPV+
ATAACGCAGAATGTTG.9	ATAACGCAGAATGTTG.9	0	HPV+
ATAACGCAGATCTGCT.9	ATAACGCAGATCTGCT.9	0.685551352206564	HPV+
ATAACGCCATTCTCAT.9	ATAACGCCATTCTCAT.9	0	HPV+
ATAACGCGTAGGAGTC.9	ATAACGCGTAGGAGTC.9	0	HPV+
ATAGACCAGCACAGGT.9	ATAGACCAGCACAGGT.9	0.630003096808761	HPV+
ATAGACCGTCGCCATG.9	ATAGACCGTCGCCATG.9	0	HPV+
ATCACGAGTGTGGCTC.9	ATCACGAGTGTGGCTC.9	0	HPV+
ATCACGATCCAAGTAC.9	ATCACGATCCAAGTAC.9	0.701654422469156	HPV+
ATCACGATCGTCGTTC.9	ATCACGATCGTCGTTC.9	0	HPV+
ATCATCTAGTACGATA.9	ATCATCTAGTACGATA.9	0	HPV+
ATCATCTCACCTGGTG.9	ATCATCTCACCTGGTG.9	0.637078274035279	HPV+
ATCATCTCAGGGTACA.9	ATCATCTCAGGGTACA.9	0	HPV+
ATCATCTGTGTGGTTT.9	ATCATCTGTGTGGTTT.9	0.185489132179619	HPV+
ATCATCTTCTGTTGAG.9	ATCATCTTCTGTTGAG.9	0	HPV+
ATCATGGAGCCGATTT.9	ATCATGGAGCCGATTT.9	0.376606691656024	HPV+
ATCCACCAGATCGATA.9	ATCCACCAGATCGATA.9	0	HPV+
ATCCACCCAAGAGTCG.9	ATCCACCCAAGAGTCG.9	0	HPV+
ATCCACCCATGTAGTC.9	ATCCACCCATGTAGTC.9	0.423511234486702	HPV+
ATCCACCGTTGTTTGG.9	ATCCACCGTTGTTTGG.9	0	HPV+
ATCCACCTCCGTAGTA.9	ATCCACCTCCGTAGTA.9	0	HPV+
ATCCGAAAGGATGGAA.9	ATCCGAAAGGATGGAA.9	0	HPV+
ATCCGAAAGGGCATGT.9	ATCCGAAAGGGCATGT.9	0	HPV+
ATCGAGTAGCGTGAGT.9	ATCGAGTAGCGTGAGT.9	0	HPV+
ATCGAGTAGCTGAAAT.9	ATCGAGTAGCTGAAAT.9	0	HPV+
ATCGAGTAGGCATTGG.9	ATCGAGTAGGCATTGG.9	0	HPV+
ATCGAGTCACCAGATT.9	ATCGAGTCACCAGATT.9	0	HPV+
ATCTACTAGACAAAGG.9	ATCTACTAGACAAAGG.9	0	HPV+
ATCTACTAGGTGCTAG.9	ATCTACTAGGTGCTAG.9	0	HPV+
ATCTACTCACGACGAA.9	ATCTACTCACGACGAA.9	0	HPV+
ATCTACTGTAGTGAAT.9	ATCTACTGTAGTGAAT.9	0	HPV+
ATCTACTTCCGAGCCA.9	ATCTACTTCCGAGCCA.9	0	HPV+
ATCTGCCAGCAGGCTA.9	ATCTGCCAGCAGGCTA.9	0.365333767017566	HPV+
ATCTGCCCAGCTGTGC.9	ATCTGCCCAGCTGTGC.9	0	HPV+
ATGAGGGGTCATGCCG.9	ATGAGGGGTCATGCCG.9	0	HPV+
ATGAGGGTCCGCGCAA.9	ATGAGGGTCCGCGCAA.9	0	HPV+
ATGAGGGTCTACTCAT.9	ATGAGGGTCTACTCAT.9	0	HPV+
ATGCGATAGCTGATAA.9	ATGCGATAGCTGATAA.9	0	HPV+
ATGCGATAGTATTGGA.9	ATGCGATAGTATTGGA.9	0	HPV+
ATGCGATGTAAACACA.9	ATGCGATGTAAACACA.9	0	HPV+
ATGCGATTCGCGGATC.9	ATGCGATTCGCGGATC.9	0	HPV+
ATGGGAGGTACATCCA.9	ATGGGAGGTACATCCA.9	0	HPV+
ATGGGAGGTTGAACTC.9	ATGGGAGGTTGAACTC.9	0.206624654260401	HPV+
ATGTGTGAGTGACATA.9	ATGTGTGAGTGACATA.9	0	HPV+
ATGTGTGCAATTGCTG.9	ATGTGTGCAATTGCTG.9	0	HPV+
ATGTGTGCACGTAAGG.9	ATGTGTGCACGTAAGG.9	0	HPV+
ATGTGTGTCAAGAAGT.9	ATGTGTGTCAAGAAGT.9	0	HPV+
ATGTGTGTCATCACCC.9	ATGTGTGTCATCACCC.9	0	HPV+
ATTACTCAGTGGGCTA.9	ATTACTCAGTGGGCTA.9	0	HPV+
ATTACTCTCACCGTAA.9	ATTACTCTCACCGTAA.9	0	HPV+
ATTATCCCAGACACTT.9	ATTATCCCAGACACTT.9	0.667612650652167	HPV+
ATTGGACAGTTGCAGG.9	ATTGGACAGTTGCAGG.9	0	HPV+
ATTGGACCATAGGATA.9	ATTGGACCATAGGATA.9	0	HPV+
ATTGGTGCACCTATCC.9	ATTGGTGCACCTATCC.9	0	HPV+
ATTGGTGGTCGAACAG.9	ATTGGTGGTCGAACAG.9	0	HPV+
ATTTCTGAGCTAGTGG.9	ATTTCTGAGCTAGTGG.9	0	HPV+
ATTTCTGAGTAATCCC.9	ATTTCTGAGTAATCCC.9	0	HPV+
ATTTCTGCAGCCTTTC.9	ATTTCTGCAGCCTTTC.9	0.650591551673666	HPV+
ATTTCTGGTACTTAGC.9	ATTTCTGGTACTTAGC.9	0	HPV+
ATTTCTGGTCAAGCGA.9	ATTTCTGGTCAAGCGA.9	0.336392255816563	HPV+
ATTTCTGGTGTGGTTT.9	ATTTCTGGTGTGGTTT.9	0	HPV+
CAACCAAAGCAGACTG.9	CAACCAAAGCAGACTG.9	0.417182015323308	HPV+
CAACCAAAGTAGTGCG.9	CAACCAAAGTAGTGCG.9	0.873786347614925	HPV+
CAACCAAGTAAGGGCT.9	CAACCAAGTAAGGGCT.9	0.363240588813824	HPV+
CAACCTCAGACAGAGA.9	CAACCTCAGACAGAGA.9	0	HPV+
CAACCTCAGGGTGTTG.9	CAACCTCAGGGTGTTG.9	0	HPV+
CAACCTCGTGTTGGGA.9	CAACCTCGTGTTGGGA.9	0	HPV+
CAACCTCTCGCCCTTA.9	CAACCTCTCGCCCTTA.9	0	HPV+
CAACTAGAGCCGCCTA.9	CAACTAGAGCCGCCTA.9	0	HPV+
CAACTAGCACCTATCC.9	CAACTAGCACCTATCC.9	0	HPV+
CAACTAGCAGCTGTGC.9	CAACTAGCAGCTGTGC.9	0	HPV+
CAACTAGTCCTCCTAG.9	CAACTAGTCCTCCTAG.9	0	HPV+
CAAGAAAAGGGATACC.9	CAAGAAAAGGGATACC.9	0	HPV+
CAAGAAAAGTAGATGT.9	CAAGAAAAGTAGATGT.9	0	HPV+
CAAGATCAGATCTGCT.9	CAAGATCAGATCTGCT.9	0	HPV+
CAAGATCAGCTATGCT.9	CAAGATCAGCTATGCT.9	0	HPV+
CAAGATCAGTCTTGCA.9	CAAGATCAGTCTTGCA.9	0	HPV+
CAAGATCGTAAGGATT.9	CAAGATCGTAAGGATT.9	0.32231166207842	HPV+
CAAGATCGTGAGCGAT.9	CAAGATCGTGAGCGAT.9	0.524623009223261	HPV+
CAAGATCGTGGGTATG.9	CAAGATCGTGGGTATG.9	0	HPV+
CAAGATCTCGGTGTTA.9	CAAGATCTCGGTGTTA.9	0.275148593109613	HPV+
CAAGGCCTCAATAAGG.9	CAAGGCCTCAATAAGG.9	0.567484880559753	HPV+
CAAGGCCTCATATCGG.9	CAAGGCCTCATATCGG.9	0	HPV+
CAAGGCCTCGCGCCAA.9	CAAGGCCTCGCGCCAA.9	0	HPV+
CAAGGCCTCTCATTCA.9	CAAGGCCTCTCATTCA.9	0	HPV+
CAAGGCCTCTCGATGA.9	CAAGGCCTCTCGATGA.9	0.615760516944525	HPV+
CAAGGCCTCTGCTTGC.9	CAAGGCCTCTGCTTGC.9	0.310854697991549	HPV+
CAAGGCCTCTTGACGA.9	CAAGGCCTCTTGACGA.9	0	HPV+
CACAAACAGATGGGTC.9	CACAAACAGATGGGTC.9	0	HPV+
CACAAACAGCATCATC.9	CACAAACAGCATCATC.9	0	HPV+
CACAAACAGGGCTTGA.9	CACAAACAGGGCTTGA.9	0	HPV+
CACAAACCAAGAGTCG.9	CACAAACCAAGAGTCG.9	0	HPV+
CACAAACCATACTACG.9	CACAAACCATACTACG.9	0	HPV+
CACAAACTCATGCTCC.9	CACAAACTCATGCTCC.9	0	HPV+
CACAAACTCGAATCCA.9	CACAAACTCGAATCCA.9	0	HPV+
CACACAAAGGCATGTG.9	CACACAAAGGCATGTG.9	0	HPV+
CACACCTTCCTACAGA.9	CACACCTTCCTACAGA.9	0.976062700974198	HPV+
CACACTCAGCCCTAAT.9	CACACTCAGCCCTAAT.9	0	HPV+
CACACTCAGGCGACAT.9	CACACTCAGGCGACAT.9	0	HPV+
CACACTCGTACTTAGC.9	CACACTCGTACTTAGC.9	0.32021922895887	HPV+
CACACTCTCGCCCTTA.9	CACACTCTCGCCCTTA.9	0	HPV+
CACACTCTCTGTCAAG.9	CACACTCTCTGTCAAG.9	0	HPV+
CACAGGCAGACTTGAA.9	CACAGGCAGACTTGAA.9	0	HPV+
CACAGGCCACAAGACG.9	CACAGGCCACAAGACG.9	0	HPV+
CACAGGCGTAGCGATG.9	CACAGGCGTAGCGATG.9	0	HPV+
CACAGGCTCTCCCTGA.9	CACAGGCTCTCCCTGA.9	0.494446614325859	HPV+
CACAGTAAGAGGGCTT.9	CACAGTAAGAGGGCTT.9	0	HPV+
CACAGTAAGGAGCGTT.9	CACAGTAAGGAGCGTT.9	0	HPV+
CACAGTAAGTCGTTTG.9	CACAGTAAGTCGTTTG.9	0.411127493826834	HPV+
CACAGTACAGCCAGAA.9	CACAGTACAGCCAGAA.9	0	HPV+
CACAGTACAGTTCCCT.9	CACAGTACAGTTCCCT.9	0	HPV+
CACAGTACATAGTAAG.9	CACAGTACATAGTAAG.9	0.210830631712014	HPV+
CACATAGAGCGATATA.9	CACATAGAGCGATATA.9	0	HPV+
CACATAGCAAGTCTGT.9	CACATAGCAAGTCTGT.9	0	HPV+
CACATAGGTCTTCGTC.9	CACATAGGTCTTCGTC.9	0	HPV+
CACATAGTCAAGGCTT.9	CACATAGTCAAGGCTT.9	0	HPV+
CACATAGTCGCCCTTA.9	CACATAGTCGCCCTTA.9	0	HPV+
CACATTTCAAGGGTCA.9	CACATTTCAAGGGTCA.9	0.473830097007391	HPV+
CACATTTTCCGCTGTT.9	CACATTTTCCGCTGTT.9	0	HPV+
CACCACTAGGAGCGTT.9	CACCACTAGGAGCGTT.9	0	HPV+
CACCACTAGTGTCCAT.9	CACCACTAGTGTCCAT.9	0	HPV+
CACCACTCACATTTCT.9	CACCACTCACATTTCT.9	0	HPV+
CACCAGGAGACAAAGG.9	CACCAGGAGACAAAGG.9	0	HPV+
CACCAGGAGACAGGCT.9	CACCAGGAGACAGGCT.9	0	HPV+
CACCAGGAGATAGGAG.9	CACCAGGAGATAGGAG.9	0	HPV+
CACCTTGAGACTTTCG.9	CACCTTGAGACTTTCG.9	0	HPV+
CACCTTGAGTGGAGAA.9	CACCTTGAGTGGAGAA.9	0	HPV+
CACCTTGAGTTGAGTA.9	CACCTTGAGTTGAGTA.9	0	HPV+
CACTCCAAGTCTTGCA.9	CACTCCAAGTCTTGCA.9	0	HPV+
CACTCCAGTCGCGTGT.9	CACTCCAGTCGCGTGT.9	0.327703374236976	HPV+
CACTCCAGTTCGCGAC.9	CACTCCAGTTCGCGAC.9	0	HPV+
CACTCCATCATGTGGT.9	CACTCCATCATGTGGT.9	0.33707905359865	HPV+
CAGAATCAGCCAGAAC.9	CAGAATCAGCCAGAAC.9	0	HPV+
CAGAATCAGTCAAGGC.9	CAGAATCAGTCAAGGC.9	0.394648932607906	HPV+
CAGATCACATGGGAAC.9	CAGATCACATGGGAAC.9	0	HPV+
CAGATCAGTAGGGACT.9	CAGATCAGTAGGGACT.9	0	HPV+
CAGATCAGTTAGTGGG.9	CAGATCAGTTAGTGGG.9	0	HPV+
CAGATCATCCAGGGCT.9	CAGATCATCCAGGGCT.9	0	HPV+
CAGCAGCAGACCTTTG.9	CAGCAGCAGACCTTTG.9	0	HPV+
CAGCAGCAGCTACCGC.9	CAGCAGCAGCTACCGC.9	0	HPV+
CAGCAGCGTAGTACCT.9	CAGCAGCGTAGTACCT.9	0.0787454988236021	HPV+
CAGCAGCTCGCATGAT.9	CAGCAGCTCGCATGAT.9	0	HPV+
CAGCATACAATCCAAC.9	CAGCATACAATCCAAC.9	0	HPV+
CAGCATACATTACCTT.9	CAGCATACATTACCTT.9	0	HPV+
CAGCTAAAGTACGCCC.9	CAGCTAAAGTACGCCC.9	0	HPV+
CAGCTGGAGCTAACTC.9	CAGCTGGAGCTAACTC.9	0	HPV+
CAGCTGGAGGACAGAA.9	CAGCTGGAGGACAGAA.9	0	HPV+
CAGCTGGCAAGCCGCT.9	CAGCTGGCAAGCCGCT.9	0	HPV+
CAGCTGGCACAAGCCC.9	CAGCTGGCACAAGCCC.9	0	HPV+
CAGCTGGCACTGTCGG.9	CAGCTGGCACTGTCGG.9	1.07162570027986	HPV+
CAGCTGGCATTACCTT.9	CAGCTGGCATTACCTT.9	0.488994704751053	HPV+
CAGCTGGGTTTGTTTC.9	CAGCTGGGTTTGTTTC.9	0	HPV+
CAGGTGCAGCTAGTCT.9	CAGGTGCAGCTAGTCT.9	0	HPV+
CAGGTGCGTATTACCG.9	CAGGTGCGTATTACCG.9	0	HPV+
CAGTAACAGAATGTTG.9	CAGTAACAGAATGTTG.9	0	HPV+
CAGTAACGTAGTAGTA.9	CAGTAACGTAGTAGTA.9	0	HPV+
CAGTCCTGTCATTAGC.9	CAGTCCTGTCATTAGC.9	0	HPV+
CAGTCCTGTCCTGCTT.9	CAGTCCTGTCCTGCTT.9	0	HPV+
CAGTCCTGTGTGAATA.9	CAGTCCTGTGTGAATA.9	0	HPV+
CAGTCCTTCTTTACGT.9	CAGTCCTTCTTTACGT.9	0.365374259517154	HPV+
CATATGGAGATCTGAA.9	CATATGGAGATCTGAA.9	0	HPV+
CATATGGAGTCTCGGC.9	CATATGGAGTCTCGGC.9	0.416107692946411	HPV+
CATATGGGTCAGCTAT.9	CATATGGGTCAGCTAT.9	0	HPV+
CATATTCAGACTGTAA.9	CATATTCAGACTGTAA.9	0	HPV+
CATATTCCACGGCCAT.9	CATATTCCACGGCCAT.9	0	HPV+
CATATTCCAGATCGGA.9	CATATTCCAGATCGGA.9	0	HPV+
CATATTCCATACGCTA.9	CATATTCCATACGCTA.9	0	HPV+
CATATTCGTGCTTCTC.9	CATATTCGTGCTTCTC.9	0	HPV+
CATATTCGTTGCGCAC.9	CATATTCGTTGCGCAC.9	0	HPV+
CATCAAGAGAGTGACC.9	CATCAAGAGAGTGACC.9	0	HPV+
CATCAAGAGCGAAGGG.9	CATCAAGAGCGAAGGG.9	0	HPV+
CATCAAGCAAGCGATG.9	CATCAAGCAAGCGATG.9	0.190718989281397	HPV+
CATCAAGCACTTGGAT.9	CATCAAGCACTTGGAT.9	0.180683121925168	HPV+
CATCAAGGTAAGTGGC.9	CATCAAGGTAAGTGGC.9	0.541989618800819	HPV+
CATCAAGGTATATGAG.9	CATCAAGGTATATGAG.9	0.413004624210002	HPV+
CATCAAGGTTACGTCA.9	CATCAAGGTTACGTCA.9	0	HPV+
CATCAAGTCACCACCT.9	CATCAAGTCACCACCT.9	0.416705802201617	HPV+
CATCAAGTCGGCGGTT.9	CATCAAGTCGGCGGTT.9	0	HPV+
CATCAGACATCCAACA.9	CATCAGACATCCAACA.9	0.449197521597211	HPV+
CATCAGAGTAAGTGTA.9	CATCAGAGTAAGTGTA.9	0	HPV+
CATCAGAGTGAGTATA.9	CATCAGAGTGAGTATA.9	0	HPV+
CATCAGAGTTACCAGT.9	CATCAGAGTTACCAGT.9	0	HPV+
CATCAGATCATATCGG.9	CATCAGATCATATCGG.9	0	HPV+
CATCAGATCTTATCTG.9	CATCAGATCTTATCTG.9	0	HPV+
CATCCACCAAACAACA.9	CATCCACCAAACAACA.9	0	HPV+
CATCCACGTAGGCTGA.9	CATCCACGTAGGCTGA.9	0.460110261014149	HPV+
CATCCACGTTTGTGTG.9	CATCCACGTTTGTGTG.9	0	HPV+
CATCCACTCCGCGGTA.9	CATCCACTCCGCGGTA.9	0	HPV+
CATCGAACAGCCAGAA.9	CATCGAACAGCCAGAA.9	0	HPV+
CATCGAACAGTGGGAT.9	CATCGAACAGTGGGAT.9	0	HPV+
CATCGAAGTCCGACGT.9	CATCGAAGTCCGACGT.9	0.328039619341807	HPV+
CATCGAATCCTAGGGC.9	CATCGAATCCTAGGGC.9	0	HPV+
CATCGGGAGGAGTCTG.9	CATCGGGAGGAGTCTG.9	0	HPV+
CATCGGGCAGTTCATG.9	CATCGGGCAGTTCATG.9	0	HPV+
CATCGGGGTTACTGAC.9	CATCGGGGTTACTGAC.9	0	HPV+
CATGACAAGGACACCA.9	CATGACAAGGACACCA.9	0	HPV+
CATGACACAGCGAACA.9	CATGACACAGCGAACA.9	0	HPV+
CATGACATCGAGAACG.9	CATGACATCGAGAACG.9	0	HPV+
CATGCCTAGACCTTTG.9	CATGCCTAGACCTTTG.9	0	HPV+
CATGCCTCATTAACCG.9	CATGCCTCATTAACCG.9	0	HPV+
CATGCCTGTCTGGAGA.9	CATGCCTGTCTGGAGA.9	0	HPV+
CATGCCTTCTGTCTAT.9	CATGCCTTCTGTCTAT.9	0	HPV+
CATGGCGAGGAATCGC.9	CATGGCGAGGAATCGC.9	0.143855579333429	HPV+
CATGGCGAGTCATGCT.9	CATGGCGAGTCATGCT.9	0	HPV+
CATGGCGCAAGCGTAG.9	CATGGCGCAAGCGTAG.9	0	HPV+
CATGGCGCAGCCTATA.9	CATGGCGCAGCCTATA.9	0	HPV+
CATGGCGTCAATCTCT.9	CATGGCGTCAATCTCT.9	0	HPV+
CATGGCGTCTCCTATA.9	CATGGCGTCTCCTATA.9	0.205711817916398	HPV+
CATTATCAGATGGGTC.9	CATTATCAGATGGGTC.9	0	HPV+
CATTATCCACCTGGTG.9	CATTATCCACCTGGTG.9	0	HPV+
CATTATCTCCGCAAGC.9	CATTATCTCCGCAAGC.9	0	HPV+
CATTCGCAGTCGATAA.9	CATTCGCAGTCGATAA.9	0	HPV+
CATTCGCAGTCGTACT.9	CATTCGCAGTCGTACT.9	0	HPV+
CATTCGCCATGGATGG.9	CATTCGCCATGGATGG.9	0	HPV+
CATTCGCCATGGGAAC.9	CATTCGCCATGGGAAC.9	0	HPV+
CATTCGCTCCTGCTTG.9	CATTCGCTCCTGCTTG.9	0	HPV+
CATTCGCTCTAACGGT.9	CATTCGCTCTAACGGT.9	0.486025204256924	HPV+
CCAATCCCACCAGATT.9	CCAATCCCACCAGATT.9	0.305250127711791	HPV+
CCAATCCGTACACCGC.9	CCAATCCGTACACCGC.9	0	HPV+
CCAATCCTCGGAGCAA.9	CCAATCCTCGGAGCAA.9	0.366797237500983	HPV+
CCACCTACACCGGAAA.9	CCACCTACACCGGAAA.9	0	HPV+
CCACCTAGTAGAGCTG.9	CCACCTAGTAGAGCTG.9	0.350452316174681	HPV+
CCACCTAGTCCGAACC.9	CCACCTAGTCCGAACC.9	0.312263830406438	HPV+
CCACCTAGTGAGGGTT.9	CCACCTAGTGAGGGTT.9	0.200255397994335	HPV+
CCACCTATCATTGCGA.9	CCACCTATCATTGCGA.9	0	HPV+
CCACCTATCCGCGTTT.9	CCACCTATCCGCGTTT.9	0	HPV+
CCACGGAAGACTACAA.9	CCACGGAAGACTACAA.9	0	HPV+
CCACGGACATGGAATA.9	CCACGGACATGGAATA.9	0	HPV+
CCACGGATCCGTAGTA.9	CCACGGATCCGTAGTA.9	0	HPV+
CCACTACAGAAGATTC.9	CCACTACAGAAGATTC.9	0	HPV+
CCACTACCAACTTGAC.9	CCACTACCAACTTGAC.9	0	HPV+
CCAGCGAGTCAGTGGA.9	CCAGCGAGTCAGTGGA.9	0	HPV+
CCAGCGATCAAGCCTA.9	CCAGCGATCAAGCCTA.9	0.181561414753532	HPV+
CCAGCGATCCGTAGTA.9	CCAGCGATCCGTAGTA.9	0	HPV+
CCATGTCAGATGTAAC.9	CCATGTCAGATGTAAC.9	0	HPV+
CCATGTCAGCCCTAAT.9	CCATGTCAGCCCTAAT.9	0.184313136208055	HPV+
CCATGTCAGTTGCAGG.9	CCATGTCAGTTGCAGG.9	0.136619140019088	HPV+
CCATGTCCATGGAATA.9	CCATGTCCATGGAATA.9	0	HPV+
CCATGTCTCTGCTGCT.9	CCATGTCTCTGCTGCT.9	0	HPV+
CCATTCGGTTCGCGAC.9	CCATTCGGTTCGCGAC.9	0	HPV+
CCATTCGTCGAATCCA.9	CCATTCGTCGAATCCA.9	0	HPV+
CCCAATCAGTGCGATG.9	CCCAATCAGTGCGATG.9	0.203976992754802	HPV+
CCCAATCTCCCTAACC.9	CCCAATCTCCCTAACC.9	0.65024101817365	HPV+
CCCATACAGGCTCATT.9	CCCATACAGGCTCATT.9	0	HPV+
CCCTCCTGTGTCCTCT.9	CCCTCCTGTGTCCTCT.9	0.59906276491058	HPV+
CCGGGATAGCTGATAA.9	CCGGGATAGCTGATAA.9	0	HPV+
CCGGGATCAGACGCAA.9	CCGGGATCAGACGCAA.9	0	HPV+
CCGGGATCATGCAACT.9	CCGGGATCATGCAACT.9	0.261944939574415	HPV+
CCGGGATCATTCTTAC.9	CCGGGATCATTCTTAC.9	0	HPV+
CCGGGATGTGCTCTTC.9	CCGGGATGTGCTCTTC.9	0	HPV+
CCGGGATTCCCATTAT.9	CCGGGATTCCCATTAT.9	0.482806875025597	HPV+
CCGGTAGAGGTGGGTT.9	CCGGTAGAGGTGGGTT.9	0	HPV+
CCGTACTCACTCAGGC.9	CCGTACTCACTCAGGC.9	0	HPV+
CCGTACTCATGAACCT.9	CCGTACTCATGAACCT.9	0	HPV+
CCGTACTGTCGAATCT.9	CCGTACTGTCGAATCT.9	0.346818050391666	HPV+
CCGTGGAGTTACGGAG.9	CCGTGGAGTTACGGAG.9	0	HPV+
CCGTGGATCCATGAAC.9	CCGTGGATCCATGAAC.9	0	HPV+
CCGTTCATCACTCTTA.9	CCGTTCATCACTCTTA.9	0	HPV+
CCTAAAGAGTTGCAGG.9	CCTAAAGAGTTGCAGG.9	0	HPV+
CCTAAAGCATGGGACA.9	CCTAAAGCATGGGACA.9	0	HPV+
CCTAAAGGTCTTCAAG.9	CCTAAAGGTCTTCAAG.9	0	HPV+
CCTAAAGTCTTTACAC.9	CCTAAAGTCTTTACAC.9	0.355717547982405	HPV+
CCTACACAGCGATATA.9	CCTACACAGCGATATA.9	0.274169318909628	HPV+
CCTACACAGCTGGAAC.9	CCTACACAGCTGGAAC.9	0	HPV+
CCTACACCACTAGTAC.9	CCTACACCACTAGTAC.9	0	HPV+
CCTACACGTAAGTTCC.9	CCTACACGTAAGTTCC.9	0	HPV+
CCTACCAAGGCAAAGA.9	CCTACCAAGGCAAAGA.9	0	HPV+
CCTACCAAGTACGCGA.9	CCTACCAAGTACGCGA.9	0	HPV+
CCTACCAGTAAGTGGC.9	CCTACCAGTAAGTGGC.9	0	HPV+
CCTAGCTAGCACAGGT.9	CCTAGCTAGCACAGGT.9	0	HPV+
CCTAGCTCAAAGTCAA.9	CCTAGCTCAAAGTCAA.9	0	HPV+
CCTAGCTCACCGAATT.9	CCTAGCTCACCGAATT.9	0.299113640777942	HPV+
CCTAGCTCAGCTGTGC.9	CCTAGCTCAGCTGTGC.9	0.303550674176327	HPV+
CCTAGCTCATCTCGCT.9	CCTAGCTCATCTCGCT.9	0	HPV+
CCTAGCTGTTTGGCGC.9	CCTAGCTGTTTGGCGC.9	0.530735331994865	HPV+
CCTAGCTTCTTGAGAC.9	CCTAGCTTCTTGAGAC.9	0.308860998487975	HPV+
CCTATTAAGTTACCCA.9	CCTATTAAGTTACCCA.9	0	HPV+
CCTATTAAGTTTGCGT.9	CCTATTAAGTTTGCGT.9	0	HPV+
CCTATTAGTAGTGAAT.9	CCTATTAGTAGTGAAT.9	0	HPV+
CCTATTAGTCGCATAT.9	CCTATTAGTCGCATAT.9	0	HPV+
CCTCAGTAGCCTTGAT.9	CCTCAGTAGCCTTGAT.9	0	HPV+
CCTCAGTCATCCGCGA.9	CCTCAGTCATCCGCGA.9	0	HPV+
CCTCAGTGTTTAAGCC.9	CCTCAGTGTTTAAGCC.9	0.294228740678095	HPV+
CCTCAGTTCGCGGATC.9	CCTCAGTTCGCGGATC.9	0	HPV+
CCTCAGTTCGTTTGCC.9	CCTCAGTTCGTTTGCC.9	0	HPV+
CCTCTGAAGATCTGCT.9	CCTCTGAAGATCTGCT.9	0	HPV+
CCTCTGAGTGCTAGCC.9	CCTCTGAGTGCTAGCC.9	0.221791823680251	HPV+
CCTTACGAGATCTGCT.9	CCTTACGAGATCTGCT.9	0	HPV+
CCTTACGCAATTGCTG.9	CCTTACGCAATTGCTG.9	0	HPV+
CCTTACGGTAATAGCA.9	CCTTACGGTAATAGCA.9	0.405681892200396	HPV+
CCTTACGGTATGCTTG.9	CCTTACGGTATGCTTG.9	0	HPV+
CCTTACGTCATTTGGG.9	CCTTACGTCATTTGGG.9	0	HPV+
CCTTCCCGTAAGGATT.9	CCTTCCCGTAAGGATT.9	0.745988439296202	HPV+
CCTTCCCGTCCCGACA.9	CCTTCCCGTCCCGACA.9	0	HPV+
CCTTCGAAGAGTACAT.9	CCTTCGAAGAGTACAT.9	0	HPV+
CCTTCGAAGTGAATTG.9	CCTTCGAAGTGAATTG.9	0	HPV+
CCTTCGAAGTGTTGAA.9	CCTTCGAAGTGTTGAA.9	0	HPV+
CCTTCGACAAGCCGCT.9	CCTTCGACAAGCCGCT.9	0	HPV+
CCTTCGACACATCCGG.9	CCTTCGACACATCCGG.9	0.489153304323217	HPV+
CCTTCGATCGACAGCC.9	CCTTCGATCGACAGCC.9	0	HPV+
CCTTTCTAGATGTGGC.9	CCTTTCTAGATGTGGC.9	0	HPV+
CCTTTCTCAATGTTGC.9	CCTTTCTCAATGTTGC.9	0.423802731942376	HPV+
CCTTTCTTCTGCAAGT.9	CCTTTCTTCTGCAAGT.9	0	HPV+
CGAACATCAAACAACA.9	CGAACATCAAACAACA.9	0	HPV+
CGAACATGTGTGACGA.9	CGAACATGTGTGACGA.9	0	HPV+
CGAACATTCCGCAGTG.9	CGAACATTCCGCAGTG.9	0.156291979837084	HPV+
CGAACATTCTCTAAGG.9	CGAACATTCTCTAAGG.9	0	HPV+
CGAATGTCAATGGACG.9	CGAATGTCAATGGACG.9	0	HPV+
CGAATGTCATGCGCAC.9	CGAATGTCATGCGCAC.9	0	HPV+
CGAATGTTCGTTTAGG.9	CGAATGTTCGTTTAGG.9	0	HPV+
CGACCTTCAAGTTCTG.9	CGACCTTCAAGTTCTG.9	0	HPV+
CGACCTTCAGGGATTG.9	CGACCTTCAGGGATTG.9	0	HPV+
CGACCTTGTTGCGCAC.9	CGACCTTGTTGCGCAC.9	0.18838741089219	HPV+
CGACCTTTCTACTTAC.9	CGACCTTTCTACTTAC.9	0	HPV+
CGACTTCAGTACTTGC.9	CGACTTCAGTACTTGC.9	0	HPV+
CGAGAAGGTAGATTAG.9	CGAGAAGGTAGATTAG.9	0	HPV+
CGAGAAGTCCGCATCT.9	CGAGAAGTCCGCATCT.9	0	HPV+
CGAGCACAGGGTGTTG.9	CGAGCACAGGGTGTTG.9	0.279561260762793	HPV+
CGAGCACAGTGAACAT.9	CGAGCACAGTGAACAT.9	0	HPV+
CGAGCACGTGTAATGA.9	CGAGCACGTGTAATGA.9	0	HPV+
CGAGCACTCCAGAGGA.9	CGAGCACTCCAGAGGA.9	0	HPV+
CGATCGGTCACGCGGT.9	CGATCGGTCACGCGGT.9	0	HPV+
CGATCGGTCGGATGTT.9	CGATCGGTCGGATGTT.9	0	HPV+
CGATGGCAGCTGCGAA.9	CGATGGCAGCTGCGAA.9	0.4155989155126	HPV+
CGATGGCCAAGTCTAC.9	CGATGGCCAAGTCTAC.9	0	HPV+
CGATGGCGTCGACTGC.9	CGATGGCGTCGACTGC.9	0	HPV+
CGATGTAAGTGAAGAG.9	CGATGTAAGTGAAGAG.9	0	HPV+
CGATGTACAAGCGCTC.9	CGATGTACAAGCGCTC.9	0.444046347042295	HPV+
CGATGTACATCACCCT.9	CGATGTACATCACCCT.9	0.384013181390213	HPV+
CGATGTAGTTCCAACA.9	CGATGTAGTTCCAACA.9	0	HPV+
CGATTGATCGTCTGCT.9	CGATTGATCGTCTGCT.9	0.6975510882752	HPV+
CGCCAAGAGGTACTCT.9	CGCCAAGAGGTACTCT.9	0.712387446903384	HPV+
CGCCAAGCATCGATTG.9	CGCCAAGCATCGATTG.9	0	HPV+
CGCCAAGGTGCAGACA.9	CGCCAAGGTGCAGACA.9	0	HPV+
CGCCAAGGTTTGGGCC.9	CGCCAAGGTTTGGGCC.9	0.327519276858213	HPV+
CGCCAAGTCAAAGACA.9	CGCCAAGTCAAAGACA.9	0.317929602470394	HPV+
CGCCAAGTCTCTTGAT.9	CGCCAAGTCTCTTGAT.9	0	HPV+
CGCGGTAAGCAAATCA.9	CGCGGTAAGCAAATCA.9	0	HPV+
CGCGGTAGTGTAAGTA.9	CGCGGTAGTGTAAGTA.9	0	HPV+
CGCGGTAGTTAGTGGG.9	CGCGGTAGTTAGTGGG.9	0	HPV+
CGCGGTATCACGACTA.9	CGCGGTATCACGACTA.9	0	HPV+
CGCGTTTGTGTAATGA.9	CGCGTTTGTGTAATGA.9	0.468270163974099	HPV+
CGCGTTTGTGTGTGCC.9	CGCGTTTGTGTGTGCC.9	0.477495842473623	HPV+
CGCTATCAGACAAAGG.9	CGCTATCAGACAAAGG.9	0	HPV+
CGCTATCAGCCCTAAT.9	CGCTATCAGCCCTAAT.9	0.399182021367745	HPV+
CGCTATCGTGACCAAG.9	CGCTATCGTGACCAAG.9	0.581248970925145	HPV+
CGCTATCGTGCTTCTC.9	CGCTATCGTGCTTCTC.9	0	HPV+
CGCTGGAAGATGCCTT.9	CGCTGGAAGATGCCTT.9	0	HPV+
CGCTGGACATCCTTGC.9	CGCTGGACATCCTTGC.9	0	HPV+
CGCTGGAGTAAATACG.9	CGCTGGAGTAAATACG.9	0.392561703272256	HPV+
CGCTGGAGTATCGCAT.9	CGCTGGAGTATCGCAT.9	0	HPV+
CGCTTCACAAGTTAAG.9	CGCTTCACAAGTTAAG.9	0.452692742116549	HPV+
CGCTTCACATACAGCT.9	CGCTTCACATACAGCT.9	0.206154426176145	HPV+
CGCTTCAGTGGCGAAT.9	CGCTTCAGTGGCGAAT.9	0	HPV+
CGGACACAGATGTGGC.9	CGGACACAGATGTGGC.9	0.19191585841265	HPV+
CGGACACAGCACAGGT.9	CGGACACAGCACAGGT.9	0.382971041323991	HPV+
CGGACACCAGCATACT.9	CGGACACCAGCATACT.9	0	HPV+
CGGACACGTGTTGAGG.9	CGGACACGTGTTGAGG.9	0	HPV+
CGGACGTTCCAAATGC.9	CGGACGTTCCAAATGC.9	0.229352325191104	HPV+
CGGACGTTCCAATGGT.9	CGGACGTTCCAATGGT.9	0	HPV+
CGGACTGAGTACCGGA.9	CGGACTGAGTACCGGA.9	0	HPV+
CGGACTGGTAAACACA.9	CGGACTGGTAAACACA.9	0	HPV+
CGGACTGTCCAGAAGG.9	CGGACTGTCCAGAAGG.9	0	HPV+
CGGACTGTCGTACGGC.9	CGGACTGTCGTACGGC.9	0	HPV+
CGGAGCTAGAGGGATA.9	CGGAGCTAGAGGGATA.9	0	HPV+
CGGAGCTCAAAGGTGC.9	CGGAGCTCAAAGGTGC.9	0.272153387934286	HPV+
CGGAGCTGTTGGAGGT.9	CGGAGCTGTTGGAGGT.9	0.256267818362323	HPV+
CGGAGCTTCAACGGGA.9	CGGAGCTTCAACGGGA.9	0	HPV+
CGGAGTCAGGACACCA.9	CGGAGTCAGGACACCA.9	0	HPV+
CGGAGTCGTACCGCTG.9	CGGAGTCGTACCGCTG.9	0	HPV+
CGGAGTCGTAGCGCAA.9	CGGAGTCGTAGCGCAA.9	0	HPV+
CGGAGTCTCATGCTCC.9	CGGAGTCTCATGCTCC.9	0	HPV+
CGGCTAGAGCGATAGC.9	CGGCTAGAGCGATAGC.9	0	HPV+
CGGCTAGAGTTTAGGA.9	CGGCTAGAGTTTAGGA.9	0.338380239314943	HPV+
CGGCTAGTCTCTTGAT.9	CGGCTAGTCTCTTGAT.9	0	HPV+
CGGGTCACAAGTCTGT.9	CGGGTCACAAGTCTGT.9	0	HPV+
CGGGTCAGTACTTGAC.9	CGGGTCAGTACTTGAC.9	0	HPV+
CGGGTCAGTATTAGCC.9	CGGGTCAGTATTAGCC.9	0.195967775092072	HPV+
CGGGTCAGTCCATGAT.9	CGGGTCAGTCCATGAT.9	0	HPV+
CGGGTCATCTCTGAGA.9	CGGGTCATCTCTGAGA.9	0.526672769531561	HPV+
CGGTTAAAGTAGTGCG.9	CGGTTAAAGTAGTGCG.9	0	HPV+
CGGTTAACACAGATTC.9	CGGTTAACACAGATTC.9	0	HPV+
CGGTTAACACAGTCGC.9	CGGTTAACACAGTCGC.9	0	HPV+
CGGTTAAGTAACGCGA.9	CGGTTAAGTAACGCGA.9	0	HPV+
CGGTTAAGTGTTAAGA.9	CGGTTAAGTGTTAAGA.9	0	HPV+
CGTAGCGAGATAGCAT.9	CGTAGCGAGATAGCAT.9	0	HPV+
CGTAGCGAGATCTGAA.9	CGTAGCGAGATCTGAA.9	0.359609138460366	HPV+
CGTAGCGGTAAGAGGA.9	CGTAGCGGTAAGAGGA.9	0	HPV+
CGTAGGCAGACCTAGG.9	CGTAGGCAGACCTAGG.9	0.487608388054397	HPV+
CGTAGGCAGGATGGTC.9	CGTAGGCAGGATGGTC.9	0.222868891204367	HPV+
CGTAGGCAGTGTCCCG.9	CGTAGGCAGTGTCCCG.9	0	HPV+
CGTAGGCCAATAGCAA.9	CGTAGGCCAATAGCAA.9	0	HPV+
CGTCACTAGAGCCCAA.9	CGTCACTAGAGCCCAA.9	0	HPV+
CGTCACTAGCTGAACG.9	CGTCACTAGCTGAACG.9	0.368932194895441	HPV+
CGTCACTCATAGAAAC.9	CGTCACTCATAGAAAC.9	0	HPV+
CGTCAGGCACTAAGTC.9	CGTCAGGCACTAAGTC.9	0	HPV+
CGTCAGGCATGTAGTC.9	CGTCAGGCATGTAGTC.9	0.219151569247867	HPV+
CGTCCATAGAAGGCCT.9	CGTCCATAGAAGGCCT.9	0	HPV+
CGTCCATCAATCTGCA.9	CGTCCATCAATCTGCA.9	0.367083179104048	HPV+
CGTCCATGTAATCACC.9	CGTCCATGTAATCACC.9	0	HPV+
CGTCTACGTCAGTGGA.9	CGTCTACGTCAGTGGA.9	0	HPV+
CGTCTACGTTTACTCT.9	CGTCTACGTTTACTCT.9	0	HPV+
CGTCTACTCCAGTAGT.9	CGTCTACTCCAGTAGT.9	0	HPV+
CGTGAGCGTGCACTTA.9	CGTGAGCGTGCACTTA.9	0	HPV+
CGTGTAACACGTAAGG.9	CGTGTAACACGTAAGG.9	0	HPV+
CGTGTAAGTAGCGTAG.9	CGTGTAAGTAGCGTAG.9	0	HPV+
CGTGTAAGTCACAAGG.9	CGTGTAAGTCACAAGG.9	0.25266988606708	HPV+
CGTGTAATCAGCACAT.9	CGTGTAATCAGCACAT.9	0	HPV+
CGTGTCTTCTTGGGTA.9	CGTGTCTTCTTGGGTA.9	0.371776265736522	HPV+
CGTTAGAAGACGCTTT.9	CGTTAGAAGACGCTTT.9	0	HPV+
CGTTAGAGTTGGGACA.9	CGTTAGAGTTGGGACA.9	0	HPV+
CGTTAGATCTCGATGA.9	CGTTAGATCTCGATGA.9	0	HPV+
CGTTCTGCAATGCCAT.9	CGTTCTGCAATGCCAT.9	0.473019459912411	HPV+
CGTTCTGCATAGTAAG.9	CGTTCTGCATAGTAAG.9	0	HPV+
CGTTCTGTCAACCAAC.9	CGTTCTGTCAACCAAC.9	0.387660672508448	HPV+
CGTTCTGTCAATACCG.9	CGTTCTGTCAATACCG.9	0	HPV+
CGTTCTGTCGCGGATC.9	CGTTCTGTCGCGGATC.9	0	HPV+
CGTTGGGAGGATGGAA.9	CGTTGGGAGGATGGAA.9	0	HPV+
CGTTGGGCATGTTCCC.9	CGTTGGGCATGTTCCC.9	0.375006213338496	HPV+
CGTTGGGGTGGTCCGT.9	CGTTGGGGTGGTCCGT.9	0.0790738165979784	HPV+
CGTTGGGTCCCAGGTG.9	CGTTGGGTCCCAGGTG.9	0	HPV+
CGTTGGGTCGAATCCA.9	CGTTGGGTCGAATCCA.9	0	HPV+
CGTTGGGTCGGTCTAA.9	CGTTGGGTCGGTCTAA.9	0.4085216223695	HPV+
CTAACTTCATCCTTGC.9	CTAACTTCATCCTTGC.9	0.319414600556973	HPV+
CTAACTTTCCAAAGTC.9	CTAACTTTCCAAAGTC.9	0.683391966971401	HPV+
CTAAGACCACTTCGAA.9	CTAAGACCACTTCGAA.9	0.320892882404275	HPV+
CTAATGGAGGACACCA.9	CTAATGGAGGACACCA.9	0	HPV+
CTAATGGGTAGGGACT.9	CTAATGGGTAGGGACT.9	0.542411374915153	HPV+
CTAATGGGTTCCCGAG.9	CTAATGGGTTCCCGAG.9	0.375747577589939	HPV+
CTACACCAGGCATGTG.9	CTACACCAGGCATGTG.9	0	HPV+
CTACACCAGTGTGAAT.9	CTACACCAGTGTGAAT.9	0	HPV+
CTACACCCACCGCTAG.9	CTACACCCACCGCTAG.9	0	HPV+
CTACACCCATATACCG.9	CTACACCCATATACCG.9	0	HPV+
CTACACCGTGCTTCTC.9	CTACACCGTGCTTCTC.9	0	HPV+
CTACACCTCCAGAGGA.9	CTACACCTCCAGAGGA.9	0.428224589704186	HPV+
CTACATTAGAACAACT.9	CTACATTAGAACAACT.9	0	HPV+
CTACATTAGCGTGAGT.9	CTACATTAGCGTGAGT.9	0.602971100897373	HPV+
CTACATTAGCTTATCG.9	CTACATTAGCTTATCG.9	0	HPV+
CTACATTGTTATCCGA.9	CTACATTGTTATCCGA.9	0	HPV+
CTACATTTCGGGAGTA.9	CTACATTTCGGGAGTA.9	0	HPV+
CTACCCAAGAGTACCG.9	CTACCCAAGAGTACCG.9	0.987439494588958	HPV+
CTACCCAGTTATGTGC.9	CTACCCAGTTATGTGC.9	0	HPV+
CTACCCATCTCGCATC.9	CTACCCATCTCGCATC.9	0	HPV+
CTACGTCCACATGGGA.9	CTACGTCCACATGGGA.9	0	HPV+
CTACGTCGTACGAAAT.9	CTACGTCGTACGAAAT.9	0	HPV+
CTACGTCGTGCACTTA.9	CTACGTCGTGCACTTA.9	0.448357824368071	HPV+
CTACGTCTCGCGTAGC.9	CTACGTCTCGCGTAGC.9	0	HPV+
CTAGCCTCAATGAATG.9	CTAGCCTCAATGAATG.9	0	HPV+
CTAGCCTCACAGGCCT.9	CTAGCCTCACAGGCCT.9	0.287736249389505	HPV+
CTAGCCTGTAAGTTCC.9	CTAGCCTGTAAGTTCC.9	0.504298597751617	HPV+
CTAGCCTTCACAATGC.9	CTAGCCTTCACAATGC.9	0	HPV+
CTAGCCTTCGTGGACC.9	CTAGCCTTCGTGGACC.9	0	HPV+
CTAGTGAGTAAGTTCC.9	CTAGTGAGTAAGTTCC.9	0.335844848247243	HPV+
CTCACACCAAGACGTG.9	CTCACACCAAGACGTG.9	0.283729189552183	HPV+
CTCACACCAGGAATGC.9	CTCACACCAGGAATGC.9	0	HPV+
CTCACACGTGAGCGAT.9	CTCACACGTGAGCGAT.9	0.353923699998317	HPV+
CTCACACGTTATGTGC.9	CTCACACGTTATGTGC.9	0	HPV+
CTCACACTCGCCCTTA.9	CTCACACTCGCCCTTA.9	0	HPV+
CTCAGAAAGTGGTCCC.9	CTCAGAAAGTGGTCCC.9	0	HPV+
CTCAGAACAAATCCGT.9	CTCAGAACAAATCCGT.9	0	HPV+
CTCAGAACACCGAAAG.9	CTCAGAACACCGAAAG.9	0	HPV+
CTCAGAACACGGATAG.9	CTCAGAACACGGATAG.9	0	HPV+
CTCAGAAGTTGTACAC.9	CTCAGAAGTTGTACAC.9	0	HPV+
CTCAGAAGTTGTCTTT.9	CTCAGAAGTTGTCTTT.9	0	HPV+
CTCATTAAGAGGTAGA.9	CTCATTAAGAGGTAGA.9	0	HPV+
CTCATTACAGCTGTTA.9	CTCATTACAGCTGTTA.9	0	HPV+
CTCATTATCGCTAGCG.9	CTCATTATCGCTAGCG.9	0	HPV+
CTCCTAGTCCTTCAAT.9	CTCCTAGTCCTTCAAT.9	0	HPV+
CTCCTAGTCGCGATCG.9	CTCCTAGTCGCGATCG.9	0.417076094787348	HPV+
CTCGAGGAGTGATCGG.9	CTCGAGGAGTGATCGG.9	0	HPV+
CTCGAGGGTGAGCGAT.9	CTCGAGGGTGAGCGAT.9	0	HPV+
CTCGAGGTCCCGGATG.9	CTCGAGGTCCCGGATG.9	0	HPV+
CTCGAGGTCTTGCATT.9	CTCGAGGTCTTGCATT.9	0.334947811398238	HPV+
CTCGGAGAGCAGCCTC.9	CTCGGAGAGCAGCCTC.9	0.244814875394866	HPV+
CTCGGAGCAAGTCTGT.9	CTCGGAGCAAGTCTGT.9	0	HPV+
CTCGGGAAGCCAGTTT.9	CTCGGGAAGCCAGTTT.9	0.293619635086454	HPV+
CTCGGGAAGGCTCAGA.9	CTCGGGAAGGCTCAGA.9	0	HPV+
CTCGGGAGTACTCGCG.9	CTCGGGAGTACTCGCG.9	0	HPV+
CTCGGGAGTTACGCGC.9	CTCGGGAGTTACGCGC.9	0.268851704398222	HPV+
CTCGTACAGTTTAGGA.9	CTCGTACAGTTTAGGA.9	0.323563515760947	HPV+
CTCGTACCACGGTGTC.9	CTCGTACCACGGTGTC.9	0	HPV+
CTCGTACTCCAGATCA.9	CTCGTACTCCAGATCA.9	0.418475100593862	HPV+
CTCGTCAAGCTGTTCA.9	CTCGTCAAGCTGTTCA.9	0	HPV+
CTCGTCATCGCGGATC.9	CTCGTCATCGCGGATC.9	0	HPV+
CTCTAATAGTGGACGT.9	CTCTAATAGTGGACGT.9	0	HPV+
CTCTAATCAGTTCCCT.9	CTCTAATCAGTTCCCT.9	0.263234852539852	HPV+
CTCTAATTCTGAGTGT.9	CTCTAATTCTGAGTGT.9	0.30469710916517	HPV+
CTCTAATTCTGCCAGG.9	CTCTAATTCTGCCAGG.9	0	HPV+
CTCTACGAGCGTCAAG.9	CTCTACGAGCGTCAAG.9	0	HPV+
CTCTACGAGTGTACTC.9	CTCTACGAGTGTACTC.9	0	HPV+
CTCTACGCACCCATTC.9	CTCTACGCACCCATTC.9	0.668538999758549	HPV+
CTCTGGTAGCCACCTG.9	CTCTGGTAGCCACCTG.9	0	HPV+
CTCTGGTAGCGTAATA.9	CTCTGGTAGCGTAATA.9	0.353493873071382	HPV+
CTCTGGTCAAGCTGAG.9	CTCTGGTCAAGCTGAG.9	0.427017780071699	HPV+
CTCTGGTGTTATCCGA.9	CTCTGGTGTTATCCGA.9	0	HPV+
CTGAAACAGAGGGCTT.9	CTGAAACAGAGGGCTT.9	0.214984487060726	HPV+
CTGAAACAGTCGATAA.9	CTGAAACAGTCGATAA.9	0	HPV+
CTGAAGTAGTGGACGT.9	CTGAAGTAGTGGACGT.9	0	HPV+
CTGAAGTCACCGCTAG.9	CTGAAGTCACCGCTAG.9	0	HPV+
CTGAAGTGTCGCTTCT.9	CTGAAGTGTCGCTTCT.9	0	HPV+
CTGAAGTGTTCGGCAC.9	CTGAAGTGTTCGGCAC.9	0.460412110166759	HPV+
CTGATAGAGGGTCTCC.9	CTGATAGAGGGTCTCC.9	0	HPV+
CTGATAGCACTTGGAT.9	CTGATAGCACTTGGAT.9	0.604775320842671	HPV+
CTGATAGGTCGCGAAA.9	CTGATAGGTCGCGAAA.9	0	HPV+
CTGATCCAGGTGCAAC.9	CTGATCCAGGTGCAAC.9	0.215584680784981	HPV+
CTGATCCCACATGTGT.9	CTGATCCCACATGTGT.9	0	HPV+
CTGATCCGTCAGTGGA.9	CTGATCCGTCAGTGGA.9	0.148043584663192	HPV+
CTGATCCTCACTGGGC.9	CTGATCCTCACTGGGC.9	0	HPV+
CTGATCCTCTCAAACG.9	CTGATCCTCTCAAACG.9	0	HPV+
CTGCCTAAGCCTTGAT.9	CTGCCTAAGCCTTGAT.9	0.858108776491419	HPV+
CTGCCTAAGGAGTTGC.9	CTGCCTAAGGAGTTGC.9	0.715925677467439	HPV+
CTGCCTAGTTAGATGA.9	CTGCCTAGTTAGATGA.9	0	HPV+
CTGCCTATCAGGTTCA.9	CTGCCTATCAGGTTCA.9	0.176319753069251	HPV+
CTGCGGACACAAGACG.9	CTGCGGACACAAGACG.9	0	HPV+
CTGCGGATCCCAAGTA.9	CTGCGGATCCCAAGTA.9	0	HPV+
CTGCTGTCACAACGCC.9	CTGCTGTCACAACGCC.9	0	HPV+
CTGCTGTCAGGAATCG.9	CTGCTGTCAGGAATCG.9	0.369125023337444	HPV+
CTGCTGTGTCTGCGGT.9	CTGCTGTGTCTGCGGT.9	0.241804682031278	HPV+
CTGCTGTGTGATAAAC.9	CTGCTGTGTGATAAAC.9	0	HPV+
CTGGTCTAGAGCCCAA.9	CTGGTCTAGAGCCCAA.9	0.426647841969092	HPV+
CTGGTCTAGCACGCCT.9	CTGGTCTAGCACGCCT.9	0	HPV+
CTGGTCTAGGGAAACA.9	CTGGTCTAGGGAAACA.9	0	HPV+
CTGGTCTCAAAGTGCG.9	CTGGTCTCAAAGTGCG.9	0	HPV+
CTGGTCTTCGTCTGCT.9	CTGGTCTTCGTCTGCT.9	0.530044203762416	HPV+
CTGTGCTGTCCGTGAC.9	CTGTGCTGTCCGTGAC.9	0	HPV+
CTGTGCTGTTCCACAA.9	CTGTGCTGTTCCACAA.9	0	HPV+
CTGTTTAGTCTAAAGA.9	CTGTTTAGTCTAAAGA.9	0.504116837751383	HPV+
CTGTTTAGTTGGTAAA.9	CTGTTTAGTTGGTAAA.9	0	HPV+
CTTAACTAGATGTAAC.9	CTTAACTAGATGTAAC.9	0	HPV+
CTTAACTAGCTGCCCA.9	CTTAACTAGCTGCCCA.9	0	HPV+
CTTAACTGTCTTCAAG.9	CTTAACTGTCTTCAAG.9	0	HPV+
CTTACCGGTAGGCATG.9	CTTACCGGTAGGCATG.9	0	HPV+
CTTACCGGTTCATGGT.9	CTTACCGGTTCATGGT.9	0	HPV+
[truncated: 2,674 more rows]
