# Supplementary material for: A positive feedback loop between BACH1 and IL-1β promotes the progression of HPV-negative head and neck squamous cell carcinoma
Source: Cell Commun Signal. 2026 May 25;24:409. doi: 10.1186/s12964-026-02957-2 (PMC13377829; doi:10.1186/s12964-026-02957-2)
Supplement: Supplementary file 7 — Supplementary Material 7. [file 12964_2026_2957_MOESM7_ESM.xlsx]

## Sheet: Sheet1
Mass Spectrometry Analysis of BACH1-containing Protein Complex
Description	MW [kDa]	Peptide Sequence
BACH1	81.9	EESGKPGAHVTVK
		NDFQSLLK
		LAMEPEETK
		TFGESQDLPLK
		EAALSQEQIQILAK
		DIHASVQPNER
		DLETDEVEEFLENK
		DHILSTLGETK
		DGSEQISQK
		ERDHILSTLGETK
		EDSSVASSDR
		EVAEHLAK
		LAMEPEETKK
		LSLLDQR
		SDLGTREDSSVASSDR
		EDSSVASSDRSSVER
		GFEPLIQFAYTAK
		DGSEQISQKR
		ISESPEPGQR
		GNSEPGYAR
		DLQVMLK
PBRM1	192.8	LEDHEYKPLDPK
		ITADGAHFELR
		GVGVALDDPYENYR
		EQGIQDPIK
		LAQFVAR
		EQGIQDPIKGGDVR
		ELLAALQK
SMARCA5	121.8	GAVDGGLSIPHSTK
		YLMEEDEDAYKK
PRMT5	72.6	EQGNIEEAVR
		AATGEEVPR
		DPEAQFEMPYVVR
		DDIIENAPTTHTEEYSGEEK
		DTNVQVLMVLGAGR
		EKDRDPEAQFEMPYVVR
		VPEEEKDTNVQVLMVLGAGR
		GPLVNASLR
		VPLVAPEDLR
		AAILPTSIFLTNK
		YSQYQQAIYK
		SDLLLSGR
		REFIQEPAK
		EFIQEPAK
		AAILPTSIFLTNKK
		DDGVSIPGEYTSFLAPISSSK
		KGFPVLSK
		GTQSIPNDSPAR
CCT3	60.5	SVTEQGAELSNEER
		EIQVQHPAAK
		AVAQALEVIPR
		ALDDMISTLK
CCT8	59.6	EDGAISTIVLR
		AIADTGANVVVTGGK
		AVDDGVNTFK
		GSTDNLMDDIER
		LVPGGGATEIELAK
		MVINHLEK
		YLTESYGTGQDIDDR
FBXO22	44.5	TSMETALALEK
		VVAEELENVR
		TAEAAMQR
		AKGNVEADAFR
		GNVEADAFR
		AELNEFLTR
BRG1		LTQVLNTHYVAPR
		LMEEDELPSWIIKDDAEVER
		IPDPDSDDVSEVDAR
		LLLTGTPLQNK
		VDLNEEETILIIR
		QDVDDEYGVSQALAR
		DTALETALNAK
		EVDYSDSLTEK
		AIEEGTLEEIEEEVR
		GPTPFNQNQLHQLR
		GLDPVEILQER
		DSDAGSSTPTTSTR
		KAENAEGQTPAIGPDGEPLDETSQMSDLPVK
		YMIVDEGHR
		AVATYHANTER
		KIPDPDSDDVSEVDAR
		LLNFQR
ARID1A		EEAGGEAAAAAAAER
		EIGGLTQVNK
		YLAFTEEK
		VDENHSEFTLYESR
		FPFGISPAQSHR
		LVLETLSK
				High
				High
				High
				High
				High
				High
				High
				High
				High
				High
				High
				High
				High
				High
				High
				High
				High
				High
				High
				High
				High
				High
				High
				High
				High
				High
				High
				High
				High
				High
				High
				High
				TPFGPLSSR
				Confidence
				High
				High
				High
				High
				High
				High
				High
				High
				High
				High
				High
				High
				High
				High
				High
				High
				High
				High
				High
				High
				High
				High
				High
				High
				High
				High
				High
				High
				High
				High
				High
				High
				High
				High
				High
				High
				High
				High
				High
				High
				High
				High
				High
				High
				High
				TADKGWQNSIR
				Confidence
				High
				High
				High
				EEAPASPLRPLYPQISPLK
				Confidence
				High
				High
				High
				High
				High
				High
				High
				High
				EGSPIPHDPEFGSK
				Confidence
				High
				High
				High
				High
				High
				High
				High
				High
				High
				High
				High
				High
				High
				High
				High
				High
				High
				High
				High
				High
				High
				High
				High
				High
				High
				High
				High
				High
				High
				High
				High
				High
				High
				EPAAAVAATATTTPATATTASASASSTGEPEVK
				Confidence
				High
				High
				High
				High
				High
				High
				High
				High
				High
				High
				High
				High
				High
				High
				High
				High
				High
				High
				High
				High
				High
				High
				High
				High
				EPAAAVAATATTTPATATTASASASSTGEPEVKR
				Confidence
				High
				High
				AASEQQADTSGGDSPK
				Confidence
				High
				High
				High
				High
				High
				High
				High
				HNLSLNR
				Confidence
				High
				High
				High
				High
				High
				High
				High
				High
				High
				High
				High
				High
				High
				High
				High
				High
				High
				High
				High
				High
				High
				High
				High
				High
				High
				GSFWRIDPASEAK
				Confidence
				High
				HYPYYRTADK
				Confidence
				High
				GAPALQLPK
				Confidence
				High
				High
				High
				High
				High
				High
				High
				High
				High
				High
				High
				High
				High
				High
				High
				High
				High
				High
				High
				High
				High
				High
				High
				High
				High
				High
				High
				High
				High
				QSPGPALARLEGR
				Confidence
				High
				High
				EFEFLMR
				Confidence
				High
				High
				High
				High
				High
				High
				High
				EFEFLMR
				Confidence
				High
				High
				High
				High
				High
				High
				High
				High
				High
				High
				High
				FPSTAIK
				Confidence
				High
				High
				High
				High
				High
				High
				High
				LVEQAFR
				Confidence
				High
				High
				High
				High
				High
				High
				High
				High
				High
				High
				High
				High
				High
				High
				High
				High
				High
				High
				High
				High
				High
				High
				High
				High
				High
				LVEQAFRK
