# Supplementary material for: A positive feedback loop between BACH1 and IL-1β promotes the progression of HPV-negative head and neck squamous cell carcinoma
Source: Cell Commun Signal. 2026 May 25;24:409. doi: 10.1186/s12964-026-02957-2 (PMC13377829; doi:10.1186/s12964-026-02957-2)
Supplement: Supplementary file 8 — Supplementary Material 8. [file 12964_2026_2957_MOESM8_ESM.xls]

## Sheet: BACH1
seqnames	start	end	width	strand	V4	V5	V6	V7	V8	V9	V10	annotation	geneChr	geneStart	geneEnd	geneLength	geneStrand	geneId	transcriptId	distanceToTSS	ENSEMBL	SYMBOL	GENENAME
chr1	9997	10467	471	*	Bowtie2_on_data_8_and_data_7__alignments_peak_2	2578	.	23.2189	257.834	252.43	170	Promoter (1-2kb)	1	11869	14409	2541	1	100287102	ENST00000456328.2	-1402	ENSG00000223972	DDX11L1	DEAD/H-box helicase 11 like 1 (pseudogene)
chr1	29149	29350	202	*	Bowtie2_on_data_8_and_data_7__alignments_peak_3	76	.	4.58169	7.68656	4.99322	172	Promoter (<=1kb)	1	29554	31097	1544	1	107985730	ENST00000473358.1	-204	NA	MIR1302-2HG	MIR1302-2 host gene
chr1	39364	39588	225	*	Bowtie2_on_data_8_and_data_7__alignments_peak_4	41	.	3.32797	4.13632	1.81358	156	Distal Intergenic	1	34554	36081	1528	2	645520	ENST00000417324.1	-3283	ENSG00000237613	FAM138A	family with sequence similarity 138 member A
chr1	72242	72466	225	*	Bowtie2_on_data_8_and_data_7__alignments_peak_5	65	.	4.43729	6.58146	3.97749	5	Distal Intergenic	1	65419	71585	6167	1	79501	ENST00000641515.2	6823	ENSG00000186092	OR4F5	olfactory receptor family 4 subfamily F member 5
chr1	136598	136837	240	*	Bowtie2_on_data_8_and_data_7__alignments_peak_6	53	.	3.42819	5.33425	2.86278	147	Promoter (2-3kb)	1	120725	133723	12999	2	100996442	ENST00000610542.1	-2875	NA	LOC100996442	WAS protein family homolog 2-like
chr1	137244	137511	268	*	Bowtie2_on_data_8_and_data_7__alignments_peak_7	64	.	3.88024	6.41796	3.83746	125	Promoter (2-3kb)	1	139790	140339	550	2	729737	ENST00000493797.1	2828	NA	LOC729737	uncharacterized LOC729737
chr1	180267	180997	731	*	Bowtie2_on_data_8_and_data_7__alignments_peak_8	78	.	4.06363	7.85291	5.14807	637	Promoter (1-2kb)	1	182696	184174	1479	1	102725121	ENST00000624431.2	-1699	ENSG00000223972	DDX11L17	DEAD/H-box helicase 11 like 17 (pseudogene)
chr1	191393	191828	436	*	Bowtie2_on_data_8_and_data_7__alignments_peak_9	83	.	4.30249	8.35121	5.61231	294	Intron (ENST00000623083.4/102723897, intron 1 of 9)	1	187891	187958	68	2	102465909	ENST00000612080.1	-3435	ENSG00000273874	MIR6859-2	microRNA 6859-2
chr1	199594	200344	751	*	Bowtie2_on_data_8_and_data_7__alignments_peak_10	111	.	5.34618	11.1203	8.19811	305	Distal Intergenic	1	185217	195411	10195	2	102723897	ENST00000623083.4	-4183	NA	WASH9P	WAS protein family homolog 9, pseudogene
chr1	350098	350298	201	*	Bowtie2_on_data_8_and_data_7__alignments_peak_11	41	.	3.32797	4.13632	1.81358	134	Intron (ENST00000441866.2/112268260, intron 3 of 3)	1	258144	359681	101538	2	112268260	ENST00000441866.2	9383	NA	LOC112268260	uncharacterized LOC112268260
chr1	371968	372358	391	*	Bowtie2_on_data_8_and_data_7__alignments_peak_12	127	.	5.98014	12.7458	9.73089	101	Intron (ENST00000440163.1/112268260, intron 2 of 2)	1	365395	368450	3056	2	112268260	ENST00000453935.1	-3518	NA	LOC112268260	uncharacterized LOC112268260
chr1	378290	378588	299	*	Bowtie2_on_data_8_and_data_7__alignments_peak_13	52	.	3.65376	5.28479	2.81848	144	Promoter (1-2kb)	1	365615	379972	14358	2	112268260	ENST00000440163.1	1384	NA	LOC112268260	uncharacterized LOC112268260
chr1	402655	402905	251	*	Bowtie2_on_data_8_and_data_7__alignments_peak_14	34	.	2.95819	3.40422	1.21442	25	Intron (ENST00000455207.5/112268260, intron 1 of 2)	1	365615	379972	14358	2	112268260	ENST00000440163.1	-22683	NA	LOC112268260	uncharacterized LOC112268260
chr1	432846	433220	375	*	Bowtie2_on_data_8_and_data_7__alignments_peak_15	77	.	4.6257	7.76385	5.06515	156	Intron (ENST00000455207.5/112268260, intron 1 of 2)	1	450740	451678	939	2	729759	ENST00000426406.4	18458	ENSG00000284733	OR4F29	olfactory receptor family 4 subfamily F member 29
chr1	433556	434856	1301	*	Bowtie2_on_data_8_and_data_7__alignments_peak_16	114	.	5.89698	11.4112	8.46939	575	Intron (ENST00000455207.5/112268260, intron 1 of 2)	1	450740	451678	939	2	729759	ENST00000426406.4	16822	ENSG00000284733	OR4F29	olfactory receptor family 4 subfamily F member 29
chr1	529139	529375	237	*	Bowtie2_on_data_8_and_data_7__alignments_peak_17	73	.	4.75497	7.38289	4.71876	187	Distal Intergenic	1	494464	502508	8045	2	100132287	ENST00000440038.7	-26631	NA	LOC100132287	uncharacterized LOC100132287
chr1	588111	588443	333	*	Bowtie2_on_data_8_and_data_7__alignments_peak_18	91	.	5.4247	9.13105	6.33549	242	Promoter (<=1kb)	1	586278	588453	2176	2	105378947	ENST00000417636.2	10	NA	LOC105378947	proline-rich extensin-like protein EPR1
chr1	588957	589296	340	*	Bowtie2_on_data_8_and_data_7__alignments_peak_19	66	.	4.32765	6.67376	4.06295	93	Promoter (<=1kb)	1	586278	588453	2176	2	105378947	ENST00000417636.2	-504	NA	LOC105378947	proline-rich extensin-like protein EPR1
chr1	596284	596718	435	*	Bowtie2_on_data_8_and_data_7__alignments_peak_20	86	.	4.58244	8.6076	5.84578	78	Intron (ENST00000634833.2/105378947, intron 3 of 5)	1	586278	588453	2176	2	105378947	ENST00000417636.2	-7831	NA	LOC105378947	proline-rich extensin-like protein EPR1
chr1	600483	600750	268	*	Bowtie2_on_data_8_and_data_7__alignments_peak_21	41	.	2.99169	4.13149	1.81358	108	Intron (ENST00000634833.2/105378947, intron 3 of 5)	1	586278	588453	2176	2	105378947	ENST00000417636.2	-12030	NA	LOC105378947	proline-rich extensin-like protein EPR1
chr1	605596	605883	288	*	Bowtie2_on_data_8_and_data_7__alignments_peak_22	52	.	3.51388	5.26831	2.80318	135	Intron (ENST00000634833.2/105378947, intron 2 of 5)	1	586071	612813	26743	2	105378947	ENST00000634833.2	6930	NA	LOC105378947	proline-rich extensin-like protein EPR1
chr1	606096	606302	207	*	Bowtie2_on_data_8_and_data_7__alignments_peak_23	40	.	3.068	4.08312	1.79763	113	Intron (ENST00000634833.2/105378947, intron 2 of 5)	1	586071	612813	26743	2	105378947	ENST00000634833.2	6511	NA	LOC105378947	proline-rich extensin-like protein EPR1
chr1	611373	612330	958	*	Bowtie2_on_data_8_and_data_7__alignments_peak_24	66	.	4.17043	6.67773	4.0664	410	Promoter (<=1kb)	1	586071	612813	26743	2	105378947	ENST00000634833.2	483	NA	LOC105378947	proline-rich extensin-like protein EPR1
chr1	629651	630009	359	*	Bowtie2_on_data_8_and_data_7__alignments_peak_25	3088	.	4.65712	308.863	303.37	162	Promoter (1-2kb)	1	627377	631150	3774	2	101928626	ENST00000452176.2	1141	ENSG00000230021	LOC101928626	uncharacterized LOC101928626
chr1	630770	631323	554	*	Bowtie2_on_data_8_and_data_7__alignments_peak_26	888	.	2.70269	88.8425	84.1238	325	Promoter (<=1kb)	1	627377	631150	3774	2	101928626	ENST00000452176.2	0	ENSG00000230021	LOC101928626	uncharacterized LOC101928626
chr1	631893	632287	395	*	Bowtie2_on_data_8_and_data_7__alignments_peak_27	1618	.	3.44065	161.821	156.681	93	Promoter (<=1kb)	1	594198	631204	37007	2	105378947	ENST00000641296.1	-689	NA	LOC105378947	proline-rich extensin-like protein EPR1
chr1	632520	632829	310	*	Bowtie2_on_data_8_and_data_7__alignments_peak_28	5243	.	6.09529	524.352	518.644	143	Promoter (<=1kb)	1	594191	633129	38939	2	105378947	ENST00000440196.3	300	NA	LOC105378947	proline-rich extensin-like protein EPR1
chr1	633895	634166	272	*	Bowtie2_on_data_8_and_data_7__alignments_peak_29	4984	.	5.93094	498.472	492.784	121	Promoter (<=1kb)	1	594191	633129	38939	2	105378947	ENST00000440196.3	-766	NA	LOC105378947	proline-rich extensin-like protein EPR1
chr1	668363	668973	611	*	Bowtie2_on_data_8_and_data_7__alignments_peak_30	106	.	5.92549	10.6982	7.8002	384	Intron (ENST00000419394.2/81399, intron 3 of 3)	1	685716	686654	939	2	81399	ENST00000332831.5	17681	ENSG00000284662	OR4F16	olfactory receptor family 4 subfamily F member 16
chr1	669519	669912	394	*	Bowtie2_on_data_8_and_data_7__alignments_peak_31	52	.	3.77943	5.26409	2.79963	318	Intron (ENST00000419394.2/81399, intron 3 of 3)	1	685716	686654	939	2	81399	ENST00000332831.5	16742	ENSG00000284662	OR4F16	olfactory receptor family 4 subfamily F member 16
chr1	772049	772425	377	*	Bowtie2_on_data_8_and_data_7__alignments_peak_32	60	.	4.13777	6.09244	3.53901	164	Promoter (1-2kb)	1	764723	774280	9558	2	100288069	ENST00000428504.2	1855	NA	LOC100288069	uncharacterized LOC100288069
chr1	778799	779184	386	*	Bowtie2_on_data_8_and_data_7__alignments_peak_33	135	.	6.64622	13.5794	10.5202	101	Promoter (<=1kb)	1	778802	810057	31256	1	105378580	ENST00000656571.1	0	ENSG00000237491	LINC01409	long intergenic non-protein coding RNA 1409
chr1	827452	827902	451	*	Bowtie2_on_data_8_and_data_7__alignments_peak_34	99	.	5.50695	9.9724	7.12098	222	Promoter (<=1kb)	1	594308	827769	233462	2	105378947	ENST00000635509.2	0	NA	LOC105378947	proline-rich extensin-like protein EPR1
chr1	865185	865418	234	*	Bowtie2_on_data_8_and_data_7__alignments_peak_35	57	.	4.06751	5.72853	3.20644	160	Exon (ENST00000671208.1/107984850, exon 2 of 2)	1	868240	870201	1962	2	284593	ENST00000432963.1	4783	ENSG00000230368	FAM41C	family with sequence similarity 41 member C
chr1	876122	876417	296	*	Bowtie2_on_data_8_and_data_7__alignments_peak_36	70	.	4.37333	7.03094	4.39302	140	Promoter (<=1kb)	1	868403	876802	8400	2	284593	ENST00000427857.1	385	ENSG00000230368	FAM41C	family with sequence similarity 41 member C
chr1	938251	938642	392	*	Bowtie2_on_data_8_and_data_7__alignments_peak_37	59	.	3.38063	5.90472	3.36737	44	Promoter (<=1kb)	1	939275	944259	4985	1	148398	ENST00000455979.1	-633	ENSG00000187634	SAMD11	sterile alpha motif domain containing 11
chr1	959318	959589	272	*	Bowtie2_on_data_8_and_data_7__alignments_peak_38	63	.	3.2797	6.33315	3.75984	47	Promoter (<=1kb)	1	954426	959309	4884	2	26155	ENST00000487214.1	-9	ENSG00000188976	NOC2L	NOC2 like nucleolar associated transcriptional repressor
chr1	966377	966620	244	*	Bowtie2_on_data_8_and_data_7__alignments_peak_39	48	.	2.61202	4.80329	2.40458	177	Promoter (<=1kb)	1	966482	975865	9384	1	84069	ENST00000379410.8	0	ENSG00000187583	PLEKHN1	pleckstrin homology domain containing N1
chr1	976205	976499	295	*	Bowtie2_on_data_8_and_data_7__alignments_peak_40	69	.	3.27049	6.95694	4.32506	200	Promoter (<=1kb)	1	975205	976641	1437	2	84808	ENST00000479361.1	142	ENSG00000187642	PERM1	PPARGC1 and ESRR induced regulator, muscle 1
chr1	978624	978842	219	*	Bowtie2_on_data_8_and_data_7__alignments_peak_41	44	.	2.71382	4.4279	2.07165	35	Promoter (1-2kb)	1	975205	976641	1437	2	84808	ENST00000479361.1	-1983	ENSG00000187642	PERM1	PPARGC1 and ESRR induced regulator, muscle 1
chr1	979864	980265	402	*	Bowtie2_on_data_8_and_data_7__alignments_peak_42	61	.	3.21403	6.17424	3.61424	42	Promoter (1-2kb)	1	975198	982093	6896	2	84808	ENST00000433179.4	1828	ENSG00000187642	PERM1	PPARGC1 and ESRR induced regulator, muscle 1
chr1	1000103	1000808	706	*	Bowtie2_on_data_8_and_data_7__alignments_peak_43	119	.	3.77763	11.909	8.94081	225	Promoter (<=1kb)	1	998962	1000172	1211	2	57801	ENST00000428771.6	0	ENSG00000188290	HES4	hes family bHLH transcription factor 4
chr1	1013520	1014040	521	*	Bowtie2_on_data_8_and_data_7__alignments_peak_44	92	.	3.94513	9.22742	6.42587	136	Promoter (<=1kb)	1	1013497	1014540	1044	1	9636	ENST00000649529.1	23	ENSG00000187608	ISG15	ISG15 ubiquitin like modifier
chr1	1019499	1020124	626	*	Bowtie2_on_data_8_and_data_7__alignments_peak_45	197	.	4.56851	19.7967	16.4591	314	Promoter (<=1kb)	1	1020120	1056116	35997	1	375790	ENST00000379370.7	0	ENSG00000188157	AGRN	agrin
chr1	1021370	1022036	667	*	Bowtie2_on_data_8_and_data_7__alignments_peak_46	83	.	2.86843	8.35153	5.61262	362	Promoter (1-2kb)	1	1020123	1056118	35996	1	375790	ENST00000620552.4	1247	ENSG00000188157	AGRN	agrin
chr1	1024925	1025235	311	*	Bowtie2_on_data_8_and_data_7__alignments_peak_47	49	.	2.45862	4.93067	2.49871	96	Intron (ENST00000379370.7/375790, intron 2 of 35)	1	1020123	1056118	35996	1	375790	ENST00000620552.4	4802	ENSG00000188157	AGRN	agrin
chr1	1030238	1030989	752	*	Bowtie2_on_data_8_and_data_7__alignments_peak_48	130	.	4.47443	13.0695	10.0382	630	Intron (ENST00000379370.7/375790, intron 2 of 35)	1	1034106	1056116	22011	1	375790	ENST00000651234.1	-3117	ENSG00000188157	AGRN	agrin
chr1	1052551	1052810	260	*	Bowtie2_on_data_8_and_data_7__alignments_peak_49	35	.	2.50943	3.52478	1.31803	187	Promoter (<=1kb)	1	1051986	1056112	4127	1	375790	ENST00000461111.1	565	ENSG00000188157	AGRN	agrin
chr1	1069076	1069332	257	*	Bowtie2_on_data_8_and_data_7__alignments_peak_50	47	.	2.52448	4.70697	2.31889	136	Exon (ENST00000412397.2/100288175, exon 10 of 10)	1	1064495	1066274	1780	1	100288175	ENST00000433695.1	4581	ENSG00000217801	LOC100288175	uncharacterized LOC100288175
chr1	1073790	1074396	607	*	Bowtie2_on_data_8_and_data_7__alignments_peak_51	257	.	5.82536	25.746	22.1901	293	Promoter (<=1kb)	1	1070967	1074306	3340	2	401934	ENST00000453464.3	0	ENSG00000237330	RNF223	ring finger protein 223
chr1	1079570	1080269	700	*	Bowtie2_on_data_8_and_data_7__alignments_peak_52	67	.	3.17668	6.70419	4.09081	114	Distal Intergenic	1	1082146	1084072	1927	2	54991	ENST00000464905.1	3803	ENSG00000131591	C1orf159	chromosome 1 open reading frame 159
chr1	1080765	1081121	357	*	Bowtie2_on_data_8_and_data_7__alignments_peak_53	63	.	3.20368	6.35815	3.7829	146	Promoter (2-3kb)	1	1082146	1084072	1927	2	54991	ENST00000464905.1	2951	ENSG00000131591	C1orf159	chromosome 1 open reading frame 159
chr1	1116059	1116344	286	*	Bowtie2_on_data_8_and_data_7__alignments_peak_54	63	.	3.97377	6.33017	3.75698	189	Promoter (<=1kb)	1	1081818	1116081	34264	2	54991	ENST00000379339.5	0	ENSG00000131591	C1orf159	chromosome 1 open reading frame 159
chr1	1123500	1123835	336	*	Bowtie2_on_data_8_and_data_7__alignments_peak_55	75	.	4.3615	7.58599	4.89956	119	Distal Intergenic	1	1087190	1116361	29172	2	54991	ENST00000475119.5	-7139	ENSG00000131591	C1orf159	chromosome 1 open reading frame 159
chr1	1143374	1143578	205	*	Bowtie2_on_data_8_and_data_7__alignments_peak_56	90	.	4.6644	9.08328	6.29109	118	Exon (ENST00000416774.1/254099, exon 3 of 3)	1	1137017	1144056	7040	1	254099	ENST00000416774.1	6357	ENSG00000223823	LINC01342	long intergenic non-protein coding RNA 1342
chr1	1150242	1150540	299	*	Bowtie2_on_data_8_and_data_7__alignments_peak_57	51	.	3.46526	5.18138	2.72463	161	Distal Intergenic	1	1137017	1144056	7040	1	254099	ENST00000416774.1	13225	ENSG00000223823	LINC01342	long intergenic non-protein coding RNA 1342
chr1	1162537	1163214	678	*	Bowtie2_on_data_8_and_data_7__alignments_peak_58	145	.	4.87784	14.5984	11.4883	240	Distal Intergenic	1	1167104	1167198	95	1	406984	ENST00000384997.3	-3890	ENSG00000207730	MIR200B	microRNA 200b
chr1	1192486	1192710	225	*	Bowtie2_on_data_8_and_data_7__alignments_peak_59	41	.	3.32797	4.13632	1.81358	129	Intron (ENST00000379289.6/254173, intron 13 of 15)	1	1185036	1197475	12440	1	254173	ENST00000486379.1	7450	ENSG00000162571	TTLL10	tubulin tyrosine ligase like 10
chr1	1201803	1202538	736	*	Bowtie2_on_data_8_and_data_7__alignments_peak_60	179	.	5.78526	17.9287	14.6669	292	Distal Intergenic	1	1203844	1205680	1837	2	8784	ENST00000486728.5	3142	ENSG00000186891	TNFRSF18	TNF receptor superfamily member 18
chr1	1231786	1232221	436	*	Bowtie2_on_data_8_and_data_7__alignments_peak_61	76	.	3.83469	7.62371	4.93487	176	Promoter (<=1kb)	1	1216931	1232001	15071	2	51150	ENST00000360001.12	0	ENSG00000078808	SDF4	stromal cell derived factor 4
chr1	1249087	1249546	460	*	Bowtie2_on_data_8_and_data_7__alignments_peak_62	48	.	3.17773	4.85897	2.45363	240	Promoter (2-3kb)	1	1242453	1246722	4270	2	388581	ENST00000330388.2	-2365	ENSG00000184163	C1QTNF12	C1q and TNF related 12
chr1	1274021	1274378	358	*	Bowtie2_on_data_8_and_data_7__alignments_peak_63	63	.	3.69261	6.30937	3.7379	179	Promoter (<=1kb)	1	1255048	1273864	18817	2	118424	ENST00000464036.5	-157	ENSG00000160087	UBE2J2	ubiquitin conjugating enzyme E2 J2
chr1	1291793	1292088	296	*	Bowtie2_on_data_8_and_data_7__alignments_peak_64	37	.	2.56458	3.78522	1.54214	197	Promoter (2-3kb)	1	1294499	1295008	510	2	116983	ENST00000470659.1	2920	ENSG00000131584	ACAP3	ArfGAP with coiled-coil, ankyrin repeat and PH domains 3
chr1	1304908	1305117	210	*	Bowtie2_on_data_8_and_data_7__alignments_peak_65	57	.	2.7166	5.74269	3.2195	157	Promoter (<=1kb)	1	1301448	1304901	3454	2	116983	ENST00000478065.5	-7	ENSG00000131584	ACAP3	ArfGAP with coiled-coil, ankyrin repeat and PH domains 3
chr1	1305422	1305778	357	*	Bowtie2_on_data_8_and_data_7__alignments_peak_66	61	.	2.79999	6.1711	3.61145	25	Promoter (<=1kb)	1	1292390	1305929	13540	2	116983	ENST00000492936.5	151	ENSG00000131584	ACAP3	ArfGAP with coiled-coil, ankyrin repeat and PH domains 3
chr1	1311129	1311471	343	*	Bowtie2_on_data_8_and_data_7__alignments_peak_67	42	.	2.47168	4.27671	1.93753	292	Promoter (1-2kb)	1	1312502	1312566	65	2	102465435	ENST00000620702.1	1095	ENSG00000283712	MIR6727	microRNA 6727
chr1	1319007	1319335	329	*	Bowtie2_on_data_8_and_data_7__alignments_peak_68	48	.	3.17026	4.8446	2.44092	252	Promoter (<=1kb)	1	1312787	1319346	6560	2	54973	ENST00000531377.5	11	ENSG00000127054	INTS11	integrator complex subunit 11
chr1	1337716	1337932	217	*	Bowtie2_on_data_8_and_data_7__alignments_peak_69	68	.	3.29875	6.81433	4.19301	150	Promoter (1-2kb)	1	1336412	1339422	3011	2	1855	ENST00000632445.1	1490	ENSG00000107404	DVL1	dishevelled segment polarity protein 1
chr1	1344816	1345371	556	*	Bowtie2_on_data_8_and_data_7__alignments_peak_70	316	.	6.4527	31.6511	27.9076	252	Intron (ENST00000378891.9/1855, intron 1 of 14)	1	1341770	1348955	7186	2	1855	ENST00000472445.1	3584	ENSG00000107404	DVL1	dishevelled segment polarity protein 1
chr1	1348188	1348520	333	*	Bowtie2_on_data_8_and_data_7__alignments_peak_71	62	.	2.83486	6.28077	3.71183	234	Promoter (<=1kb)	1	1341770	1348955	7186	2	1855	ENST00000472445.1	435	ENSG00000107404	DVL1	dishevelled segment polarity protein 1
chr1	1371996	1372210	215	*	Bowtie2_on_data_8_and_data_7__alignments_peak_72	59	.	3.49179	5.90884	3.37103	58	Promoter (2-3kb)	1	1374244	1375144	901	2	54998	ENST00000489799.1	2934	ENSG00000175756	AURKAIP1	aurora kinase A interacting protein 1
chr1	1375293	1375539	247	*	Bowtie2_on_data_8_and_data_7__alignments_peak_73	104	.	4.69	10.4267	7.54362	156	Promoter (<=1kb)	1	1373736	1375207	1472	2	54998	ENST00000338338.10	-86	ENSG00000175756	AURKAIP1	aurora kinase A interacting protein 1
chr1	1381889	1382753	865	*	Bowtie2_on_data_8_and_data_7__alignments_peak_74	57	.	3.63131	5.71093	3.20343	119	Distal Intergenic	1	1386495	1388713	2219	2	81669	ENST00000463260.5	5960	ENSG00000221978	CCNL2	cyclin L2
chr1	1433334	1433604	271	*	Bowtie2_on_data_8_and_data_7__alignments_peak_75	136	.	4.90805	13.6519	10.5891	117	Promoter (<=1kb)	1	1430550	1434488	3939	2	102724312	ENST00000454562.1	884	NA	LINC01770	long intergenic non-protein coding RNA 1770
chr1	1435466	1435738	273	*	Bowtie2_on_data_8_and_data_7__alignments_peak_76	56	.	3.00823	5.66708	3.16401	145	Promoter (<=1kb)	1	1435523	1440765	5243	1	64856	ENST00000338660.5	0	ENSG00000179403	VWA1	von Willebrand factor A domain containing 1
chr1	1505160	1505655	496	*	Bowtie2_on_data_8_and_data_7__alignments_peak_77	50	.	3.52021	5.05721	2.61259	213	Promoter (<=1kb)	1	1505671	1509466	3796	1	83858	ENST00000692936.1	-16	ENSG00000160072	ATAD3B	ATPase family AAA domain containing 3B
chr1	1511049	1511278	230	*	Bowtie2_on_data_8_and_data_7__alignments_peak_78	50	.	3.39019	5.04644	2.60297	89	Promoter (<=1kb)	1	1512162	1534685	22524	1	55210	ENST00000378756.8	-884	ENSG00000197785	ATAD3A	ATPase family AAA domain containing 3A
chr1	1511721	1512349	629	*	Bowtie2_on_data_8_and_data_7__alignments_peak_79	77	.	4.28258	7.72749	5.03126	422	Promoter (<=1kb)	1	1512162	1534685	22524	1	55210	ENST00000378756.8	0	ENSG00000197785	ATAD3A	ATPase family AAA domain containing 3A
chr1	1517951	1518590	640	*	Bowtie2_on_data_8_and_data_7__alignments_peak_80	103	.	4.6604	10.3602	7.48094	364	Promoter (<=1kb)	1	1517621	1522780	5160	1	55210	ENST00000429957.1	330	ENSG00000197785	ATAD3A	ATPase family AAA domain containing 3A
chr1	1533225	1533606	382	*	Bowtie2_on_data_8_and_data_7__alignments_peak_81	57	.	3.52948	5.75279	3.2285	92	Intron (ENST00000378756.8/55210, intron 15 of 15)	1	1539056	1540350	1295	2	339453	ENST00000624426.1	6744	ENSG00000205090	TMEM240	transmembrane protein 240
chr1	1605574	1606572	999	*	Bowtie2_on_data_8_and_data_7__alignments_peak_82	116	.	4.92071	11.6212	8.66831	63	Distal Intergenic	1	1600314	1602703	2390	1	105378586	ENST00000658591.1	5260	NA	LOC105378586	uncharacterized LOC105378586
chr1	1615149	1615851	703	*	Bowtie2_on_data_8_and_data_7__alignments_peak_83	128	.	5.30174	12.8543	9.83385	516	Promoter (<=1kb)	1	1615454	1630604	15151	1	142678	ENST00000479659.5	0	ENSG00000197530	MIB2	MIB E3 ubiquitin protein ligase 2
chr1	1627351	1627769	419	*	Bowtie2_on_data_8_and_data_7__alignments_peak_84	236	.	7.07262	23.6355	20.1529	145	Promoter (<=1kb)	1	1627460	1629552	2093	1	142678	ENST00000473511.5	0	ENSG00000197530	MIB2	MIB E3 ubiquitin protein ligase 2
chr1	1634500	1634889	390	*	Bowtie2_on_data_8_and_data_7__alignments_peak_85	47	.	3.14072	4.78767	2.39033	299	Promoter (<=1kb)	1	1634240	1635263	1024	1	8510	ENST00000490017.1	260	ENSG00000189409	MMP23B	matrix metallopeptidase 23B
chr1	1651427	1651975	549	*	Bowtie2_on_data_8_and_data_7__alignments_peak_86	88	.	5.0472	8.82067	6.04516	323	Intron (ENST00000341832.11/984, intron 4 of 19)	1	1641772	1658972	17201	2	984	ENST00000341028.8	6997	ENSG00000248333	CDK11B	cyclin dependent kinase 11B
chr1	1659082	1659312	231	*	Bowtie2_on_data_8_and_data_7__alignments_peak_87	34	.	2.90567	3.47584	1.27579	112	Promoter (<=1kb)	1	1635738	1659012	23275	2	984	ENST00000629312.2	-70	ENSG00000248333	CDK11B	cyclin dependent kinase 11B
chr1	1686265	1686953	689	*	Bowtie2_on_data_8_and_data_7__alignments_peak_88	146	.	5.57139	14.6179	11.507	266	Intron (ENST00000614300.4/728661, intron 2 of 6)	1	1670425	1692709	22285	2	728661	ENST00000481276.1	5756	ENSG00000189339	SLC35E2B	solute carrier family 35 member E2B
chr1	1692633	1693484	852	*	Bowtie2_on_data_8_and_data_7__alignments_peak_89	193	.	5.9966	19.3356	16.0158	475	Promoter (<=1kb)	1	1659529	1692724	33196	2	728661	ENST00000614300.4	0	ENSG00000189339	SLC35E2B	solute carrier family 35 member E2B
chr1	1724286	1724842	557	*	Bowtie2_on_data_8_and_data_7__alignments_peak_90	100	.	5.32901	10.0104	7.15631	347	Promoter (<=1kb)	1	1702379	1724357	21979	2	728642	ENST00000404249.8	0	ENSG00000008128	CDK11A	cyclin dependent kinase 11A
chr1	1732560	1732800	241	*	Bowtie2_on_data_8_and_data_7__alignments_peak_91	55	.	3.96323	5.5611	3.06789	27	Promoter (2-3kb)	1	1731828	1735620	3793	2	9906	ENST00000475229.2	2820	NA	SLC35E2A	solute carrier family 35 member E2A
chr1	1745857	1746771	915	*	Bowtie2_on_data_8_and_data_7__alignments_peak_92	423	.	8.46213	42.3297	38.305	622	Promoter (<=1kb)	1	1724838	1745919	21082	2	9906	ENST00000647043.1	0	NA	SLC35E2A	solute carrier family 35 member E2A
chr1	1758782	1759346	565	*	Bowtie2_on_data_8_and_data_7__alignments_peak_93	116	.	4.95107	11.6915	8.73486	148	Promoter (<=1kb)	1	1752471	1758575	6105	2	65220	ENST00000342348.9	-207	ENSG00000008130	NADK	NAD kinase
chr1	1778779	1779137	359	*	Bowtie2_on_data_8_and_data_7__alignments_peak_94	52	.	3.25145	5.208	2.74867	111	Promoter (<=1kb)	1	1751232	1778790	27559	2	65220	ENST00000341991.7	0	ENSG00000008130	NADK	NAD kinase
chr1	1835563	1835768	206	*	Bowtie2_on_data_8_and_data_7__alignments_peak_95	49	.	3.69774	4.91239	2.48225	73	Intron (ENST00000610897.4/2782, intron 1 of 10)	1	1804526	1832285	27760	2	2782	ENST00000437146.1	-3278	ENSG00000078369	GNB1	G protein subunit beta 1
chr1	1852766	1852993	228	*	Bowtie2_on_data_8_and_data_7__alignments_peak_96	57	.	4.06751	5.72853	3.20644	138	Intron (ENST00000610897.4/2782, intron 1 of 10)	1	1804526	1832285	27760	2	2782	ENST00000437146.1	-20481	ENSG00000078369	GNB1	G protein subunit beta 1
chr1	1891185	1891672	488	*	Bowtie2_on_data_8_and_data_7__alignments_peak_97	129	.	5.34702	12.9578	9.93183	201	Promoter (<=1kb)	1	1891223	1892726	1504	1	105378949	ENST00000689170.1	0	ENSG00000231050	GNB1-DT	GNB1 divergent transcript
chr1	1907133	1907676	544	*	Bowtie2_on_data_8_and_data_7__alignments_peak_98	166	.	5.62337	16.6936	13.4842	261	Distal Intergenic	1	1915108	1917294	2187	1	163688	ENST00000378604.3	-7432	ENSG00000169885	CALML6	calmodulin like 6
chr1	1919266	1919774	509	*	Bowtie2_on_data_8_and_data_7__alignments_peak_99	332	.	7.37664	33.2733	29.4835	109	Promoter (<=1kb)	1	1917591	1919279	1689	2	339456	ENST00000310991.8	0	ENSG00000178821	TMEM52	transmembrane protein 52
chr1	1934241	1934811	571	*	Bowtie2_on_data_8_and_data_7__alignments_peak_100	93	.	4.97712	9.35977	6.54493	127	Intron (ENST00000493964.5/85452, intron 25 of 37)	1	1921957	1927929	5973	2	85452	ENST00000464311.5	-6312	ENSG00000142609	CFAP74	cilia and flagella associated protein 74
chr1	1944184	1944447	264	*	Bowtie2_on_data_8_and_data_7__alignments_peak_101	44	.	3.27677	4.43577	2.07892	202	Exon (ENST00000493964.5/85452, exon 21 of 38)	1	1946348	1960106	13759	2	85452	ENST00000493316.5	15659	ENSG00000142609	CFAP74	cilia and flagella associated protein 74
chr1	1969093	1969591	499	*	Bowtie2_on_data_8_and_data_7__alignments_peak_102	850	.	12.7372	85.0735	80.3916	179	Intron (ENST00000493964.5/85452, intron 10 of 37)	1	1955711	1960108	4398	2	85452	ENST00000461752.3	-8985	ENSG00000142609	CFAP74	cilia and flagella associated protein 74
chr1	2060552	2060922	371	*	Bowtie2_on_data_8_and_data_7__alignments_peak_103	47	.	3.48135	4.77613	2.37989	204	Intron (ENST00000378567.8/5590, intron 4 of 17)	1	2055679	2135347	79669	1	5590	ENST00000466651.5	4873	ENSG00000067606	PRKCZ	protein kinase C zeta
chr1	2133228	2133870	643	*	Bowtie2_on_data_8_and_data_7__alignments_peak_104	310	.	8.31855	31.0853	27.359	235	Promoter (<=1kb)	1	2133638	2148924	15287	1	5590	ENST00000471018.6	0	ENSG00000067606	PRKCZ	protein kinase C zeta
chr1	2160600	2160922	323	*	Bowtie2_on_data_8_and_data_7__alignments_peak_105	51	.	3.68734	5.11425	2.66382	115	Intron (ENST00000378567.8/5590, intron 10 of 17)	1	2168848	2185393	16546	1	5590	ENST00000505322.5	-7926	ENSG00000067606	PRKCZ	protein kinase C zeta
chr1	2189511	2189926	416	*	Bowtie2_on_data_8_and_data_7__alignments_peak_106	125	.	5.18107	12.5762	9.5701	172	3' UTR	1	2189544	2194108	4565	2	199990	ENST00000497675.2	4182	ENSG00000162585	FAAP20	FA core complex associated protein 20
chr1	2194826	2195138	313	*	Bowtie2_on_data_8_and_data_7__alignments_peak_107	82	.	4.11309	8.23887	5.50751	104	Promoter (<=1kb)	1	2184478	2194775	10298	2	199990	ENST00000414253.5	-51	ENSG00000162585	FAAP20	FA core complex associated protein 20
chr1	2204933	2205329	397	*	Bowtie2_on_data_8_and_data_7__alignments_peak_108	109	.	4.06195	10.9415	8.0297	168	Promoter (1-2kb)	1	2198063	2203882	5820	2	199990	ENST00000514625.1	-1051	ENSG00000162585	FAAP20	FA core complex associated protein 20
chr1	2227722	2228023	302	*	Bowtie2_on_data_8_and_data_7__alignments_peak_109	203	.	6.53477	20.3696	17.0092	137	Promoter (<=1kb)	1	2228319	2310213	81895	1	6497	ENST00000378536.5	-296	ENSG00000157933	SKI	SKI proto-oncogene
chr1	2255716	2256057	342	*	Bowtie2_on_data_8_and_data_7__alignments_peak_110	67	.	4.06589	6.76108	4.14357	289	Intron (ENST00000378536.5/6497, intron 1 of 6)	1	2247996	2303376	55381	1	6497	ENST00000478223.2	7720	ENSG00000157933	SKI	SKI proto-oncogene
chr1	2289843	2290531	689	*	Bowtie2_on_data_8_and_data_7__alignments_peak_111	67	.	4.07737	6.7821	4.16312	397	Intron (ENST00000378536.5/6497, intron 1 of 6)	1	2303646	2304368	723	1	6497	ENST00000507179.1	-13115	ENSG00000157933	SKI	SKI proto-oncogene
chr1	2336107	2336397	291	*	Bowtie2_on_data_8_and_data_7__alignments_peak_112	31	.	2.68099	3.11883	1.03057	251	Intron (ENST00000378531.8/79906, intron 12 of 13)	1	2351644	2351857	214	2	100129534	ENST00000417061.2	15460	ENSG00000269896	LOC100129534	small nuclear ribonucleoprotein polypeptide N pseudogene
chr1	2356442	2356678	237	*	Bowtie2_on_data_8_and_data_7__alignments_peak_113	46	.	3.38135	4.61036	2.23301	178	Intron (ENST00000378531.8/79906, intron 10 of 13)	1	2350414	2352820	2407	2	100129534	ENST00000602865.1	-3622	ENSG00000269896	LOC100129534	small nuclear ribonucleoprotein polypeptide N pseudogene
chr1	2359139	2359361	223	*	Bowtie2_on_data_8_and_data_7__alignments_peak_114	61	.	4.1827	6.16624	3.60696	156	Intron (ENST00000378531.8/79906, intron 8 of 13)	1	2350414	2352820	2407	2	100129534	ENST00000602865.1	-6319	ENSG00000269896	LOC100129534	small nuclear ribonucleoprotein polypeptide N pseudogene
chr1	2391612	2391843	232	*	Bowtie2_on_data_8_and_data_7__alignments_peak_115	82	.	4.41891	8.2881	5.55347	8	Promoter (<=1kb)	1	2391775	2405442	13668	1	11079	ENST00000378513.7	0	ENSG00000157916	RER1	retention in endoplasmic reticulum sorting receptor 1
chr1	2406622	2406988	367	*	Bowtie2_on_data_8_and_data_7__alignments_peak_116	43	.	3.12941	4.37691	2.02654	100	3' UTR	1	2408583	2410004	1422	2	5192	ENST00000515760.1	3016	ENSG00000157911	PEX10	peroxisomal biogenesis factor 10
chr1	2526339	2526757	419	*	Bowtie2_on_data_8_and_data_7__alignments_peak_117	55	.	3.70084	5.59907	3.10242	61	Promoter (<=1kb)	1	2508537	2526596	18060	2	55229	ENST00000378466.9	0	ENSG00000157881	PANK4	pantothenate kinase 4 (inactive)
chr1	2535011	2535388	378	*	Bowtie2_on_data_8_and_data_7__alignments_peak_118	83	.	4.30249	8.35121	5.61231	126	Intron (ENST00000644246.1/ENST00000644246.1, intron 1 of 1)	1	2528745	2530263	1519	2	388585	ENST00000378453.4	-4748	ENSG00000197921	HES5	hes family bHLH transcription factor 5
chr1	2546032	2546264	233	*	Bowtie2_on_data_8_and_data_7__alignments_peak_119	85	.	4.53449	8.51443	5.75884	132	Exon (ENST00000644246.1/ENST00000644246.1, exon 2 of 2)	1	2550074	2551598	1525	2	115110	ENST00000448624.2	5334	NA	TNFRSF14-AS1	TNFRSF14 antisense RNA 1
chr1	2586404	2586697	294	*	Bowtie2_on_data_8_and_data_7__alignments_peak_120	67	.	4.20949	6.74614	4.12975	236	Promoter (<=1kb)	1	2586491	2589632	3142	1	127281	ENST00000493183.5	0	ENSG00000157870	PRXL2B	peroxiredoxin like 2B
chr1	2654893	2655551	659	*	Bowtie2_on_data_8_and_data_7__alignments_peak_121	85	.	4.53449	8.51443	5.75884	225	Intron (ENST00000401095.9/100287898, intron 6 of 8)	1	2590639	2633016	42378	2	79258	ENST00000378412.8	-21877	ENSG00000142606	MMEL1	membrane metalloendopeptidase like 1
chr1	2819609	2819833	225	*	Bowtie2_on_data_8_and_data_7__alignments_peak_122	65	.	4.43729	6.58146	3.97749	206	Distal Intergenic	1	2636986	2801693	164708	2	100287898	ENST00000401095.9	-17916	ENSG00000215912	TTC34	tetratricopeptide repeat domain 34
chr1	2849087	2849657	571	*	Bowtie2_on_data_8_and_data_7__alignments_peak_123	158	.	6.91267	15.8379	12.6688	275	Distal Intergenic	1	2636986	2801693	164708	2	100287898	ENST00000401095.9	-47394	ENSG00000215912	TTC34	tetratricopeptide repeat domain 34
chr1	2926625	2927093	469	*	Bowtie2_on_data_8_and_data_7__alignments_peak_124	126	.	5.92993	12.6483	9.63874	159	Distal Intergenic	1	3021467	3022903	1437	1	140625	ENST00000378404.4	-94374	ENSG00000169717	ACTRT2	actin related protein T2
chr1	2960767	2961011	245	*	Bowtie2_on_data_8_and_data_7__alignments_peak_125	57	.	4.06751	5.72853	3.20644	194	Exon (ENST00000641229.1/ENST00000641229.1, exon 3 of 3)	1	3021467	3022903	1437	1	140625	ENST00000378404.4	-60456	ENSG00000169717	ACTRT2	actin related protein T2
chr1	2977338	2977565	228	*	Bowtie2_on_data_8_and_data_7__alignments_peak_126	46	.	3.29914	4.67517	2.29081	19	Distal Intergenic	1	3021467	3022903	1437	1	140625	ENST00000378404.4	-43902	ENSG00000169717	ACTRT2	actin related protein T2
chr1	3165380	3165664	285	*	Bowtie2_on_data_8_and_data_7__alignments_peak_127	65	.	4.23972	6.52576	3.93613	156	Intron (ENST00000511072.5/63976, intron 1 of 15)	1	3127975	3128035	61	1	100422968	ENST00000635819.1	37405	ENSG00000283572	MIR4251	microRNA 4251
chr1	3180891	3181305	415	*	Bowtie2_on_data_8_and_data_7__alignments_peak_128	89	.	4.92694	8.93519	6.15241	159	Intron (ENST00000511072.5/63976, intron 1 of 15)	1	3127975	3128035	61	1	100422968	ENST00000635819.1	52916	ENSG00000283572	MIR4251	microRNA 4251
chr1	3181529	3181959	431	*	Bowtie2_on_data_8_and_data_7__alignments_peak_129	114	.	5.6936	11.4195	8.47737	142	Intron (ENST00000511072.5/63976, intron 1 of 15)	1	3127975	3128035	61	1	100422968	ENST00000635819.1	53554	ENSG00000283572	MIR4251	microRNA 4251
chr1	3270718	3270927	210	*	Bowtie2_on_data_8_and_data_7__alignments_peak_130	37	.	3.08127	3.75191	1.51313	73	Intron (ENST00000511072.5/63976, intron 3 of 15)	1	3244132	3386918	142787	1	63976	ENST00000463591.1	26586	ENSG00000142611	PRDM16	PR/SET domain 16
chr1	3313034	3313423	390	*	Bowtie2_on_data_8_and_data_7__alignments_peak_131	72	.	4.18387	7.25482	4.60036	172	Exon (ENST00000669140.1/105378604, exon 2 of 2)	1	3313052	3323149	10098	2	105378604	ENST00000669140.1	9726	NA	LOC105378604	uncharacterized LOC105378604
chr1	3411251	3411503	253	*	Bowtie2_on_data_8_and_data_7__alignments_peak_132	37	.	3.05951	3.71784	1.48348	159	Exon (ENST00000511072.5/63976, exon 9 of 16)	1	3424919	3434095	9177	1	63976	ENST00000378389.5	-13416	ENSG00000142611	PRDM16	PR/SET domain 16
chr1	3453333	3453779	447	*	Bowtie2_on_data_8_and_data_7__alignments_peak_133	73	.	4.07982	7.3327	4.67227	63	Promoter (<=1kb)	1	3454665	3481113	26449	1	27237	ENST00000378378.9	-886	ENSG00000130762	ARHGEF16	Rho guanine nucleotide exchange factor 16
chr1	3460385	3460600	216	*	Bowtie2_on_data_8_and_data_7__alignments_peak_134	35	.	2.67336	3.55151	1.34144	181	Intron (ENST00000378378.9/27237, intron 1 of 14)	1	3466005	3481113	15109	1	27237	ENST00000378373.5	-5405	ENSG00000130762	ARHGEF16	Rho guanine nucleotide exchange factor 16
chr1	3471272	3471683	412	*	Bowtie2_on_data_8_and_data_7__alignments_peak_135	72	.	3.14854	7.24272	4.5891	50	Promoter (<=1kb)	1	3471607	3474457	2851	1	27237	ENST00000464620.1	0	ENSG00000130762	ARHGEF16	Rho guanine nucleotide exchange factor 16
chr1	3473521	3474097	577	*	Bowtie2_on_data_8_and_data_7__alignments_peak_136	113	.	3.851	11.3754	8.43591	434	Promoter (<=1kb)	1	3472769	3481113	8345	1	27237	ENST00000485984.1	752	ENSG00000130762	ARHGEF16	Rho guanine nucleotide exchange factor 16
chr1	3482022	3482760	739	*	Bowtie2_on_data_8_and_data_7__alignments_peak_137	100	.	4.53632	10.079	7.22102	650	Distal Intergenic	1	3472769	3481113	8345	1	27237	ENST00000485984.1	9253	ENSG00000130762	ARHGEF16	Rho guanine nucleotide exchange factor 16
chr1	3491468	3491960	493	*	Bowtie2_on_data_8_and_data_7__alignments_peak_138	64	.	3.6521	6.47239	3.88754	343	Promoter (1-2kb)	1	3490312	3493486	3175	2	1953	ENST00000494257.1	1526	ENSG00000162591	MEGF6	multiple EGF like domains 6
chr1	3502358	3502677	320	*	Bowtie2_on_data_8_and_data_7__alignments_peak_139	62	.	3.45122	6.28247	3.71339	160	Intron (ENST00000356575.9/1953, intron 17 of 36)	1	3490925	3496717	5793	2	1953	ENST00000491842.1	-5641	ENSG00000162591	MEGF6	multiple EGF like domains 6
chr1	3643634	3643934	301	*	Bowtie2_on_data_8_and_data_7__alignments_peak_140	74	.	4.80706	7.46835	4.79002	155	Intron (ENST00000378322.7/49856, intron 3 of 10)	1	3631886	3639625	7740	2	49856	ENST00000471223.1	-4009	ENSG00000116213	WRAP73	WD repeat containing, antisense to TP73
chr1	3675061	3675331	271	*	Bowtie2_on_data_8_and_data_7__alignments_peak_141	162	.	6.44661	16.206	13.0198	141	Intron (ENST00000378295.9/7161, intron 1 of 13)	1	3658938	3668772	9835	2	105378610	ENST00000443034.1	-6289	NA	TP73-AS3	TP73 antisense RNA 3
chr1	3680879	3681257	379	*	Bowtie2_on_data_8_and_data_7__alignments_peak_142	81	.	4.3633	8.17831	5.45099	101	Promoter (1-2kb)	1	3682366	3733079	50714	1	7161	ENST00000603362.5	-1109	ENSG00000078900	TP73	tumor protein p73
chr1	3698820	3699099	280	*	Bowtie2_on_data_8_and_data_7__alignments_peak_143	67	.	3.66268	6.7395	4.12362	197	Promoter (<=1kb)	1	3698058	3733091	35034	1	7161	ENST00000378290.4	762	ENSG00000078900	TP73	tumor protein p73
chr1	3717147	3717854	708	*	Bowtie2_on_data_8_and_data_7__alignments_peak_144	143	.	4.90234	14.3253	11.2302	226	Intron (ENST00000378295.9/7161, intron 4 of 13)	1	3727478	3733367	5890	1	7161	ENST00000604566.1	-9624	ENSG00000078900	TP73	tumor protein p73
chr1	3772441	3772809	369	*	Bowtie2_on_data_8_and_data_7__alignments_peak_145	58	.	3.56431	5.81991	3.28989	218	Promoter (<=1kb)	1	3772749	3775956	3208	1	388588	ENST00000642557.4	0	ENSG00000235169	SMIM1	small integral membrane protein 1 (Vel blood group)
chr1	3796056	3796783	728	*	Bowtie2_on_data_8_and_data_7__alignments_peak_146	57	.	4.06751	5.72853	3.20644	23	Promoter (<=1kb)	1	3778559	3796498	17940	2	57470	ENST00000378251.3	0	ENSG00000130764	LRRC47	leucine rich repeat containing 47
chr1	3857004	3857708	705	*	Bowtie2_on_data_8_and_data_7__alignments_peak_147	119	.	5.60076	11.9989	9.02586	245	Promoter (<=1kb)	1	3857267	3860490	3224	1	1677	ENST00000625756.2	0	ENSG00000169598	DFFB	DNA fragmentation factor subunit beta
chr1	3892095	3892655	561	*	Bowtie2_on_data_8_and_data_7__alignments_peak_148	93	.	5.54661	9.33473	6.52157	217	Exon (ENST00000474140.1/339448, exon 2 of 3)	1	3889153	3900221	11069	2	339448	ENST00000680169.1	7566	ENSG00000198912	C1orf174	chromosome 1 open reading frame 174
chr1	3900203	3901438	1236	*	Bowtie2_on_data_8_and_data_7__alignments_peak_149	125	.	5.33503	12.5616	9.55628	240	Promoter (<=1kb)	1	3900347	3914654	14308	1	100133612	ENST00000667408.2	0	ENSG00000236423	LINC01134	long intergenic non-protein coding RNA 1134
chr1	4078171	4078458	288	*	Bowtie2_on_data_8_and_data_7__alignments_peak_150	74	.	4.80706	7.46835	4.79002	59	Distal Intergenic	1	3976140	3998855	22716	1	105376673	ENST00000641078.1	102031	ENSG00000284668	LINC02780	long intergenic non-protein coding RNA 2780
chr1	4632495	4633334	840	*	Bowtie2_on_data_8_and_data_7__alignments_peak_151	218	.	8.47439	21.8703	18.452	296	Distal Intergenic	1	4654609	4792534	137926	1	55966	ENST00000378191.5	-21275	ENSG00000196581	AJAP1	adherens junctions associated protein 1
chr1	4650590	4650814	225	*	Bowtie2_on_data_8_and_data_7__alignments_peak_152	208	.	8.20103	20.8022	17.425	100	Distal Intergenic	1	4654609	4792534	137926	1	55966	ENST00000378191.5	-3795	ENSG00000196581	AJAP1	adherens junctions associated protein 1
chr1	5379488	5379789	302	*	Bowtie2_on_data_8_and_data_7__alignments_peak_153	49	.	3.69774	4.91239	2.48225	283	Distal Intergenic	1	5490829	5492804	1976	2	105376686	ENST00000649109.1	113015	NA	LOC105376686	uncharacterized LOC105376686
chr1	5978046	5978437	392	*	Bowtie2_on_data_8_and_data_7__alignments_peak_154	66	.	4.29793	6.62384	4.01664	87	Exon (ENST00000378156.9/261734, exon 3 of 30)	1	5990927	6090419	99493	1	8514	ENST00000655548.1	-12490	ENSG00000069424	KCNAB2	potassium voltage-gated channel subfamily A regulatory beta subunit 2
chr1	5992021	5992713	693	*	Bowtie2_on_data_8_and_data_7__alignments_peak_155	72	.	4.48983	7.23149	4.57888	193	Promoter (<=1kb)	1	5862811	5992424	129614	2	261734	ENST00000478423.6	0	ENSG00000131697	NPHP4	nephrocystin 4
chr1	6025977	6026357	381	*	Bowtie2_on_data_8_and_data_7__alignments_peak_156	71	.	3.63222	7.16332	4.51578	307	Promoter (<=1kb)	1	6026013	6099119	73107	1	8514	ENST00000428161.6	0	ENSG00000069424	KCNAB2	potassium voltage-gated channel subfamily A regulatory beta subunit 2
chr1	6052651	6052949	299	*	Bowtie2_on_data_8_and_data_7__alignments_peak_157	54	.	3.72441	5.40427	2.92603	186	Intron (ENST00000655548.1/8514, intron 3 of 9)	1	6046114	6098855	52742	1	8514	ENST00000458166.6	6537	ENSG00000069424	KCNAB2	potassium voltage-gated channel subfamily A regulatory beta subunit 2
chr1	6058756	6059145	390	*	Bowtie2_on_data_8_and_data_7__alignments_peak_158	73	.	4.73698	7.35334	4.69123	262	Intron (ENST00000655548.1/8514, intron 3 of 9)	1	6065753	6100023	34271	1	8514	ENST00000662363.1	-6608	ENSG00000069424	KCNAB2	potassium voltage-gated channel subfamily A regulatory beta subunit 2
chr1	6068827	6069210	384	*	Bowtie2_on_data_8_and_data_7__alignments_peak_159	56	.	3.84843	5.61262	3.11454	116	Intron (ENST00000655548.1/8514, intron 3 of 9)	1	6065753	6100023	34271	1	8514	ENST00000662363.1	3074	ENSG00000069424	KCNAB2	potassium voltage-gated channel subfamily A regulatory beta subunit 2
chr1	6109038	6109290	253	*	Bowtie2_on_data_8_and_data_7__alignments_peak_160	68	.	4.43495	6.85333	4.22906	75	Promoter (2-3kb)	1	6105081	6106772	1692	2	26038	ENST00000475121.1	-2266	ENSG00000116254	CHD5	chromodomain helicase DNA binding protein 5
chr1	6146673	6147003	331	*	Bowtie2_on_data_8_and_data_7__alignments_peak_161	36	.	2.93351	3.68302	1.45424	55	Promoter (2-3kb)	1	6105081	6144104	39024	2	26038	ENST00000462991.5	-2569	ENSG00000116254	CHD5	chromodomain helicase DNA binding protein 5
chr1	6205242	6205573	332	*	Bowtie2_on_data_8_and_data_7__alignments_peak_162	90	.	4.08462	9.02126	6.23316	176	Promoter (<=1kb)	1	6205475	6208307	2833	1	388591	ENST00000466994.5	0	ENSG00000158286	RNF207	ring finger protein 207
chr1	6205994	6206333	340	*	Bowtie2_on_data_8_and_data_7__alignments_peak_163	108	.	4.47706	10.8794	7.97083	169	Promoter (<=1kb)	1	6206119	6221299	15181	1	388591	ENST00000377939.5	0	ENSG00000158286	RNF207	ring finger protein 207
chr1	6220175	6220552	378	*	Bowtie2_on_data_8_and_data_7__alignments_peak_164	153	.	6.26128	15.3778	12.2306	227	3' UTR	1	6212738	6219343	6606	1	388591	ENST00000483336.1	7437	ENSG00000158286	RNF207	ring finger protein 207
chr1	6245258	6245460	203	*	Bowtie2_on_data_8_and_data_7__alignments_peak_165	58	.	3.37366	5.88992	3.35396	39	Promoter (1-2kb)	1	6244179	6245578	1400	1	390992	ENST00000377898.4	1079	ENSG00000173673	HES3	hes family bHLH transcription factor 3
chr1	6258535	6259073	539	*	Bowtie2_on_data_8_and_data_7__alignments_peak_166	89	.	4.4249	8.90533	6.12448	253	Promoter (2-3kb)	1	6247353	6261098	13746	2	387509	ENST00000377893.3	2025	ENSG00000158292	GPR153	G protein-coupled receptor 153
chr1	6343418	6343914	497	*	Bowtie2_on_data_8_and_data_7__alignments_peak_167	109	.	5.26271	10.9539	8.04132	267	Intron (ENST00000608083.5/11332, intron 2 of 8)	1	6281130	6352249	71120	2	11332	ENST00000473466.2	8335	ENSG00000097021	ACOT7	acyl-CoA thioesterase 7
chr1	6358601	6358907	307	*	Bowtie2_on_data_8_and_data_7__alignments_peak_168	51	.	3.22244	5.15019	2.69656	189	Promoter (<=1kb)	1	6264273	6359344	95072	2	11332	ENST00000377842.7	437	ENSG00000097021	ACOT7	acyl-CoA thioesterase 7
chr1	6385054	6386404	1351	*	Bowtie2_on_data_8_and_data_7__alignments_peak_169	137	.	5.86813	13.7173	10.6514	930	Promoter (<=1kb)	1	6264273	6385813	121541	2	11332	ENST00000377855.6	0	ENSG00000097021	ACOT7	acyl-CoA thioesterase 7
chr1	6393197	6394023	827	*	Bowtie2_on_data_8_and_data_7__alignments_peak_170	157	.	5.88082	15.7558	12.5901	307	Promoter (<=1kb)	1	6264269	6393361	129093	2	11332	ENST00000608083.5	0	ENSG00000097021	ACOT7	acyl-CoA thioesterase 7
chr1	6414207	6415154	948	*	Bowtie2_on_data_8_and_data_7__alignments_peak_171	278	.	8.74945	27.8566	24.2299	525	Intron (ENST00000377837.5/54626, intron 3 of 3)	1	6413000	6419903	6904	2	54626	ENST00000377836.8	4749	ENSG00000069812	HES2	hes family bHLH transcription factor 2
chr1	6440445	6440714	270	*	Bowtie2_on_data_8_and_data_7__alignments_peak_172	75	.	3.93263	7.57406	4.88876	22	Promoter (<=1kb)	1	6440378	6445757	5380	1	83715	ENST00000418286.1	67	ENSG00000187017	ESPN	espin
chr1	6471697	6472249	553	*	Bowtie2_on_data_8_and_data_7__alignments_peak_173	120	.	4.5614	12.0482	9.07245	467	Promoter (<=1kb)	1	6470637	6472240	1604	2	57449	ENST00000674685.1	0	ENSG00000171680	PLEKHG5	pleckstrin homology and RhoGEF domain containing G5
chr1	6488886	6489819	934	*	Bowtie2_on_data_8_and_data_7__alignments_peak_174	106	.	3.80339	10.6895	7.79192	493	Promoter (<=1kb)	1	6467122	6490570	23449	2	57449	ENST00000377725.5	751	ENSG00000171680	PLEKHG5	pleckstrin homology and RhoGEF domain containing G5
chr1	6491361	6491762	402	*	Bowtie2_on_data_8_and_data_7__alignments_peak_175	72	.	3.14064	7.21903	4.56738	229	Promoter (<=1kb)	1	6467122	6491667	24546	2	57449	ENST00000377728.8	0	ENSG00000171680	PLEKHG5	pleckstrin homology and RhoGEF domain containing G5
chr1	6579779	6580394	616	*	Bowtie2_on_data_8_and_data_7__alignments_peak_176	56	.	3.47849	5.6541	3.15268	341	Promoter (<=1kb)	1	6579994	6589280	9287	1	3104	ENST00000377674.9	0	ENSG00000204859	ZBTB48	zinc finger and BTB domain containing 48
chr1	6601307	6601550	244	*	Bowtie2_on_data_8_and_data_7__alignments_peak_177	47	.	2.95028	4.78166	2.38518	163	Promoter (1-2kb)	1	6590724	6602869	12146	2	9903	ENST00000377658.8	1319	ENSG00000162413	KLHL21	kelch like family member 21
chr1	6602757	6603037	281	*	Bowtie2_on_data_8_and_data_7__alignments_peak_178	75	.	3.78198	7.50496	4.82411	253	Promoter (<=1kb)	1	6590724	6602869	12146	2	9903	ENST00000377658.8	0	ENSG00000162413	KLHL21	kelch like family member 21
chr1	6613191	6613748	558	*	Bowtie2_on_data_8_and_data_7__alignments_peak_179	145	.	6.24887	14.5102	11.4042	384	Promoter (<=1kb)	1	6613731	6624030	10300	1	148479	ENST00000377648.5	0	ENSG00000116273	PHF13	PHD finger protein 13
chr1	6619706	6619922	217	*	Bowtie2_on_data_8_and_data_7__alignments_peak_180	57	.	4.06751	5.72853	3.20644	142	Exon (ENST00000377648.5/148479, exon 3 of 4)	1	6624868	6633562	8695	1	90326	ENST00000054650.9	-4946	ENSG00000041988	THAP3	THAP domain containing 3
chr1	6624933	6625263	331	*	Bowtie2_on_data_8_and_data_7__alignments_peak_181	61	.	4.16761	6.14148	3.58408	113	Promoter (<=1kb)	1	6625171	6628519	3349	1	90326	ENST00000484676.1	0	ENSG00000041988	THAP3	THAP domain containing 3
chr1	6701586	6701975	390	*	Bowtie2_on_data_8_and_data_7__alignments_peak_182	64	.	4.3726	6.4764	3.89116	259	Promoter (<=1kb)	1	6634170	6701816	67647	2	55735	ENST00000377577.10	0	ENSG00000007923	DNAJC11	DnaJ heat shock protein family (Hsp40) member C11
chr1	6743717	6744270	554	*	Bowtie2_on_data_8_and_data_7__alignments_peak_183	80	.	4.81053	8.08593	5.36502	83	Distal Intergenic	1	6724673	6729993	5321	1	100505887	ENST00000654537.1	19044	NA	LINC01672	long intergenic non-protein coding RNA 1672
chr1	6784621	6785529	909	*	Bowtie2_on_data_8_and_data_7__alignments_peak_184	211	.	7.42005	21.1381	17.7484	482	Promoter (<=1kb)	1	6783892	6784843	952	2	110841581	ENST00000442889.1	0	NA	CAMTA1-DT	CAMTA1 divergent transcript
chr1	6859865	6860205	341	*	Bowtie2_on_data_8_and_data_7__alignments_peak_185	65	.	4.43729	6.58146	3.97749	299	Intron (ENST00000490738.5/23261, intron 2 of 2)	1	6853095	6872045	18951	1	23261	ENST00000472283.1	6770	ENSG00000171735	CAMTA1	calmodulin binding transcription activator 1
chr1	6962528	6963198	671	*	Bowtie2_on_data_8_and_data_7__alignments_peak_186	249	.	7.98642	24.9731	21.4431	479	Intron (ENST00000303635.12/23261, intron 3 of 22)	1	6874056	6887842	13787	1	23261	ENST00000467267.1	88472	ENSG00000171735	CAMTA1	calmodulin binding transcription activator 1
chr1	7103785	7104037	253	*	Bowtie2_on_data_8_and_data_7__alignments_peak_187	37	.	3.04875	3.70097	1.46912	34	Intron (ENST00000303635.12/23261, intron 4 of 22)	1	6874056	6887842	13787	1	23261	ENST00000467267.1	229729	ENSG00000171735	CAMTA1	calmodulin binding transcription activator 1
chr1	7109987	7110338	352	*	Bowtie2_on_data_8_and_data_7__alignments_peak_188	34	.	2.95819	3.40422	1.21442	200	Intron (ENST00000303635.12/23261, intron 4 of 22)	1	6874056	6887842	13787	1	23261	ENST00000467267.1	235931	ENSG00000171735	CAMTA1	calmodulin binding transcription activator 1
chr1	7117609	7118070	462	*	Bowtie2_on_data_8_and_data_7__alignments_peak_189	188	.	7.74219	18.8832	15.5826	338	Intron (ENST00000303635.12/23261, intron 4 of 22)	1	6874056	6887842	13787	1	23261	ENST00000467267.1	243553	ENSG00000171735	CAMTA1	calmodulin binding transcription activator 1
chr1	7147732	7148295	564	*	Bowtie2_on_data_8_and_data_7__alignments_peak_190	59	.	4.065	5.97252	3.42937	30	Intron (ENST00000303635.12/23261, intron 4 of 22)	1	7368942	7370270	1329	1	23261	ENST00000427317.1	-220647	ENSG00000171735	CAMTA1	calmodulin binding transcription activator 1
chr1	7228457	7228687	231	*	Bowtie2_on_data_8_and_data_7__alignments_peak_191	49	.	3.69774	4.91239	2.48225	154	Intron (ENST00000303635.12/23261, intron 4 of 22)	1	7368942	7370270	1329	1	23261	ENST00000427317.1	-140255	ENSG00000171735	CAMTA1	calmodulin binding transcription activator 1
chr1	7228977	7229387	411	*	Bowtie2_on_data_8_and_data_7__alignments_peak_192	41	.	3.32797	4.13632	1.81358	82	Intron (ENST00000303635.12/23261, intron 4 of 22)	1	7368942	7370270	1329	1	23261	ENST00000427317.1	-139555	ENSG00000171735	CAMTA1	calmodulin binding transcription activator 1
chr1	7265768	7266384	617	*	Bowtie2_on_data_8_and_data_7__alignments_peak_193	192	.	8.47944	19.2738	15.9563	193	Intron (ENST00000303635.12/23261, intron 5 of 22)	1	7368942	7370270	1329	1	23261	ENST00000427317.1	-102558	ENSG00000171735	CAMTA1	calmodulin binding transcription activator 1
chr1	7401853	7402417	565	*	Bowtie2_on_data_8_and_data_7__alignments_peak_194	231	.	8.3256	23.1406	19.6753	112	Intron (ENST00000303635.12/23261, intron 5 of 22)	1	7382487	7389754	7268	2	102725193	ENST00000618051.1	-12099	ENSG00000237728	CAMTA1-AS2	CAMTA1 antisense RNA 2
chr1	7470970	7471604	635	*	Bowtie2_on_data_8_and_data_7__alignments_peak_195	129	.	5.19752	12.9756	9.94869	188	Intron (ENST00000303635.12/23261, intron 6 of 22)	1	7441096	7441554	459	2	101928836	ENST00000440032.1	-29416	NA	CAMTA1-AS1	CAMTA1 antisense RNA 1
chr1	7498715	7499308	594	*	Bowtie2_on_data_8_and_data_7__alignments_peak_196	81	.	4.51898	8.17837	5.45099	313	Intron (ENST00000303635.12/23261, intron 6 of 22)	1	7441096	7441554	459	2	101928836	ENST00000440032.1	-57161	NA	CAMTA1-AS1	CAMTA1 antisense RNA 1
chr1	7500063	7500383	321	*	Bowtie2_on_data_8_and_data_7__alignments_peak_197	58	.	3.70108	5.83865	3.30671	74	Intron (ENST00000303635.12/23261, intron 6 of 22)	1	7441096	7441554	459	2	101928836	ENST00000440032.1	-58509	NA	CAMTA1-AS1	CAMTA1 antisense RNA 1
chr1	7505752	7505982	231	*	Bowtie2_on_data_8_and_data_7__alignments_peak_198	38	.	3.1599	3.87482	1.61864	204	Intron (ENST00000303635.12/23261, intron 6 of 22)	1	7441096	7441554	459	2	101928836	ENST00000440032.1	-64198	NA	CAMTA1-AS1	CAMTA1 antisense RNA 1
chr1	7549055	7550153	1099	*	Bowtie2_on_data_8_and_data_7__alignments_peak_199	92	.	4.29511	9.22342	6.42246	524	Intron (ENST00000303635.12/23261, intron 6 of 22)	1	7441096	7441554	459	2	101928836	ENST00000440032.1	-107501	NA	CAMTA1-AS1	CAMTA1 antisense RNA 1
chr1	7550972	7551222	251	*	Bowtie2_on_data_8_and_data_7__alignments_peak_200	38	.	2.66835	3.85128	1.59851	217	Intron (ENST00000303635.12/23261, intron 6 of 22)	1	7441096	7441554	459	2	101928836	ENST00000440032.1	-109418	NA	CAMTA1-AS1	CAMTA1 antisense RNA 1
chr1	7616478	7616692	215	*	Bowtie2_on_data_8_and_data_7__alignments_peak_201	49	.	3.69774	4.91239	2.48225	2	Intron (ENST00000303635.12/23261, intron 6 of 22)	1	7664285	7767830	103546	1	23261	ENST00000700419.1	-47593	ENSG00000171735	CAMTA1	calmodulin binding transcription activator 1
chr1	7654559	7655706	1148	*	Bowtie2_on_data_8_and_data_7__alignments_peak_202	67	.	4.05448	6.74015	4.12409	1125	Intron (ENST00000303635.12/23261, intron 7 of 22)	1	7664285	7767830	103546	1	23261	ENST00000700419.1	-8579	ENSG00000171735	CAMTA1	calmodulin binding transcription activator 1
chr1	7704643	7704917	275	*	Bowtie2_on_data_8_and_data_7__alignments_peak_203	36	.	3.00645	3.63457	1.41224	272	Promoter (<=1kb)	1	7704838	7767777	62940	1	23261	ENST00000700423.1	0	ENSG00000171735	CAMTA1	calmodulin binding transcription activator 1
chr1	7783537	7784316	780	*	Bowtie2_on_data_8_and_data_7__alignments_peak_204	337	.	10.2869	33.7408	29.9375	488	Promoter (<=1kb)	1	7784291	7845177	60887	1	8863	ENST00000377532.8	0	ENSG00000049246	PER3	period circadian regulator 3
chr1	7954002	7954363	362	*	Bowtie2_on_data_8_and_data_7__alignments_peak_205	59	.	4.03661	5.9256	3.38625	210	Promoter (<=1kb)	1	7954291	7985052	30762	1	11315	ENST00000493373.5	0	ENSG00000116288	PARK7	Parkinsonism associated deglycase
chr1	7961229	7961921	693	*	Bowtie2_on_data_8_and_data_7__alignments_peak_206	423	.	11.2629	42.353	38.3276	439	Promoter (<=1kb)	1	7961663	7971048	9386	1	11315	ENST00000460192.5	0	ENSG00000116288	PARK7	Parkinsonism associated deglycase
chr1	7981537	7981756	220	*	Bowtie2_on_data_8_and_data_7__alignments_peak_207	48	.	3.6301	4.80545	2.40624	12	Intron (ENST00000493373.5/11315, intron 6 of 6)	1	7965351	7985282	19932	1	11315	ENST00000469225.1	16186	ENSG00000116288	PARK7	Parkinsonism associated deglycase
chr1	8004731	8005442	712	*	Bowtie2_on_data_8_and_data_7__alignments_peak_208	248	.	7.1735	24.8636	21.3381	386	Exon (ENST00000641354.1/ENST00000641354.1, exon 6 of 6)	1	8013427	8015633	2207	2	54206	ENST00000467067.1	10191	ENSG00000116285	ERRFI1	ERBB receptor feedback inhibitor 1
chr1	8019926	8020633	708	*	Bowtie2_on_data_8_and_data_7__alignments_peak_209	71	.	3.84122	7.11667	4.4724	293	Intron (ENST00000474874.5/54206, intron 1 of 2)	1	8013427	8015633	2207	2	54206	ENST00000467067.1	-4293	ENSG00000116285	ERRFI1	ERBB receptor feedback inhibitor 1
chr1	8026117	8027357	1241	*	Bowtie2_on_data_8_and_data_7__alignments_peak_210	179	.	5.26062	17.9123	14.651	220	Promoter (<=1kb)	1	8004404	8026283	21880	2	54206	ENST00000474874.5	0	ENSG00000116285	ERRFI1	ERBB receptor feedback inhibitor 1
chr1	8040705	8040909	205	*	Bowtie2_on_data_8_and_data_7__alignments_peak_211	69	.	4.30354	6.91003	4.28159	93	Intron (ENST00000445300.1/ENST00000445300.1, intron 2 of 2)	1	8011727	8026309	14583	2	54206	ENST00000377482.10	-14396	ENSG00000116285	ERRFI1	ERBB receptor feedback inhibitor 1
chr1	8047717	8048520	804	*	Bowtie2_on_data_8_and_data_7__alignments_peak_212	137	.	6.09381	13.7801	10.711	596	Intron (ENST00000445300.1/ENST00000445300.1, intron 2 of 2)	1	8011727	8026309	14583	2	54206	ENST00000377482.10	-21408	ENSG00000116285	ERRFI1	ERBB receptor feedback inhibitor 1
chr1	8077136	8077463	328	*	Bowtie2_on_data_8_and_data_7__alignments_peak_213	105	.	5.22984	10.5325	7.64339	238	Intron (ENST00000445300.1/ENST00000445300.1, intron 2 of 2)	1	8011727	8026309	14583	2	54206	ENST00000377482.10	-50827	ENSG00000116285	ERRFI1	ERBB receptor feedback inhibitor 1
chr1	8096479	8096776	298	*	Bowtie2_on_data_8_and_data_7__alignments_peak_214	58	.	3.26284	5.86528	3.33131	243	Intron (ENST00000445300.1/ENST00000445300.1, intron 2 of 2)	1	8011727	8026309	14583	2	54206	ENST00000377482.10	-70170	ENSG00000116285	ERRFI1	ERBB receptor feedback inhibitor 1
chr1	8097304	8097762	459	*	Bowtie2_on_data_8_and_data_7__alignments_peak_215	329	.	9.00077	32.9329	29.1518	210	Intron (ENST00000445300.1/ENST00000445300.1, intron 2 of 2)	1	8011727	8026309	14583	2	54206	ENST00000377482.10	-70995	ENSG00000116285	ERRFI1	ERBB receptor feedback inhibitor 1
chr1	8133754	8134386	633	*	Bowtie2_on_data_8_and_data_7__alignments_peak_216	44	.	3.25662	4.40198	2.04839	180	Distal Intergenic	1	8201518	8215207	13690	1	102724539	ENST00000670361.1	-67132	ENSG00000227634	LINC01714	long intergenic non-protein coding RNA 1714
chr1	8155718	8156032	315	*	Bowtie2_on_data_8_and_data_7__alignments_peak_217	85	.	5.08125	8.55094	5.79283	130	Distal Intergenic	1	8201518	8215207	13690	1	102724539	ENST00000670361.1	-45486	ENSG00000227634	LINC01714	long intergenic non-protein coding RNA 1714
chr1	8167426	8167688	263	*	Bowtie2_on_data_8_and_data_7__alignments_peak_218	39	.	3.11371	3.9778	1.70735	4	Distal Intergenic	1	8201518	8215207	13690	1	102724539	ENST00000670361.1	-33830	ENSG00000227634	LINC01714	long intergenic non-protein coding RNA 1714
chr1	8182215	8183041	827	*	Bowtie2_on_data_8_and_data_7__alignments_peak_219	296	.	8.59383	29.6613	25.9784	275	Distal Intergenic	1	8201518	8215207	13690	1	102724539	ENST00000670361.1	-18477	ENSG00000227634	LINC01714	long intergenic non-protein coding RNA 1714
chr1	8197626	8198402	777	*	Bowtie2_on_data_8_and_data_7__alignments_peak_220	315	.	7.92037	31.51	27.7705	393	Distal Intergenic	1	8201518	8215207	13690	1	102724539	ENST00000670361.1	-3116	ENSG00000227634	LINC01714	long intergenic non-protein coding RNA 1714
chr1	8211801	8212478	678	*	Bowtie2_on_data_8_and_data_7__alignments_peak_221	262	.	7.88028	26.2506	22.6772	521	Intron (ENST00000670361.1/102724539, intron 4 of 4)	1	8208672	8215210	6539	1	102724539	ENST00000452982.1	3129	ENSG00000227634	LINC01714	long intergenic non-protein coding RNA 1714
chr1	8224880	8225184	305	*	Bowtie2_on_data_8_and_data_7__alignments_peak_222	75	.	4.66054	7.52266	4.84051	150	Distal Intergenic	1	8208672	8215210	6539	1	102724539	ENST00000452982.1	16208	ENSG00000227634	LINC01714	long intergenic non-protein coding RNA 1714
chr1	8238826	8239416	591	*	Bowtie2_on_data_8_and_data_7__alignments_peak_223	108	.	5.5907	10.8528	7.94557	339	Distal Intergenic	1	8208672	8215210	6539	1	102724539	ENST00000452982.1	30154	ENSG00000227634	LINC01714	long intergenic non-protein coding RNA 1714
chr1	8257518	8257789	272	*	Bowtie2_on_data_8_and_data_7__alignments_peak_224	53	.	3.4195	5.31795	2.8482	109	Distal Intergenic	1	8208672	8215210	6539	1	102724539	ENST00000452982.1	48846	ENSG00000227634	LINC01714	long intergenic non-protein coding RNA 1714
chr1	8259101	8259858	758	*	Bowtie2_on_data_8_and_data_7__alignments_peak_225	118	.	5.35949	11.8784	8.91193	158	Distal Intergenic	1	8208672	8215210	6539	1	102724539	ENST00000452982.1	50429	ENSG00000227634	LINC01714	long intergenic non-protein coding RNA 1714
chr1	8314512	8314745	234	*	Bowtie2_on_data_8_and_data_7__alignments_peak_226	41	.	3.23938	4.18137	1.85321	20	Distal Intergenic	1	8318114	8344165	26052	1	50651	ENST00000471889.7	-3369	ENSG00000162426	SLC45A1	solute carrier family 45 member 1
chr1	8394898	8395215	318	*	Bowtie2_on_data_8_and_data_7__alignments_peak_227	63	.	4.30741	6.37024	3.79381	217	Intron (ENST00000337907.7/473, intron 13 of 23)	1	8365855	8423419	57565	2	473	ENST00000460659.5	28204	ENSG00000142599	RERE	arginine-glutamic acid dipeptide repeats
chr1	8443798	8443998	201	*	Bowtie2_on_data_8_and_data_7__alignments_peak_228	49	.	3.69774	4.91239	2.48225	48	Intron (ENST00000337907.7/473, intron 12 of 23)	1	8425638	8430041	4404	1	102724552	ENST00000444276.1	18160	NA	RERE-AS1	RERE antisense RNA 1
chr1	8525454	8526221	768	*	Bowtie2_on_data_8_and_data_7__alignments_peak_229	93	.	5.54661	9.33473	6.52157	509	Promoter (<=1kb)	1	8352406	8525939	173534	2	473	ENST00000377464.5	0	ENSG00000142599	RERE	arginine-glutamic acid dipeptide repeats
chr1	8540234	8540650	417	*	Bowtie2_on_data_8_and_data_7__alignments_peak_230	49	.	3.69774	4.91239	2.48225	309	Intron (ENST00000337907.7/473, intron 8 of 23)	1	8495151	8526039	30889	2	473	ENST00000507012.1	-14195	ENSG00000142599	RERE	arginine-glutamic acid dipeptide repeats
chr1	8563833	8564154	322	*	Bowtie2_on_data_8_and_data_7__alignments_peak_231	34	.	2.95819	3.40422	1.21442	242	Intron (ENST00000337907.7/473, intron 5 of 23)	1	8541224	8590841	49618	2	473	ENST00000469251.1	26687	ENSG00000142599	RERE	arginine-glutamic acid dipeptide repeats
chr1	8703362	8703708	347	*	Bowtie2_on_data_8_and_data_7__alignments_peak_232	151	.	7.00304	15.11	11.9755	132	Promoter (<=1kb)	1	8656193	8703219	47027	2	473	ENST00000468247.1	-143	ENSG00000142599	RERE	arginine-glutamic acid dipeptide repeats
chr1	8817202	8818410	1209	*	Bowtie2_on_data_8_and_data_7__alignments_peak_233	161	.	6.43124	16.1727	12.9878	813	Promoter (<=1kb)	1	8352397	8817465	465069	2	473	ENST00000337907.7	0	ENSG00000142599	RERE	arginine-glutamic acid dipeptide repeats
chr1	8873722	8874055	334	*	Bowtie2_on_data_8_and_data_7__alignments_peak_234	160	.	5.24802	16.0291	12.851	93	Promoter (1-2kb)	1	8866009	8871944	5936	2	2023	ENST00000645600.1	-1778	ENSG00000074800	ENO1	enolase 1
chr1	8878160	8879462	1303	*	Bowtie2_on_data_8_and_data_7__alignments_peak_235	296	.	7.31851	29.6484	25.9659	734	Promoter (<=1kb)	1	8878835	8879894	1060	1	100505975	ENST00000442636.1	0	ENSG00000230679	ENO1-AS1	ENO1 antisense RNA 1
chr1	8889519	8889736	218	*	Bowtie2_on_data_8_and_data_7__alignments_peak_236	43	.	3.23672	4.36856	2.01895	49	Distal Intergenic	1	8868049	8879190	11142	2	2023	ENST00000489867.2	-10329	ENSG00000074800	ENO1	enolase 1
chr1	8890087	8890678	592	*	Bowtie2_on_data_8_and_data_7__alignments_peak_237	100	.	5.36198	10.0705	7.21304	469	Distal Intergenic	1	8868049	8879190	11142	2	2023	ENST00000489867.2	-10897	ENSG00000074800	ENO1	enolase 1
chr1	8899789	8900037	249	*	Bowtie2_on_data_8_and_data_7__alignments_peak_238	61	.	3.72036	6.11764	3.56221	65	Distal Intergenic	1	8868049	8879190	11142	2	2023	ENST00000489867.2	-20599	ENSG00000074800	ENO1	enolase 1
chr1	8911064	8911701	638	*	Bowtie2_on_data_8_and_data_7__alignments_peak_239	96	.	4.77598	9.63028	6.7992	550	Distal Intergenic	1	8868049	8879190	11142	2	2023	ENST00000489867.2	-31874	ENSG00000074800	ENO1	enolase 1
chr1	9060243	9060625	383	*	Bowtie2_on_data_8_and_data_7__alignments_peak_240	40	.	3.24264	4.00376	1.72953	33	Intron (ENST00000377424.9/6518, intron 1 of 11)	1	9040080	9069604	29525	2	6518	ENST00000377414.7	8979	ENSG00000142583	SLC2A5	solute carrier family 2 member 5
chr1	9080435	9081202	768	*	Bowtie2_on_data_8_and_data_7__alignments_peak_241	93	.	5.36341	9.37066	6.55529	700	Intron (ENST00000486632.5/6518, intron 2 of 6)	1	9047611	9088443	40833	2	6518	ENST00000464985.5	7241	ENSG00000142583	SLC2A5	solute carrier family 2 member 5
chr1	9110886	9111314	429	*	Bowtie2_on_data_8_and_data_7__alignments_peak_242	71	.	4.13892	7.17017	4.52231	60	Promoter (<=1kb)	1	9104532	9111370	6839	2	80045	ENST00000465853.1	56	ENSG00000180758	GPR157	G protein-coupled receptor 157
chr1	9128904	9129776	873	*	Bowtie2_on_data_8_and_data_7__alignments_peak_243	235	.	7.41857	23.5743	20.0939	637	Promoter (<=1kb)	1	9100305	9129102	28798	2	80045	ENST00000377411.5	0	ENSG00000180758	GPR157	G protein-coupled receptor 157
chr1	9163743	9164084	342	*	Bowtie2_on_data_8_and_data_7__alignments_peak_244	122	.	6.14791	12.2599	9.27268	162	Intron (ENST00000635687.1/106614088, intron 1 of 1)	1	9151668	9151777	110	2	407040	ENST00000385130.1	-11966	ENSG00000284357	MIR34A	microRNA 34a
chr1	9234353	9235214	862	*	Bowtie2_on_data_8_and_data_7__alignments_peak_245	142	.	6.10624	14.2161	11.1262	496	Promoter (<=1kb)	1	9234774	9271337	36564	1	9563	ENST00000377403.7	0	ENSG00000049239	H6PD	hexose-6-phosphate dehydrogenase/glucose 1-dehydrogenase
chr1	9247446	9247718	273	*	Bowtie2_on_data_8_and_data_7__alignments_peak_246	39	.	3.07396	3.91308	1.65136	153	Intron (ENST00000377403.7/9563, intron 3 of 4)	1	9239844	9267898	28055	1	9563	ENST00000602477.1	7602	ENSG00000049239	H6PD	hexose-6-phosphate dehydrogenase/glucose 1-dehydrogenase
chr1	9270414	9270743	330	*	Bowtie2_on_data_8_and_data_7__alignments_peak_247	49	.	3.61192	4.99092	2.55283	238	3' UTR	1	9292894	9369532	76639	1	80176	ENST00000328089.11	-22151	ENSG00000171621	SPSB1	splA/ryanodine receptor domain and SOCS box containing 1
chr1	9275357	9276065	709	*	Bowtie2_on_data_8_and_data_7__alignments_peak_248	87	.	4.66883	8.77445	6.00193	276	Distal Intergenic	1	9292894	9369532	76639	1	80176	ENST00000328089.11	-16829	ENSG00000171621	SPSB1	splA/ryanodine receptor domain and SOCS box containing 1
chr1	9280488	9280692	205	*	Bowtie2_on_data_8_and_data_7__alignments_peak_249	82	.	4.58222	8.29737	5.56196	67	Distal Intergenic	1	9292894	9369532	76639	1	80176	ENST00000328089.11	-12202	ENSG00000171621	SPSB1	splA/ryanodine receptor domain and SOCS box containing 1
chr1	9290083	9290509	427	*	Bowtie2_on_data_8_and_data_7__alignments_peak_250	88	.	3.88929	8.81343	6.03844	69	Promoter (2-3kb)	1	9292894	9369532	76639	1	80176	ENST00000328089.11	-2385	ENSG00000171621	SPSB1	splA/ryanodine receptor domain and SOCS box containing 1
chr1	9292471	9292871	401	*	Bowtie2_on_data_8_and_data_7__alignments_peak_251	105	.	4.233	10.5532	7.6631	211	Promoter (<=1kb)	1	9292894	9369532	76639	1	80176	ENST00000328089.11	-23	ENSG00000171621	SPSB1	splA/ryanodine receptor domain and SOCS box containing 1
chr1	9300280	9300506	227	*	Bowtie2_on_data_8_and_data_7__alignments_peak_252	109	.	4.63645	10.9517	8.0393	89	Intron (ENST00000328089.11/80176, intron 1 of 2)	1	9294528	9356497	61970	1	80176	ENST00000450402.1	5752	ENSG00000171621	SPSB1	splA/ryanodine receptor domain and SOCS box containing 1
chr1	9303074	9303378	305	*	Bowtie2_on_data_8_and_data_7__alignments_peak_253	88	.	4.12776	8.83931	6.06267	203	Intron (ENST00000328089.11/80176, intron 1 of 2)	1	9294528	9356497	61970	1	80176	ENST00000450402.1	8546	ENSG00000171621	SPSB1	splA/ryanodine receptor domain and SOCS box containing 1
chr1	9416355	9416610	256	*	Bowtie2_on_data_8_and_data_7__alignments_peak_254	48	.	3.6301	4.80545	2.40624	65	Distal Intergenic	1	9426975	9428916	1942	2	100506022	ENST00000641507.1	12306	ENSG00000284693	LINC02606	long intergenic non-protein coding RNA 2606
chr1	9428866	9429327	462	*	Bowtie2_on_data_8_and_data_7__alignments_peak_255	83	.	5.17684	8.38681	5.63974	55	Promoter (<=1kb)	1	9425094	9429075	3982	2	100506022	ENST00000641325.1	0	ENSG00000284693	LINC02606	long intergenic non-protein coding RNA 2606
chr1	9539037	9539434	398	*	Bowtie2_on_data_8_and_data_7__alignments_peak_256	167	.	7.1686	16.7965	13.5827	239	Promoter (<=1kb)	1	9539465	9585173	45709	1	84275	ENST00000302692.7	-31	ENSG00000171612	SLC25A33	solute carrier family 25 member 33
chr1	9561676	9561885	210	*	Bowtie2_on_data_8_and_data_7__alignments_peak_257	53	.	3.80659	5.30815	2.83914	33	Intron (ENST00000302692.7/84275, intron 2 of 6)	1	9539465	9585173	45709	1	84275	ENST00000302692.7	22211	ENSG00000171612	SLC25A33	solute carrier family 25 member 33
chr1	9588689	9588936	248	*	Bowtie2_on_data_8_and_data_7__alignments_peak_258	57	.	3.79047	5.75582	3.23125	39	Promoter (<=1kb)	1	9588911	9614877	25967	1	199953	ENST00000340381.11	0	ENSG00000188807	TMEM201	transmembrane protein 201
chr1	9593390	9594058	669	*	Bowtie2_on_data_8_and_data_7__alignments_peak_259	135	.	5.42524	13.5107	10.4548	443	Promoter (2-3kb)	1	9596897	9614873	17977	1	199953	ENST00000416541.5	-2839	ENSG00000188807	TMEM201	transmembrane protein 201
chr1	9644813	9645214	402	*	Bowtie2_on_data_8_and_data_7__alignments_peak_260	98	.	5.45194	9.87571	7.02985	149	Intron (ENST00000698706.1/5293, intron 2 of 4)	1	9651731	9728906	77176	1	5293	ENST00000481137.2	-6517	ENSG00000171608	PIK3CD	phosphatidylinositol-4,5-bisphosphate 3-kinase catalytic subunit delta
chr1	9671237	9671625	389	*	Bowtie2_on_data_8_and_data_7__alignments_peak_261	72	.	4.50483	7.2572	4.60244	92	Intron (ENST00000698706.1/5293, intron 2 of 4)	1	9672405	9687583	15179	2	101929074	ENST00000415330.4	15958	ENSG00000231789	PIK3CD-AS2	PIK3CD antisense RNA 2
chr1	9687481	9687778	298	*	Bowtie2_on_data_8_and_data_7__alignments_peak_262	48	.	3.15542	4.81602	2.41544	66	Promoter (<=1kb)	1	9672405	9687583	15179	2	101929074	ENST00000415330.4	0	ENSG00000231789	PIK3CD-AS2	PIK3CD antisense RNA 2
chr1	9718874	9719865	992	*	Bowtie2_on_data_8_and_data_7__alignments_peak_263	525	.	8.95601	52.5655	48.327	376	Promoter (<=1kb)	1	9718850	9720545	1696	1	5293	ENST00000698787.1	24	ENSG00000171608	PIK3CD	phosphatidylinositol-4,5-bisphosphate 3-kinase catalytic subunit delta
chr1	9768300	9768648	349	*	Bowtie2_on_data_8_and_data_7__alignments_peak_264	68	.	3.83158	6.8382	4.21519	32	Intron (ENST00000377298.9/22883, intron 2 of 18)	1	9729028	9751581	22554	2	22883	ENST00000435891.5	-16719	ENSG00000171603	CLSTN1	calsyntenin 1
chr1	9824071	9824578	508	*	Bowtie2_on_data_8_and_data_7__alignments_peak_265	117	.	3.48116	11.7439	8.7845	353	Promoter (<=1kb)	1	9729028	9823984	94957	2	22883	ENST00000361311.4	-87	ENSG00000171603	CLSTN1	calsyntenin 1
chr1	9825246	9825994	749	*	Bowtie2_on_data_8_and_data_7__alignments_peak_266	561	.	8.17108	56.1348	51.832	306	Promoter (1-2kb)	1	9729028	9823984	94957	2	22883	ENST00000361311.4	-1262	ENSG00000171603	CLSTN1	calsyntenin 1
chr1	9836013	9836995	983	*	Bowtie2_on_data_8_and_data_7__alignments_peak_267	327	.	7.83229	32.7832	29.0066	506	Distal Intergenic	1	9729028	9823984	94957	2	22883	ENST00000361311.4	-12029	ENSG00000171603	CLSTN1	calsyntenin 1
chr1	9842800	9844034	1235	*	Bowtie2_on_data_8_and_data_7__alignments_peak_268	93	.	3.99091	9.34622	6.53246	943	Distal Intergenic	1	9729028	9823984	94957	2	22883	ENST00000361311.4	-18816	ENSG00000171603	CLSTN1	calsyntenin 1
chr1	9867703	9867962	260	*	Bowtie2_on_data_8_and_data_7__alignments_peak_269	37	.	2.87641	3.75417	1.51493	3	Intron (ENST00000377263.6/56998, intron 5 of 5)	1	9850659	9878176	27518	2	56998	ENST00000377256.1	10214	ENSG00000178585	CTNNBIP1	catenin beta interacting protein 1
chr1	9878054	9878318	265	*	Bowtie2_on_data_8_and_data_7__alignments_peak_270	72	.	4.19526	7.27622	4.61992	200	Promoter (<=1kb)	1	9850659	9878176	27518	2	56998	ENST00000377256.1	0	ENSG00000178585	CTNNBIP1	catenin beta interacting protein 1
chr1	9890448	9891355	908	*	Bowtie2_on_data_8_and_data_7__alignments_peak_271	85	.	4.00299	8.54792	5.7902	160	Promoter (1-2kb)	1	9850450	9893237	42788	2	56998	ENST00000377258.5	1882	ENSG00000178585	CTNNBIP1	catenin beta interacting protein 1
chr1	9892558	9892761	204	*	Bowtie2_on_data_8_and_data_7__alignments_peak_272	54	.	3.17726	5.46727	2.98285	161	Promoter (<=1kb)	1	9850450	9893237	42788	2	56998	ENST00000377258.5	476	ENSG00000178585	CTNNBIP1	catenin beta interacting protein 1
chr1	9910065	9911125	1061	*	Bowtie2_on_data_8_and_data_7__alignments_peak_273	288	.	8.29767	28.8968	25.2378	410	Promoter (<=1kb)	1	9848276	9910269	61994	2	56998	ENST00000377263.6	0	ENSG00000178585	CTNNBIP1	catenin beta interacting protein 1
chr1	9942870	9943414	545	*	Bowtie2_on_data_8_and_data_7__alignments_peak_274	101	.	5.83013	10.1653	7.30181	288	Promoter (<=1kb)	1	9942923	9949974	7052	1	64802	ENST00000445884.1	0	ENSG00000173614	NMNAT1	nicotinamide nucleotide adenylyltransferase 1
chr1	10032708	10033687	980	*	Bowtie2_on_data_8_and_data_7__alignments_peak_275	200	.	6.93304	20.003	16.6574	319	Promoter (<=1kb)	1	10032832	10180367	147536	1	10277	ENST00000253251.12	0	ENSG00000130939	UBE4B	ubiquitination factor E4B
chr1	10108281	10108488	208	*	Bowtie2_on_data_8_and_data_7__alignments_peak_276	40	.	3.26709	4.04177	1.76226	203	Intron (ENST00000253251.12/10277, intron 6 of 26)	1	10100861	10103185	2325	1	10277	ENST00000462658.1	7420	ENSG00000130939	UBE4B	ubiquitination factor E4B
chr1	10210316	10210626	311	*	Bowtie2_on_data_8_and_data_7__alignments_peak_277	161	.	6.83591	16.1357	12.9527	122	Promoter (<=1kb)	1	10210570	10308597	98028	1	23095	ENST00000377093.9	0	ENSG00000054523	KIF1B	kinesin family member 1B
chr1	10261759	10261971	213	*	Bowtie2_on_data_8_and_data_7__alignments_peak_278	41	.	3.32797	4.13632	1.81358	95	3' UTR	1	10278558	10282383	3826	1	23095	ENST00000495136.1	-16587	ENSG00000054523	KIF1B	kinesin family member 1B
chr1	10387765	10388191	427	*	Bowtie2_on_data_8_and_data_7__alignments_peak_279	97	.	5.20111	9.77591	6.93643	173	Distal Intergenic	1	10398592	10411552	12961	1	5226	ENST00000491493.5	-10401	ENSG00000142657	PGD	phosphogluconate dehydrogenase
chr1	10398494	10399447	954	*	Bowtie2_on_data_8_and_data_7__alignments_peak_280	171	.	6.29465	17.1546	13.9256	467	Promoter (<=1kb)	1	10398592	10411552	12961	1	5226	ENST00000491493.5	0	ENSG00000142657	PGD	phosphogluconate dehydrogenase
chr1	10415151	10415541	391	*	Bowtie2_on_data_8_and_data_7__alignments_peak_281	65	.	4.43729	6.58146	3.97749	131	Promoter (<=1kb)	1	10415292	10419830	4539	1	5226	ENST00000498356.1	0	ENSG00000142657	PGD	phosphogluconate dehydrogenase
chr1	10459202	10459456	255	*	Bowtie2_on_data_8_and_data_7__alignments_peak_282	79	.	4.7473	7.9762	5.26272	81	3' UTR	1	10450031	10451998	1968	1	1325	ENST00000377049.4	9171	ENSG00000241563	CORT	cortistatin
chr1	10472110	10472455	346	*	Bowtie2_on_data_8_and_data_7__alignments_peak_283	52	.	3.75265	5.2206	2.76015	72	Promoter (<=1kb)	1	10472288	10536572	64285	1	5195	ENST00000472851.1	0	ENSG00000142655	PEX14	peroxisomal biogenesis factor 14
chr1	10474853	10475327	475	*	Bowtie2_on_data_8_and_data_7__alignments_peak_284	70	.	4.40189	7.08024	4.43874	40	Promoter (<=1kb)	1	10474950	10630758	155809	1	5195	ENST00000356607.9	0	ENSG00000142655	PEX14	peroxisomal biogenesis factor 14
chr1	10495869	10496442	574	*	Bowtie2_on_data_8_and_data_7__alignments_peak_285	91	.	4.86538	9.14936	6.3529	325	Intron (ENST00000472851.1/5195, intron 2 of 3)	1	10474982	10623286	148305	1	5195	ENST00000491661.2	20887	ENSG00000142655	PEX14	peroxisomal biogenesis factor 14
chr1	10510642	10511088	447	*	Bowtie2_on_data_8_and_data_7__alignments_peak_286	78	.	4.70096	7.89548	5.18734	275	Intron (ENST00000472851.1/5195, intron 2 of 3)	1	10535888	10536289	402	1	5195	ENST00000492696.1	-24800	ENSG00000142655	PEX14	peroxisomal biogenesis factor 14
chr1	10528493	10528903	411	*	Bowtie2_on_data_8_and_data_7__alignments_peak_287	41	.	3.32797	4.13632	1.81358	148	Intron (ENST00000472851.1/5195, intron 3 of 3)	1	10535888	10536289	402	1	5195	ENST00000492696.1	-6985	ENSG00000142655	PEX14	peroxisomal biogenesis factor 14
chr1	10635413	10636001	589	*	Bowtie2_on_data_8_and_data_7__alignments_peak_288	99	.	4.93506	9.9507	7.10049	183	Distal Intergenic	1	10642082	10645076	2995	2	54897	ENST00000447850.3	9075	ENSG00000130940	CASZ1	castor zinc finger 1
chr1	10794063	10794264	202	*	Bowtie2_on_data_8_and_data_7__alignments_peak_289	49	.	3.58745	4.95081	2.51647	111	Promoter (2-3kb)	1	10636604	10796646	160043	2	54897	ENST00000377022.8	2382	ENSG00000130940	CASZ1	castor zinc finger 1
chr1	10803946	10804573	628	*	Bowtie2_on_data_8_and_data_7__alignments_peak_290	137	.	6.75725	13.7799	10.7109	194	Distal Intergenic	1	10647213	10796650	149438	2	54897	ENST00000344008.5	-7296	ENSG00000130940	CASZ1	castor zinc finger 1
chr1	10818553	10819032	480	*	Bowtie2_on_data_8_and_data_7__alignments_peak_291	51	.	3.73941	5.19906	2.74056	55	Distal Intergenic	1	10647213	10796650	149438	2	54897	ENST00000344008.5	-21903	ENSG00000130940	CASZ1	castor zinc finger 1
chr1	10824869	10825135	267	*	Bowtie2_on_data_8_and_data_7__alignments_peak_292	80	.	4.76295	8.0034	5.28815	175	Distal Intergenic	1	10647213	10796650	149438	2	54897	ENST00000344008.5	-28219	ENSG00000130940	CASZ1	castor zinc finger 1
chr1	10890714	10891567	854	*	Bowtie2_on_data_8_and_data_7__alignments_peak_293	120	.	6.23876	12.0218	9.04732	271	Distal Intergenic	1	10946475	10947870	1396	2	148345	ENST00000468348.1	56303	ENSG00000175262	C1orf127	chromosome 1 open reading frame 127
chr1	10900033	10901377	1345	*	Bowtie2_on_data_8_and_data_7__alignments_peak_294	271	.	6.55248	27.1207	23.5182	741	Distal Intergenic	1	10946475	10947870	1396	2	148345	ENST00000468348.1	46493	ENSG00000175262	C1orf127	chromosome 1 open reading frame 127
chr1	11012319	11012875	557	*	Bowtie2_on_data_8_and_data_7__alignments_peak_295	107	.	5.73445	10.7402	7.83954	120	Promoter (<=1kb)	1	11012344	11020489	8146	1	23435	ENST00000473118.5	0	ENSG00000120948	TARDBP	TAR DNA binding protein
chr1	11099435	11099738	304	*	Bowtie2_on_data_8_and_data_7__alignments_peak_296	41	.	3.32797	4.13632	1.81358	6	Promoter (<=1kb)	1	11099675	11102051	2377	1	105376736	ENST00000447600.1	0	ENSG00000230337	EXOSC10-AS1	EXOSC10 antisense RNA 1
chr1	11101696	11101908	213	*	Bowtie2_on_data_8_and_data_7__alignments_peak_297	39	.	3.21856	3.96628	1.69709	4	Promoter (1-2kb)	1	11066618	11099869	33252	2	5394	ENST00000376936.9	-1827	ENSG00000171824	EXOSC10	exosome component 10
chr1	11262411	11262677	267	*	Bowtie2_on_data_8_and_data_7__alignments_peak_298	57	.	4.06751	5.72853	3.20644	184	Promoter (<=1kb)	1	11106535	11262530	155996	2	2475	ENST00000703140.1	0	ENSG00000198793	MTOR	mechanistic target of rapamycin kinase
chr1	11272921	11273494	574	*	Bowtie2_on_data_8_and_data_7__alignments_peak_299	188	.	7.74219	18.8832	15.5826	86	Promoter (<=1kb)	1	11273198	11288434	15237	1	29914	ENST00000376810.6	0	ENSG00000120942	UBIAD1	UbiA prenyltransferase domain containing 1
chr1	11478804	11479439	636	*	Bowtie2_on_data_8_and_data_7__alignments_peak_300	135	.	6.18217	13.5455	10.488	169	Promoter (<=1kb)	1	11479155	11537551	58397	1	57540	ENST00000294484.7	0	ENSG00000204624	DISP3	dispatched RND transporter family member 3
chr1	11635852	11636244	393	*	Bowtie2_on_data_8_and_data_7__alignments_peak_301	41	.	3.32797	4.13632	1.81358	268	Intron (ENST00000642131.1/ENST00000642131.1, intron 1 of 1)	1	11649528	11650713	1186	2	26232	ENST00000471501.1	14469	ENSG00000116661	FBXO2	F-box protein 2
chr1	11680982	11681381	400	*	Bowtie2_on_data_8_and_data_7__alignments_peak_302	50	.	3.63671	5.03153	2.58941	257	Promoter (<=1kb)	1	11672523	11681141	8619	2	10459	ENST00000376664.11	0	ENSG00000116670	MAD2L2	mitotic arrest deficient 2 like 2
chr1	11727229	11727566	338	*	Bowtie2_on_data_8_and_data_7__alignments_peak_303	40	.	3.24264	4.00376	1.72953	259	Distal Intergenic	1	11736084	11750710	14627	1	57085	ENST00000376637.7	-8518	ENSG00000177674	AGTRAP	angiotensin II receptor associated protein
chr1	11805595	11806415	821	*	Bowtie2_on_data_8_and_data_7__alignments_peak_304	281	.	8.02124	28.1672	24.531	300	Promoter (<=1kb)	1	11806096	11843143	37048	1	1185	ENST00000312413.10	0	ENSG00000011021	CLCN6	chloride voltage-gated channel 6
chr1	11838460	11838782	323	*	Bowtie2_on_data_8_and_data_7__alignments_peak_305	41	.	3.25032	4.199	1.86883	153	Promoter (2-3kb)	1	11841017	11847684	6668	1	100379251	ENST00000446542.5	-2235	NA	NPPA-AS1	NPPA antisense RNA 1
chr1	11862805	11863193	389	*	Bowtie2_on_data_8_and_data_7__alignments_peak_306	72	.	4.36042	7.29419	4.63657	250	Distal Intergenic	1	11857464	11858945	1482	2	4879	ENST00000376468.4	-3860	ENSG00000120937	NPPB	natriuretic peptide B
chr1	11901455	11901806	352	*	Bowtie2_on_data_8_and_data_7__alignments_peak_307	87	.	5.17221	8.70557	5.93737	164	Distal Intergenic	1	11908151	11909330	1180	1	26829	ENST00000666735.1	-6345	ENSG00000199347	RNU5E-1	RNA, U5E small nuclear 1
chr1	11908147	11909274	1128	*	Bowtie2_on_data_8_and_data_7__alignments_peak_308	228	.	6.79279	22.8713	19.4158	572	Promoter (<=1kb)	1	11908151	11909330	1180	1	26829	ENST00000666735.1	0	ENSG00000199347	RNU5E-1	RNA, U5E small nuclear 1
chr1	11934193	11934560	368	*	Bowtie2_on_data_8_and_data_7__alignments_peak_309	81	.	4.87547	8.19817	5.46955	310	Promoter (<=1kb)	1	11934205	11958620	24416	1	5351	ENST00000485046.5	0	ENSG00000083444	PLOD1	procollagen-lysine,2-oxoglutarate 5-dioxygenase 1
chr1	11979893	11980655	763	*	Bowtie2_on_data_8_and_data_7__alignments_peak_310	269	.	7.55953	26.9113	23.316	411	Promoter (<=1kb)	1	11980181	12013514	33334	1	9927	ENST00000444836.5	0	ENSG00000116688	MFN2	mitofusin 2
chr1	12019255	12019510	256	*	Bowtie2_on_data_8_and_data_7__alignments_peak_311	65	.	4.06973	6.50043	3.91315	202	Promoter (<=1kb)	1	12019466	12029855	10390	1	60672	ENST00000478749.5	0	ENSG00000116691	MIIP	migration and invasion inhibitory protein
chr1	12053699	12053898	200	*	Bowtie2_on_data_8_and_data_7__alignments_peak_312	44	.	3.25662	4.40198	2.04839	160	Distal Intergenic	1	12063303	12144207	80905	1	943	ENST00000263932.7	-9405	ENSG00000120949	TNFRSF8	TNF receptor superfamily member 8
chr1	12132187	12132501	315	*	Bowtie2_on_data_8_and_data_7__alignments_peak_313	100	.	5.32901	10.0104	7.15631	159	Intron (ENST00000263932.7/943, intron 12 of 14)	1	12125934	12144207	18274	1	943	ENST00000479933.2	6253	ENSG00000120949	TNFRSF8	TNF receptor superfamily member 8
chr1	12143517	12144038	522	*	Bowtie2_on_data_8_and_data_7__alignments_peak_314	109	.	5.46735	10.9908	8.07602	277	3' UTR	1	12125934	12144207	18274	1	943	ENST00000479933.2	17583	ENSG00000120949	TNFRSF8	TNF receptor superfamily member 8
chr1	12150434	12150634	201	*	Bowtie2_on_data_8_and_data_7__alignments_peak_315	49	.	3.69774	4.91239	2.48225	87	Distal Intergenic	1	12166943	12167038	96	1	102465836	ENST00000622420.1	-16309	ENSG00000283789	MIR7846	microRNA 7846
chr1	12161774	12162320	547	*	Bowtie2_on_data_8_and_data_7__alignments_peak_316	81	.	4.48187	8.10823	5.38569	333	Distal Intergenic	1	12166943	12167038	96	1	102465836	ENST00000622420.1	-4623	ENSG00000283789	MIR7846	microRNA 7846
chr1	12229728	12230305	578	*	Bowtie2_on_data_8_and_data_7__alignments_peak_317	94	.	5.02036	9.44067	6.62106	326	Promoter (<=1kb)	1	12230030	12512047	282018	1	55187	ENST00000620676.6	0	ENSG00000048707	VPS13D	vacuolar protein sorting 13 homolog D
chr1	12230953	12231164	212	*	Bowtie2_on_data_8_and_data_7__alignments_peak_318	56	.	3.74512	5.67665	3.17257	143	Promoter (<=1kb)	1	12230067	12512047	281981	1	55187	ENST00000613099.4	886	ENSG00000048707	VPS13D	vacuolar protein sorting 13 homolog D
chr1	12436087	12436406	320	*	Bowtie2_on_data_8_and_data_7__alignments_peak_319	58	.	3.71127	5.85722	3.32384	194	Intron (ENST00000620676.6/55187, intron 65 of 69)	1	12409838	12416827	6990	1	55187	ENST00000481484.1	26249	ENSG00000048707	VPS13D	vacuolar protein sorting 13 homolog D
chr1	12436911	12437223	313	*	Bowtie2_on_data_8_and_data_7__alignments_peak_320	109	.	5.43649	10.9317	8.02024	146	Intron (ENST00000620676.6/55187, intron 65 of 69)	1	12409838	12416827	6990	1	55187	ENST00000481484.1	27073	ENSG00000048707	VPS13D	vacuolar protein sorting 13 homolog D
chr1	12478116	12478826	711	*	Bowtie2_on_data_8_and_data_7__alignments_peak_321	512	.	10.3802	51.2566	47.0427	272	Promoter (<=1kb)	1	12478549	12506972	28424	1	55187	ENST00000645148.1	0	ENSG00000048707	VPS13D	vacuolar protein sorting 13 homolog D
chr1	12480912	12481297	386	*	Bowtie2_on_data_8_and_data_7__alignments_peak_322	52	.	2.8608	5.29497	2.8276	110	Promoter (2-3kb)	1	12478549	12506972	28424	1	55187	ENST00000645148.1	2363	ENSG00000048707	VPS13D	vacuolar protein sorting 13 homolog D
chr1	12549677	12550115	439	*	Bowtie2_on_data_8_and_data_7__alignments_peak_323	100	.	4.67411	10.067	7.2097	324	Distal Intergenic	1	12527724	12528420	697	1	105376744	ENST00000416696.1	21953	NA	LINC02766	long intergenic non-protein coding RNA 2766
chr1	12573954	12574398	445	*	Bowtie2_on_data_8_and_data_7__alignments_peak_324	87	.	4.99809	8.73427	5.96431	75	Intron (ENST00000616661.5/9249, intron 4 of 5)	1	12578957	12579023	67	2	102466722	ENST00000622213.1	4625	ENSG00000276830	MIR6730	microRNA 6730
chr1	12595332	12596487	1156	*	Bowtie2_on_data_8_and_data_7__alignments_peak_325	322	.	7.10012	32.2902	28.5282	463	Promoter (<=1kb)	1	12578718	12596308	17591	2	9249	ENST00000430996.2	0	ENSG00000162496	DHRS3	dehydrogenase/reductase 3
chr1	12604117	12604791	675	*	Bowtie2_on_data_8_and_data_7__alignments_peak_326	123	.	4.81284	12.3784	9.38237	440	Intron (ENST00000616661.5/9249, intron 1 of 5)	1	12578718	12596308	17591	2	9249	ENST00000430996.2	-7809	ENSG00000162496	DHRS3	dehydrogenase/reductase 3
chr1	12618060	12619306	1247	*	Bowtie2_on_data_8_and_data_7__alignments_peak_327	185	.	5.34108	18.543	15.2559	1058	Promoter (<=1kb)	1	12567910	12618210	50301	2	9249	ENST00000616661.5	0	ENSG00000162496	DHRS3	dehydrogenase/reductase 3
chr1	12726795	12727003	209	*	Bowtie2_on_data_8_and_data_7__alignments_peak_328	49	.	3.69774	4.91239	2.48225	198	3' UTR	1	12716115	12728759	12645	1	126767	ENST00000620146.2	10680	ENSG00000188984	AADACL3	arylacetamide deacetylase like 3
chr1	12852092	12852389	298	*	Bowtie2_on_data_8_and_data_7__alignments_peak_329	38	.	3.13702	3.83911	1.58777	206	Distal Intergenic	1	12847377	12848720	1344	2	343069	ENST00000317869.7	-3372	ENSG00000179172	HNRNPCL1	heterogeneous nuclear ribonucleoprotein C like 1
chr1	13194616	13194815	200	*	Bowtie2_on_data_8_and_data_7__alignments_peak_330	34	.	2.95819	3.40422	1.21442	160	Distal Intergenic	1	13196330	13198130	1801	2	400736	ENST00000638454.1	3315	ENSG00000279169	PRAMEF13	PRAME family member 13
chr1	13327554	13328101	548	*	Bowtie2_on_data_8_and_data_7__alignments_peak_331	65	.	4.43729	6.58146	3.97749	99	Distal Intergenic	1	13315581	13322598	7018	1	653619	ENST00000376152.2	11973	ENSG00000204501	PRAMEF15	PRAME family member 15
chr1	13749326	13749648	323	*	Bowtie2_on_data_8_and_data_7__alignments_peak_332	93	.	5.54661	9.33473	6.52157	89	Promoter (<=1kb)	1	13749403	13788079	38677	1	7799	ENST00000413440.5	0	ENSG00000116731	PRDM2	PR/SET domain 2
chr1	13762218	13762444	227	*	Bowtie2_on_data_8_and_data_7__alignments_peak_333	41	.	3.32797	4.13632	1.81358	157	Intron (ENST00000311066.10/7799, intron 6 of 9)	1	13771726	13778463	6738	1	7799	ENST00000487453.1	-9282	ENSG00000116731	PRDM2	PR/SET domain 2
chr1	14137344	14138383	1040	*	Bowtie2_on_data_8_and_data_7__alignments_peak_334	167	.	7.12779	16.7163	13.5059	874	Intron (ENST00000636564.1/23254, intron 1 of 2)	1	14221887	14259698	37812	2	107985468	ENST00000657859.1	121315	NA	NA	NA
chr1	14731878	14732097	220	*	Bowtie2_on_data_8_and_data_7__alignments_peak_335	57	.	3.66089	5.76517	3.24005	128	Intron (ENST00000636203.1/23254, intron 3 of 16)	1	14598717	15065797	467081	1	23254	ENST00000503743.5	133161	ENSG00000189337	KAZN	kazrin, periplakin interacting protein
chr1	14732873	14733946	1074	*	Bowtie2_on_data_8_and_data_7__alignments_peak_336	94	.	4.86272	9.47383	6.6521	322	Intron (ENST00000636203.1/23254, intron 3 of 16)	1	14598717	15065797	467081	1	23254	ENST00000503743.5	134156	ENSG00000189337	KAZN	kazrin, periplakin interacting protein
chr1	14911228	14911823	596	*	Bowtie2_on_data_8_and_data_7__alignments_peak_337	243	.	7.16809	24.37	20.8611	387	Intron (ENST00000636203.1/23254, intron 3 of 16)	1	14924130	15068152	144023	1	23254	ENST00000361144.9	-12307	ENSG00000189337	KAZN	kazrin, periplakin interacting protein
chr1	14913648	14914166	519	*	Bowtie2_on_data_8_and_data_7__alignments_peak_338	74	.	3.6553	7.46383	4.79002	425	Intron (ENST00000636203.1/23254, intron 3 of 16)	1	14924130	15068152	144023	1	23254	ENST00000361144.9	-9964	ENSG00000189337	KAZN	kazrin, periplakin interacting protein
chr1	14923130	14923329	200	*	Bowtie2_on_data_8_and_data_7__alignments_peak_339	57	.	4.06751	5.72853	3.20644	102	Promoter (<=1kb)	1	14924130	15068152	144023	1	23254	ENST00000361144.9	-801	ENSG00000189337	KAZN	kazrin, periplakin interacting protein
chr1	14949852	14950088	237	*	Bowtie2_on_data_8_and_data_7__alignments_peak_340	34	.	2.95819	3.40422	1.21442	42	Intron (ENST00000636203.1/23254, intron 3 of 16)	1	14945919	15065797	119879	1	23254	ENST00000400797.3	3933	ENSG00000189337	KAZN	kazrin, periplakin interacting protein
chr1	15063678	15064045	368	*	Bowtie2_on_data_8_and_data_7__alignments_peak_341	49	.	3.69774	4.91239	2.48225	26	Intron (ENST00000636203.1/23254, intron 9 of 16)	1	15111869	15152458	40590	2	200197	ENST00000404665.4	88413	ENSG00000175147	TMEM51-AS1	TMEM51 antisense RNA 1
chr1	15128701	15128955	255	*	Bowtie2_on_data_8_and_data_7__alignments_peak_342	41	.	3.32797	4.13632	1.81358	69	Intron (ENST00000310916.6/200197, intron 1 of 5)	1	15111869	15152458	40590	2	200197	ENST00000404665.4	23503	ENSG00000175147	TMEM51-AS1	TMEM51 antisense RNA 1
chr1	15153696	15154021	326	*	Bowtie2_on_data_8_and_data_7__alignments_peak_343	81	.	4.51898	8.17837	5.45099	107	Promoter (<=1kb)	1	15153733	15220408	66676	1	55092	ENST00000400796.7	0	ENSG00000171729	TMEM51	transmembrane protein 51
chr1	15172794	15173082	289	*	Bowtie2_on_data_8_and_data_7__alignments_peak_344	48	.	3.37624	4.8092	2.40931	96	Promoter (1-2kb)	1	15168474	15171317	2844	2	727684	ENST00000625027.2	-1477	ENSG00000204464	TMEM51-AS2	TMEM51 antisense RNA 2
chr1	15179020	15179271	252	*	Bowtie2_on_data_8_and_data_7__alignments_peak_345	83	.	4.59508	8.32149	5.58467	246	Intron (ENST00000428417.5/55092, intron 1 of 2)	1	15168474	15171317	2844	2	727684	ENST00000625027.2	-7703	ENSG00000204464	TMEM51-AS2	TMEM51 antisense RNA 2
chr1	15200373	15200674	302	*	Bowtie2_on_data_8_and_data_7__alignments_peak_346	68	.	4.4193	6.8272	4.20459	107	Intron (ENST00000428417.5/55092, intron 1 of 2)	1	15168474	15171317	2844	2	727684	ENST00000625027.2	-29056	ENSG00000204464	TMEM51-AS2	TMEM51 antisense RNA 2
chr1	15247125	15247330	206	*	Bowtie2_on_data_8_and_data_7__alignments_peak_347	65	.	4.43729	6.58146	3.97749	56	Promoter (<=1kb)	1	15247223	15398328	151106	1	114827	ENST00000688493.1	0	ENSG00000142621	FHAD1	forkhead associated phosphopeptide binding domain 1
chr1	15282944	15283205	262	*	Bowtie2_on_data_8_and_data_7__alignments_peak_348	80	.	4.60938	8.03982	5.32207	69	Intron (ENST00000683790.1/114827, intron 3 of 33)	1	15287045	15289641	2597	1	114827	ENST00000462113.1	-3840	ENSG00000142621	FHAD1	forkhead associated phosphopeptide binding domain 1
chr1	15323499	15323993	495	*	Bowtie2_on_data_8_and_data_7__alignments_peak_349	65	.	4.43729	6.58146	3.97749	186	Promoter (<=1kb)	1	15324469	15330008	5540	1	114827	ENST00000459961.1	-476	ENSG00000142621	FHAD1	forkhead associated phosphopeptide binding domain 1
chr1	15330116	15330419	304	*	Bowtie2_on_data_8_and_data_7__alignments_peak_350	53	.	3.84807	5.37532	2.89975	190	Promoter (2-3kb)	1	15327120	15397516	70397	1	114827	ENST00000471347.5	2996	ENSG00000142621	FHAD1	forkhead associated phosphopeptide binding domain 1
chr1	15337853	15338096	244	*	Bowtie2_on_data_8_and_data_7__alignments_peak_351	59	.	3.61787	5.92263	3.38376	22	Intron (ENST00000683790.1/114827, intron 14 of 33)	1	15341761	15384558	42798	1	114827	ENST00000444385.5	-3665	ENSG00000142621	FHAD1	forkhead associated phosphopeptide binding domain 1
chr1	15340358	15340601	244	*	Bowtie2_on_data_8_and_data_7__alignments_peak_352	81	.	4.18443	8.10651	5.38422	76	Promoter (1-2kb)	1	15341761	15384558	42798	1	114827	ENST00000444385.5	-1160	ENSG00000142621	FHAD1	forkhead associated phosphopeptide binding domain 1
chr1	15350341	15350911	571	*	Bowtie2_on_data_8_and_data_7__alignments_peak_353	160	.	4.79516	16.0446	12.8657	337	Intron (ENST00000683790.1/114827, intron 19 of 33)	1	15345460	15360623	15164	1	114827	ENST00000532408.1	4881	ENSG00000142621	FHAD1	forkhead associated phosphopeptide binding domain 1
chr1	15352311	15352593	283	*	Bowtie2_on_data_8_and_data_7__alignments_peak_354	49	.	2.41167	4.91276	2.48261	175	Intron (ENST00000683790.1/114827, intron 19 of 33)	1	15357791	15364317	6527	1	114827	ENST00000483120.1	-5198	ENSG00000142621	FHAD1	forkhead associated phosphopeptide binding domain 1
chr1	15354748	15355011	264	*	Bowtie2_on_data_8_and_data_7__alignments_peak_355	63	.	2.69513	6.32321	3.75059	175	Promoter (2-3kb)	1	15357791	15364317	6527	1	114827	ENST00000483120.1	-2780	ENSG00000142621	FHAD1	forkhead associated phosphopeptide binding domain 1
chr1	15356265	15357264	1000	*	Bowtie2_on_data_8_and_data_7__alignments_peak_356	160	.	4.60057	16.0408	12.862	249	Promoter (<=1kb)	1	15357791	15364317	6527	1	114827	ENST00000483120.1	-527	ENSG00000142621	FHAD1	forkhead associated phosphopeptide binding domain 1
chr1	15362920	15363124	205	*	Bowtie2_on_data_8_and_data_7__alignments_peak_357	42	.	3.18802	4.28656	1.94669	183	Promoter (<=1kb)	1	15362697	15398127	35431	1	114827	ENST00000481324.5	223	ENSG00000142621	FHAD1	forkhead associated phosphopeptide binding domain 1
chr1	15400412	15400865	454	*	Bowtie2_on_data_8_and_data_7__alignments_peak_358	57	.	3.91359	5.7214	3.20644	356	Downstream (<=300bp)	1	15403025	15407882	4858	2	101927441	ENST00000667833.1	7017	NA	EFHD2-AS1	EFHD2 antisense RNA 1
chr1	15409602	15409935	334	*	Bowtie2_on_data_8_and_data_7__alignments_peak_359	55	.	3.20839	5.53494	3.04465	163	Promoter (<=1kb)	1	15409888	15430339	20452	1	79180	ENST00000375980.9	0	ENSG00000142634	EFHD2	EF-hand domain family member D2
chr1	15417428	15417935	508	*	Bowtie2_on_data_8_and_data_7__alignments_peak_360	220	.	5.69159	22.0359	18.6114	272	Intron (ENST00000375980.9/79180, intron 1 of 3)	1	15410265	15429081	18817	1	79180	ENST00000445566.1	7163	ENSG00000142634	EFHD2	EF-hand domain family member D2
chr1	15426410	15426695	286	*	Bowtie2_on_data_8_and_data_7__alignments_peak_361	40	.	2.63723	4.09544	1.80867	279	Intron (ENST00000375980.9/79180, intron 2 of 3)	1	15438442	15449242	10801	1	11330	ENST00000375943.6	-11747	ENSG00000162438	CTRC	chymotrypsin C
chr1	15524352	15525207	856	*	Bowtie2_on_data_8_and_data_7__alignments_peak_362	537	.	8.34441	53.7587	49.499	231	Promoter (<=1kb)	1	15490832	15524445	33614	2	842	ENST00000546424.5	0	ENSG00000132906	CASP9	caspase 9
chr1	15526527	15527061	535	*	Bowtie2_on_data_8_and_data_7__alignments_peak_363	107	.	3.4789	10.7942	7.89052	281	Promoter (<=1kb)	1	15526813	15566595	39783	1	23341	ENST00000375838.5	0	ENSG00000116138	DNAJC16	DnaJ heat shock protein family (Hsp40) member C16
chr1	15543560	15543799	240	*	Bowtie2_on_data_8_and_data_7__alignments_peak_364	34	.	2.95819	3.40422	1.21442	170	Promoter (1-2kb)	1	15542165	15542304	140	1	107397391	ENST00000516057.1	1395	ENSG00000251866	SCARNA21B	small Cajal body-specific RNA 21B
chr1	15559427	15559670	244	*	Bowtie2_on_data_8_and_data_7__alignments_peak_365	49	.	3.69774	4.91239	2.48225	184	Promoter (<=1kb)	1	15559608	15592379	32772	1	23341	ENST00000483270.1	0	ENSG00000116138	DNAJC16	DnaJ heat shock protein family (Hsp40) member C16
chr1	15584964	15585257	294	*	Bowtie2_on_data_8_and_data_7__alignments_peak_366	62	.	4.21319	6.21624	3.65263	135	Promoter (<=1kb)	1	15571699	15585051	13353	2	79814	ENST00000375826.4	0	ENSG00000116771	AGMAT	agmatinase
chr1	15603262	15603817	556	*	Bowtie2_on_data_8_and_data_7__alignments_peak_367	48	.	3.30081	4.88453	2.47639	383	Exon (ENST00000428945.1/ENST00000428945.1, exon 1 of 2)	1	15617458	15669044	51587	1	84301	ENST00000480945.6	-13641	ENSG00000197312	DDI2	DNA damage inducible 1 homolog 2
chr1	15617260	15617848	589	*	Bowtie2_on_data_8_and_data_7__alignments_peak_368	113	.	4.93571	11.3129	8.37649	69	Promoter (<=1kb)	1	15617458	15669044	51587	1	84301	ENST00000480945.6	0	ENSG00000197312	DDI2	DNA damage inducible 1 homolog 2
chr1	15680852	15681945	1094	*	Bowtie2_on_data_8_and_data_7__alignments_peak_369	88	.	4.12776	8.83931	6.06267	257	Promoter (2-3kb)	1	15684320	15734769	50450	1	23207	ENST00000375799.8	-2375	ENSG00000116786	PLEKHM2	pleckstrin homology and RUN domain containing M2
chr1	15764162	15764498	337	*	Bowtie2_on_data_8_and_data_7__alignments_peak_370	62	.	3.56463	6.29144	3.72153	71	Promoter (<=1kb)	1	15764499	15775242	10744	1	54751	ENST00000441801.6	-1	ENSG00000162458	FBLIM1	filamin binding LIM protein 1
chr1	15788178	15788823	646	*	Bowtie2_on_data_8_and_data_7__alignments_peak_371	166	.	5.1021	16.6828	13.4739	245	Distal Intergenic	1	15777073	15784838	7766	1	54751	ENST00000509138.1	11105	ENSG00000162458	FBLIM1	filamin binding LIM protein 1
chr1	15795213	15795604	392	*	Bowtie2_on_data_8_and_data_7__alignments_peak_372	357	.	4.89719	35.7573	31.8995	228	Distal Intergenic	1	15807374	15807649	276	2	440567	ENST00000696689.1	12045	ENSG00000233954	UQCRHL	ubiquinol-cytochrome c reductase hinge protein like
chr1	15798975	15799681	707	*	Bowtie2_on_data_8_and_data_7__alignments_peak_373	215	.	3.70178	21.5366	18.131	165	Distal Intergenic	1	15807374	15807649	276	2	440567	ENST00000696689.1	7968	ENSG00000233954	UQCRHL	ubiquinol-cytochrome c reductase hinge protein like
chr1	15799893	15800671	779	*	Bowtie2_on_data_8_and_data_7__alignments_peak_374	611	.	6.4833	61.1801	56.7981	309	Distal Intergenic	1	15807374	15807649	276	2	440567	ENST00000696689.1	6978	ENSG00000233954	UQCRHL	ubiquinol-cytochrome c reductase hinge protein like
chr1	15833202	15833513	312	*	Bowtie2_on_data_8_and_data_7__alignments_peak_375	127	.	4.1651	12.7006	9.68819	181	Promoter (2-3kb)	1	15836095	15928557	92463	1	23013	ENST00000673875.1	-2582	ENSG00000065526	SPEN	spen family transcriptional repressor
chr1	15834490	15835184	695	*	Bowtie2_on_data_8_and_data_7__alignments_peak_376	140	.	4.39767	14.0738	10.9908	184	Promoter (<=1kb)	1	15836095	15928557	92463	1	23013	ENST00000673875.1	-911	ENSG00000065526	SPEN	spen family transcriptional repressor
chr1	15835841	15836050	210	*	Bowtie2_on_data_8_and_data_7__alignments_peak_377	63	.	2.97364	6.33421	3.76081	144	Promoter (<=1kb)	1	15836095	15928557	92463	1	23013	ENST00000673875.1	-45	ENSG00000065526	SPEN	spen family transcriptional repressor
chr1	15847323	15847715	393	*	Bowtie2_on_data_8_and_data_7__alignments_peak_378	58	.	3.44495	5.81413	3.28466	183	Promoter (<=1kb)	1	15847707	15940456	92750	1	23013	ENST00000375759.8	0	ENSG00000065526	SPEN	spen family transcriptional repressor
chr1	15849443	15850101	659	*	Bowtie2_on_data_8_and_data_7__alignments_peak_379	100	.	4.68445	10.0895	7.23097	287	Promoter (1-2kb)	1	15834474	15848147	13674	2	729614	ENST00000317122.2	-1296	ENSG00000179743	SPEN-AS1	SPEN antisense RNA 1
chr1	15952521	15953020	500	*	Bowtie2_on_data_8_and_data_7__alignments_peak_380	81	.	4.3306	8.11348	5.39061	327	Promoter (<=1kb)	1	15945933	15952973	7041	2	7709	ENST00000494020.1	0	ENSG00000116809	ZBTB17	zinc finger and BTB domain containing 17
chr1	15975712	15976056	345	*	Bowtie2_on_data_8_and_data_7__alignments_peak_381	49	.	3.69774	4.91239	2.48225	105	Promoter (<=1kb)	1	15941871	15976079	34209	2	7709	ENST00000537142.5	23	ENSG00000116809	ZBTB17	zinc finger and BTB domain containing 17
chr1	16013047	16013405	359	*	Bowtie2_on_data_8_and_data_7__alignments_peak_382	52	.	3.49427	5.23329	2.77159	294	Distal Intergenic	1	16015374	16017825	2452	2	27129	ENST00000463576.5	4420	ENSG00000173641	HSPB7	heat shock protein family B (small) member 7
chr1	16055724	16056201	478	*	Bowtie2_on_data_8_and_data_7__alignments_peak_383	49	.	3.20797	4.91703	2.48601	128	Promoter (<=1kb)	1	16056524	16057305	782	1	1188	ENST00000684650.1	-323	ENSG00000184908	CLCNKB	chloride voltage-gated channel Kb
chr1	16076730	16077076	347	*	Bowtie2_on_data_8_and_data_7__alignments_peak_384	87	.	3.96757	8.73769	5.96737	165	Distal Intergenic	1	16057769	16073651	15883	2	348487	ENST00000375662.5	-3079	ENSG00000185519	FAM131C	family with sequence similarity 131 member C
chr1	16079060	16079362	303	*	Bowtie2_on_data_8_and_data_7__alignments_peak_385	63	.	3.36804	6.32179	3.74933	267	Distal Intergenic	1	16057769	16073651	15883	2	348487	ENST00000375662.5	-5409	ENSG00000185519	FAM131C	family with sequence similarity 131 member C
chr1	16091219	16091483	265	*	Bowtie2_on_data_8_and_data_7__alignments_peak_386	53	.	3.57407	5.37537	2.89975	216	Distal Intergenic	1	16057769	16073651	15883	2	348487	ENST00000375662.5	-17568	ENSG00000185519	FAM131C	family with sequence similarity 131 member C
chr1	16111963	16112176	214	*	Bowtie2_on_data_8_and_data_7__alignments_peak_387	45	.	3.20757	4.51483	2.14884	40	Distal Intergenic	1	16133013	16133562	550	2	1969	ENST00000462805.1	21386	ENSG00000142627	EPHA2	EPH receptor A2
chr1	16119253	16119471	219	*	Bowtie2_on_data_8_and_data_7__alignments_peak_388	32	.	2.67298	3.25001	1.13913	62	Distal Intergenic	1	16133013	16133562	550	2	1969	ENST00000462805.1	14091	ENSG00000142627	EPHA2	EPH receptor A2
chr1	16132663	16133102	440	*	Bowtie2_on_data_8_and_data_7__alignments_peak_389	70	.	4.07328	7.04592	4.40681	219	Promoter (<=1kb)	1	16133013	16133562	550	2	1969	ENST00000462805.1	460	ENSG00000142627	EPHA2	EPH receptor A2
chr1	16139128	16139327	200	*	Bowtie2_on_data_8_and_data_7__alignments_peak_390	48	.	2.70037	4.88155	2.47367	3	Intron (ENST00000358432.8/1969, intron 3 of 16)	1	16133013	16133562	550	2	1969	ENST00000462805.1	-5566	ENSG00000142627	EPHA2	EPH receptor A2
chr1	16143443	16144072	630	*	Bowtie2_on_data_8_and_data_7__alignments_peak_391	200	.	4.7859	20.0702	16.7221	431	Promoter (2-3kb)	1	16134560	16146450	11891	2	1969	ENST00000480202.1	2378	ENSG00000142627	EPHA2	EPH receptor A2
chr1	16145072	16145729	658	*	Bowtie2_on_data_8_and_data_7__alignments_peak_392	193	.	4.86461	19.3649	16.0441	428	Promoter (<=1kb)	1	16134560	16146450	11891	2	1969	ENST00000480202.1	721	ENSG00000142627	EPHA2	EPH receptor A2
chr1	16154852	16155185	334	*	Bowtie2_on_data_8_and_data_7__alignments_peak_393	96	.	3.34714	9.61602	6.78586	221	Promoter (<=1kb)	1	16155176	16158148	2973	1	101927479	ENST00000424774.2	0	NA	EPHA2-AS1	EPHA2 antisense RNA 1
chr1	16155855	16156361	507	*	Bowtie2_on_data_8_and_data_7__alignments_peak_394	64	.	2.77634	6.43599	3.85386	368	Promoter (<=1kb)	1	16124337	16156069	31733	2	1969	ENST00000358432.8	0	ENSG00000142627	EPHA2	EPH receptor A2
chr1	16159018	16159362	345	*	Bowtie2_on_data_8_and_data_7__alignments_peak_395	69	.	2.94298	6.98923	4.35458	63	Promoter (<=1kb)	1	16159266	16161883	2618	1	101927479	ENST00000426353.1	0	NA	EPHA2-AS1	EPHA2 antisense RNA 1
chr1	16164264	16164615	352	*	Bowtie2_on_data_8_and_data_7__alignments_peak_396	168	.	5.41482	16.8827	13.6655	153	Distal Intergenic	1	16159266	16161883	2618	1	101927479	ENST00000426353.1	4998	NA	EPHA2-AS1	EPHA2 antisense RNA 1
chr1	16167655	16168016	362	*	Bowtie2_on_data_8_and_data_7__alignments_peak_397	31	.	2.2668	3.13188	1.04157	86	Distal Intergenic	1	16159266	16161883	2618	1	101927479	ENST00000426353.1	8389	NA	EPHA2-AS1	EPHA2 antisense RNA 1
chr1	16173227	16173906	680	*	Bowtie2_on_data_8_and_data_7__alignments_peak_398	436	.	7.4864	43.616	39.5611	359	Distal Intergenic	1	16159266	16161883	2618	1	101927479	ENST00000426353.1	13961	NA	EPHA2-AS1	EPHA2 antisense RNA 1
chr1	16181768	16182151	384	*	Bowtie2_on_data_8_and_data_7__alignments_peak_399	173	.	4.69644	17.3731	14.1352	265	Distal Intergenic	1	16159266	16161883	2618	1	101927479	ENST00000426353.1	22502	NA	EPHA2-AS1	EPHA2 antisense RNA 1
chr1	16184541	16184902	362	*	Bowtie2_on_data_8_and_data_7__alignments_peak_400	50	.	2.38579	5.08679	2.63953	55	Distal Intergenic	1	16204900	16206526	1627	2	128272	ENST00000478210.1	21624	ENSG00000142632	ARHGEF19	Rho guanine nucleotide exchange factor 19
chr1	16187856	16188349	494	*	Bowtie2_on_data_8_and_data_7__alignments_peak_401	91	.	3.39927	9.12009	6.32562	57	Distal Intergenic	1	16204900	16206526	1627	2	128272	ENST00000478210.1	18177	ENSG00000142632	ARHGEF19	Rho guanine nucleotide exchange factor 19
chr1	16189059	16189330	272	*	Bowtie2_on_data_8_and_data_7__alignments_peak_402	83	.	3.37799	8.37091	5.63097	73	Distal Intergenic	1	16204900	16206526	1627	2	128272	ENST00000478210.1	17196	ENSG00000142632	ARHGEF19	Rho guanine nucleotide exchange factor 19
chr1	16206415	16207105	691	*	Bowtie2_on_data_8_and_data_7__alignments_peak_403	335	.	8.43276	33.5601	29.7623	270	Promoter (<=1kb)	1	16197854	16207011	9158	2	128272	ENST00000478117.5	0	ENSG00000142632	ARHGEF19	Rho guanine nucleotide exchange factor 19
chr1	16217363	16217610	248	*	Bowtie2_on_data_8_and_data_7__alignments_peak_404	188	.	7.05302	18.8839	15.5832	139	Promoter (<=1kb)	1	16215907	16217425	1519	2	101927546	ENST00000475369.3	0	NA	ANO7L1	anoctamin 7 like 1 (pseudogene)
chr1	16230424	16230790	367	*	Bowtie2_on_data_8_and_data_7__alignments_peak_405	45	.	3.32824	4.52186	2.15474	282	Promoter (2-3kb)	1	16216469	16228027	11559	2	101927546	ENST00000602586.1	-2397	NA	ANO7L1	anoctamin 7 like 1 (pseudogene)
chr1	16236243	16236551	309	*	Bowtie2_on_data_8_and_data_7__alignments_peak_406	71	.	4.2956	7.17796	4.52946	70	Promoter (<=1kb)	1	16232281	16236659	4379	2	79363	ENST00000434014.1	108	ENSG00000132881	CPLANE2	ciliogenesis and planar polarity effector complex subunit 2
chr1	16248968	16249234	267	*	Bowtie2_on_data_8_and_data_7__alignments_peak_407	41	.	3.32797	4.13632	1.81358	189	3' UTR	1	16251082	16253427	2346	2	54455	ENST00000456164.5	4193	ENSG00000037637	FBXO42	F-box protein 42
chr1	16300370	16300598	229	*	Bowtie2_on_data_8_and_data_7__alignments_peak_408	49	.	3.69774	4.91239	2.48225	127	Intron (ENST00000375592.8/54455, intron 3 of 9)	1	16292314	16315367	23054	2	54455	ENST00000478089.1	14769	ENSG00000037637	FBXO42	F-box protein 42
chr1	16352043	16352807	765	*	Bowtie2_on_data_8_and_data_7__alignments_peak_409	98	.	5.26429	9.892	7.04517	358	Promoter (<=1kb)	1	16352575	16393355	40781	1	26099	ENST00000475078.1	0	ENSG00000055070	SZRD1	SUZ RNA binding domain containing 1
chr1	16367038	16367993	956	*	Bowtie2_on_data_8_and_data_7__alignments_peak_410	135	.	5.99892	13.5873	10.5276	125	Promoter (<=1kb)	1	16367088	16395406	28319	1	26099	ENST00000471507.5	0	ENSG00000055070	SZRD1	SUZ RNA binding domain containing 1
chr1	16513005	16513277	273	*	Bowtie2_on_data_8_and_data_7__alignments_peak_411	76	.	3.53116	7.64235	4.95204	173	Promoter (1-2kb)	1	16514122	16514285	164	2	26871	ENST00000383925.1	1008	ENSG00000206652	RNU1-1	RNA, U1 small nuclear 1
chr1	16513537	16514557	1021	*	Bowtie2_on_data_8_and_data_7__alignments_peak_412	180	.	5.68963	18.0587	14.7916	309	Promoter (<=1kb)	1	16514122	16514285	164	2	26871	ENST00000383925.1	0	ENSG00000206652	RNU1-1	RNA, U1 small nuclear 1
chr1	16534763	16535276	514	*	Bowtie2_on_data_8_and_data_7__alignments_peak_413	120	.	6.01356	12.014	9.04017	198	Promoter (<=1kb)	1	16533886	16535649	1764	2	100132147	ENST00000415386.2	373	ENSG00000233421	LINC01783	long intergenic non-protein coding RNA 1783
chr1	16545452	16545873	422	*	Bowtie2_on_data_8_and_data_7__alignments_peak_414	133	.	5.49969	13.3034	10.26	345	Distal Intergenic	1	16533886	16535649	1764	2	100132147	ENST00000415386.2	-9803	ENSG00000233421	LINC01783	long intergenic non-protein coding RNA 1783
chr1	16550327	16550643	317	*	Bowtie2_on_data_8_and_data_7__alignments_peak_415	36	.	2.71736	3.63278	1.41122	65	Intron (ENST00000438396.1/ENST00000438396.1, intron 2 of 2)	1	16533886	16535649	1764	2	100132147	ENST00000415386.2	-14678	ENSG00000233421	LINC01783	long intergenic non-protein coding RNA 1783
chr1	16559787	16560109	323	*	Bowtie2_on_data_8_and_data_7__alignments_peak_416	87	.	4.98193	8.70578	5.93742	74	Distal Intergenic	1	16533886	16535649	1764	2	100132147	ENST00000415386.2	-24138	ENSG00000233421	LINC01783	long intergenic non-protein coding RNA 1783
chr1	16567047	16567314	268	*	Bowtie2_on_data_8_and_data_7__alignments_peak_417	45	.	3.37059	4.59246	2.21747	50	3' UTR	1	16533886	16535649	1764	2	100132147	ENST00000415386.2	-31398	ENSG00000233421	LINC01783	long intergenic non-protein coding RNA 1783
chr1	16613367	16613892	526	*	Bowtie2_on_data_8_and_data_7__alignments_peak_418	161	.	5.4097	16.1111	12.9292	313	Promoter (<=1kb)	1	16562319	16613487	51169	2	55672	ENST00000430580.6	0	ENSG00000219481	NBPF1	NBPF member 1
chr1	16623807	16624448	642	*	Bowtie2_on_data_8_and_data_7__alignments_peak_419	186	.	4.24443	18.6236	15.3331	403	Promoter (1-2kb)	1	16618253	16626386	8134	2	84809	ENST00000639481.1	1938	ENSG00000215908	CROCCP2	CROCC pseudogene 2
chr1	16630271	16630489	219	*	Bowtie2_on_data_8_and_data_7__alignments_peak_420	55	.	2.65081	5.53831	3.04745	13	Promoter (<=1kb)	1	16618256	16631109	12854	2	84809	ENST00000639594.1	620	ENSG00000215908	CROCCP2	CROCC pseudogene 2
chr1	16638234	16638865	632	*	Bowtie2_on_data_8_and_data_7__alignments_peak_421	50	.	2.75443	5.02187	2.58065	624	Intron (ENST00000639456.1/84809, intron 3 of 12)	1	16625375	16644672	19298	2	84809	ENST00000635081.1	5807	ENSG00000215908	CROCCP2	CROCC pseudogene 2
chr1	16643237	16643492	256	*	Bowtie2_on_data_8_and_data_7__alignments_peak_422	82	.	3.07789	8.22225	5.49197	85	Promoter (1-2kb)	1	16625375	16644672	19298	2	84809	ENST00000635081.1	1180	ENSG00000215908	CROCCP2	CROCC pseudogene 2
chr1	16645180	16645470	291	*	Bowtie2_on_data_8_and_data_7__alignments_peak_423	46	.	2.36446	4.6273	2.24822	137	Promoter (<=1kb)	1	16645622	16650289	4668	1	11209	ENST00000457982.3	-152	NA	MST1P2	macrophage stimulating 1 pseudogene 2
chr1	16661463	16661664	202	*	Bowtie2_on_data_8_and_data_7__alignments_peak_424	46	.	3.19959	4.69946	2.31207	52	Intron (ENST00000633763.1/ENST00000633763.1, intron 1 of 2)	1	16618969	16657232	38264	2	84809	ENST00000412962.4	-4231	ENSG00000215908	CROCCP2	CROCC pseudogene 2
chr1	16666180	16667317	1138	*	Bowtie2_on_data_8_and_data_7__alignments_peak_425	292	.	8.04996	29.2864	25.6151	966	Promoter (<=1kb)	1	16666785	16666948	164	2	26869	ENST00000384782.1	0	ENSG00000207513	RNU1-3	RNA, U1 small nuclear 3
chr1	16672537	16672990	454	*	Bowtie2_on_data_8_and_data_7__alignments_peak_426	53	.	3.57407	5.37537	2.89975	119	Distal Intergenic	1	16666785	16666948	164	2	26869	ENST00000384782.1	-5589	ENSG00000207513	RNU1-3	RNA, U1 small nuclear 3
chr1	16677995	16678245	251	*	Bowtie2_on_data_8_and_data_7__alignments_peak_427	53	.	3.53372	5.30365	2.83537	49	Distal Intergenic	1	16666785	16666948	164	2	26869	ENST00000384782.1	-11047	ENSG00000207513	RNU1-3	RNA, U1 small nuclear 3
chr1	16700416	16700645	230	*	Bowtie2_on_data_8_and_data_7__alignments_peak_428	54	.	3.50847	5.48403	2.99855	118	Intron (ENST00000270691.9/284729, intron 6 of 10)	1	16687339	16692309	4971	2	284729	ENST00000414828.1	-8107	NA	ESPNP	espin pseudogene
chr1	16734473	16734821	349	*	Bowtie2_on_data_8_and_data_7__alignments_peak_429	37	.	2.89212	3.78134	1.53853	336	Distal Intergenic	1	16740273	16941434	201162	1	9696	ENST00000466256.6	-5452	ENSG00000058453	CROCC	ciliary rootlet coiled-coil, rootletin
chr1	16740147	16741323	1177	*	Bowtie2_on_data_8_and_data_7__alignments_peak_430	184	.	6.31773	18.4995	15.2142	172	Promoter (<=1kb)	1	16740516	16740679	164	1	6060	ENST00000384659.1	0	ENSG00000207389	RNU1-4	RNA, U1 small nuclear 4
chr1	16791819	16792042	224	*	Bowtie2_on_data_8_and_data_7__alignments_peak_431	54	.	3.9048	5.46696	2.98274	102	Intron (ENST00000466256.6/9696, intron 1 of 8)	1	16760837	16770237	9401	2	11223	ENST00000545160.1	-21582	ENSG00000186715	MST1L	macrophage stimulating 1 like (pseudogene)
chr1	16850178	16850495	318	*	Bowtie2_on_data_8_and_data_7__alignments_peak_432	57	.	4.06751	5.72853	3.20644	157	Intron (ENST00000466256.6/9696, intron 1 of 8)	1	16858949	16859021	73	2	100500876	ENST00000583661.1	8526	ENSG00000263811	MIR3675	microRNA 3675
chr1	16861971	16862333	363	*	Bowtie2_on_data_8_and_data_7__alignments_peak_433	116	.	5.25773	11.6638	8.70873	135	Promoter (2-3kb)	1	16858949	16859021	73	2	100500876	ENST00000583661.1	-2950	ENSG00000263811	MIR3675	microRNA 3675
chr1	16872650	16873151	502	*	Bowtie2_on_data_8_and_data_7__alignments_peak_434	280	.	8.17589	28.051	24.4181	164	Promoter (<=1kb)	1	16873039	16874092	1054	1	112267871	ENST00000457856.1	0	ENSG00000228549	LOC112267871	uncharacterized LOC112267871
chr1	16895740	16896743	1004	*	Bowtie2_on_data_8_and_data_7__alignments_peak_435	230	.	7.01317	23.0046	19.5443	678	Promoter (<=1kb)	1	16895980	16896143	164	1	26870	ENST00000384278.1	0	ENSG00000207005	RNU1-2	RNA, U1 small nuclear 2
chr1	16904721	16905277	557	*	Bowtie2_on_data_8_and_data_7__alignments_peak_436	211	.	7.89609	21.1943	17.8025	381	Exon (ENST00000703056.1/ENST00000703056.1, exon 1 of 1)	1	16895980	16896143	164	1	26870	ENST00000384278.1	8741	ENSG00000207005	RNU1-2	RNA, U1 small nuclear 2
chr1	16927383	16927859	477	*	Bowtie2_on_data_8_and_data_7__alignments_peak_437	43	.	3.10419	4.3322	1.98684	107	Promoter (2-3kb)	1	16930135	16946405	16271	1	9696	ENST00000492631.5	-2276	ENSG00000058453	CROCC	ciliary rootlet coiled-coil, rootletin
chr1	16945772	16945973	202	*	Bowtie2_on_data_8_and_data_7__alignments_peak_438	32	.	2.49449	3.2174	1.11216	188	Promoter (<=1kb)	1	16946867	16953215	6349	1	9696	ENST00000498688.5	-894	ENSG00000058453	CROCC	ciliary rootlet coiled-coil, rootletin
chr1	16948403	16948790	388	*	Bowtie2_on_data_8_and_data_7__alignments_peak_439	163	.	5.64207	16.3518	13.159	263	Promoter (<=1kb)	1	16948391	16951338	2948	1	9696	ENST00000477773.1	12	ENSG00000058453	CROCC	ciliary rootlet coiled-coil, rootletin
chr1	16989841	16990060	220	*	Bowtie2_on_data_8_and_data_7__alignments_peak_440	33	.	2.73368	3.35166	1.21442	38	Promoter (<=1kb)	1	16985981	16990003	4023	2	23400	ENST00000502418.1	0	ENSG00000159363	ATP13A2	ATPase cation transporting 13A2
chr1	17011784	17012112	329	*	Bowtie2_on_data_8_and_data_7__alignments_peak_441	62	.	4.22861	6.24148	3.67582	184	Promoter (<=1kb)	1	16985958	17011915	25958	2	23400	ENST00000341676.9	0	ENSG00000159363	ATP13A2	ATPase cation transporting 13A2
chr1	17054043	17054533	491	*	Bowtie2_on_data_8_and_data_7__alignments_peak_442	202	.	7.93089	20.2576	16.9015	207	Promoter (<=1kb)	1	17018722	17054032	35311	2	6390	ENST00000375499.8	-11	ENSG00000117118	SDHB	succinate dehydrogenase complex iron sulfur subunit B
chr1	17059611	17059850	240	*	Bowtie2_on_data_8_and_data_7__alignments_peak_443	71	.	4.59782	7.12388	4.47915	181	Distal Intergenic	1	17018722	17054032	35311	2	6390	ENST00000375499.8	-5579	ENSG00000117118	SDHB	succinate dehydrogenase complex iron sulfur subunit B
chr1	17108274	17108491	218	*	Bowtie2_on_data_8_and_data_7__alignments_peak_444	57	.	4.06751	5.72853	3.20644	113	Intron (ENST00000375486.9/11240, intron 1 of 15)	1	17079031	17119435	40405	2	11240	ENST00000375481.1	10944	ENSG00000117115	PADI2	peptidyl arginine deiminase 2
chr1	17125987	17126366	380	*	Bowtie2_on_data_8_and_data_7__alignments_peak_445	89	.	4.4249	8.90533	6.12448	39	Distal Intergenic	1	17066761	17119451	52691	2	11240	ENST00000375486.9	-6536	ENSG00000117115	PADI2	peptidyl arginine deiminase 2
chr1	17128195	17128775	581	*	Bowtie2_on_data_8_and_data_7__alignments_peak_446	147	.	6.17814	14.7809	11.6623	385	Distal Intergenic	1	17066761	17119451	52691	2	11240	ENST00000375486.9	-8744	ENSG00000117115	PADI2	peptidyl arginine deiminase 2
chr1	17134765	17135006	242	*	Bowtie2_on_data_8_and_data_7__alignments_peak_447	59	.	4.02256	5.90235	3.36515	111	Distal Intergenic	1	17066761	17119451	52691	2	11240	ENST00000375486.9	-15314	ENSG00000117115	PADI2	peptidyl arginine deiminase 2
chr1	17190104	17190386	283	*	Bowtie2_on_data_8_and_data_7__alignments_peak_448	57	.	4.06751	5.72853	3.20644	56	Promoter (<=1kb)	1	17189789	17196387	6599	1	400743	ENST00000634972.1	315	ENSG00000204362	LINC02783	long intergenic non-protein coding RNA 2783
chr1	17198781	17198997	217	*	Bowtie2_on_data_8_and_data_7__alignments_peak_449	41	.	3.32797	4.13632	1.81358	168	Intron (ENST00000635428.1/ENST00000635428.1, intron 1 of 4)	1	17205128	17246007	40880	1	29943	ENST00000375471.5	-6131	ENSG00000142623	PADI1	peptidyl arginine deiminase 1
chr1	17207792	17208937	1146	*	Bowtie2_on_data_8_and_data_7__alignments_peak_450	109	.	4.61866	10.9091	7.99893	178	Promoter (2-3kb)	1	17205128	17246007	40880	1	29943	ENST00000375471.5	2664	ENSG00000142623	PADI1	peptidyl arginine deiminase 1
chr1	17214753	17215581	829	*	Bowtie2_on_data_8_and_data_7__alignments_peak_451	148	.	5.22972	14.8769	11.7537	330	Intron (ENST00000375471.5/29943, intron 1 of 15)	1	17223487	17226158	2672	1	29943	ENST00000483501.1	-7906	ENSG00000142623	PADI1	peptidyl arginine deiminase 1
chr1	17233302	17234171	870	*	Bowtie2_on_data_8_and_data_7__alignments_peak_452	359	.	6.51533	35.9292	32.0673	324	Intron (ENST00000375471.5/29943, intron 11 of 15)	1	17239632	17245968	6337	1	29943	ENST00000648847.1	-5461	ENSG00000142623	PADI1	peptidyl arginine deiminase 1
chr1	17236978	17237520	543	*	Bowtie2_on_data_8_and_data_7__alignments_peak_453	86	.	3.08248	8.63701	5.8733	422	Promoter (2-3kb)	1	17239632	17245968	6337	1	29943	ENST00000648847.1	-2112	ENSG00000142623	PADI1	peptidyl arginine deiminase 1
chr1	17239632	17239866	235	*	Bowtie2_on_data_8_and_data_7__alignments_peak_454	49	.	2.8687	4.95936	2.52465	178	Promoter (<=1kb)	1	17239632	17245968	6337	1	29943	ENST00000648847.1	0	ENSG00000142623	PADI1	peptidyl arginine deiminase 1
chr1	17250189	17250984	796	*	Bowtie2_on_data_8_and_data_7__alignments_peak_455	107	.	4.54885	10.741	7.84028	630	Promoter (1-2kb)	1	17249098	17284233	35136	1	51702	ENST00000375460.3	1091	ENSG00000142619	PADI3	peptidyl arginine deiminase 3
chr1	17287140	17287678	539	*	Bowtie2_on_data_8_and_data_7__alignments_peak_456	305	.	8.30991	30.5276	26.8177	341	Distal Intergenic	1	17277889	17277975	87	1	100616188	ENST00000582732.1	9251	ENSG00000266634	MIR3972	microRNA 3972
chr1	17289800	17290200	401	*	Bowtie2_on_data_8_and_data_7__alignments_peak_457	91	.	4.02473	9.1549	6.35797	231	Distal Intergenic	1	17277889	17277975	87	1	100616188	ENST00000582732.1	11911	ENSG00000266634	MIR3972	microRNA 3972
chr1	17292432	17292789	358	*	Bowtie2_on_data_8_and_data_7__alignments_peak_458	94	.	4.4022	9.46536	6.64435	100	Distal Intergenic	1	17277889	17277975	87	1	100616188	ENST00000582732.1	14543	ENSG00000266634	MIR3972	microRNA 3972
chr1	17297982	17298362	381	*	Bowtie2_on_data_8_and_data_7__alignments_peak_459	114	.	5.93523	11.4801	8.53499	152	Distal Intergenic	1	17308195	17334796	26602	1	23569	ENST00000375453.5	-9833	ENSG00000159339	PADI4	peptidyl arginine deiminase 4
chr1	17304194	17304465	272	*	Bowtie2_on_data_8_and_data_7__alignments_peak_460	40	.	3.16487	4.06086	1.77868	51	Distal Intergenic	1	17308195	17334796	26602	1	23569	ENST00000375453.5	-3730	ENSG00000159339	PADI4	peptidyl arginine deiminase 4
chr1	17348151	17348649	499	*	Bowtie2_on_data_8_and_data_7__alignments_peak_461	125	.	5.89692	12.5839	9.57747	362	Promoter (<=1kb)	1	17348730	17358849	10120	1	23569	ENST00000467001.1	-81	ENSG00000159339	PADI4	peptidyl arginine deiminase 4
chr1	17369622	17369851	230	*	Bowtie2_on_data_8_and_data_7__alignments_peak_462	46	.	3.39218	4.62837	2.24884	63	Promoter (2-3kb)	1	17372196	17401699	29504	1	353238	ENST00000619609.1	-2345	ENSG00000276747	PADI6	peptidyl arginine deiminase 6
chr1	17396782	17396984	203	*	Bowtie2_on_data_8_and_data_7__alignments_peak_463	30	.	2.7292	3.05555	0.978805	4	Intron (ENST00000619609.1/353238, intron 13 of 15)	1	17406760	17407382	623	1	114515514	ENST00000439577.1	-9776	ENSG00000227751	RCC2-AS1	RCC2 antisense RNA 1
chr1	17406145	17406389	245	*	Bowtie2_on_data_8_and_data_7__alignments_peak_464	55	.	3.65759	5.52303	3.0336	233	Promoter (<=1kb)	1	17406760	17407382	623	1	114515514	ENST00000439577.1	-371	ENSG00000227751	RCC2-AS1	RCC2 antisense RNA 1
chr1	17425912	17426340	429	*	Bowtie2_on_data_8_and_data_7__alignments_peak_465	48	.	3.65767	4.84907	2.44472	216	Intron (ENST00000375436.9/55920, intron 3 of 12)	1	17408676	17438561	29886	2	55920	ENST00000375433.3	12221	ENSG00000179051	RCC2	regulator of chromosome condensation 2
chr1	17441445	17441861	417	*	Bowtie2_on_data_8_and_data_7__alignments_peak_466	224	.	6.63304	22.426	18.9872	218	Promoter (1-2kb)	1	17406760	17439677	32918	2	55920	ENST00000375436.9	-1768	ENSG00000179051	RCC2	regulator of chromosome condensation 2
chr1	17460159	17460932	774	*	Bowtie2_on_data_8_and_data_7__alignments_peak_467	273	.	9.25801	27.3349	23.7249	332	Distal Intergenic	1	17406760	17439677	32918	2	55920	ENST00000375436.9	-20482	ENSG00000179051	RCC2	regulator of chromosome condensation 2
chr1	17475826	17476149	324	*	Bowtie2_on_data_8_and_data_7__alignments_peak_468	91	.	5.2537	9.18101	6.38258	122	Distal Intergenic	1	17406760	17439677	32918	2	55920	ENST00000375436.9	-36149	ENSG00000179051	RCC2	regulator of chromosome condensation 2
chr1	17491910	17492203	294	*	Bowtie2_on_data_8_and_data_7__alignments_peak_469	48	.	3.41616	4.87826	2.47059	134	Distal Intergenic	1	17539698	17697869	158172	1	55160	ENST00000361221.8	-47495	ENSG00000074964	ARHGEF10L	Rho guanine nucleotide exchange factor 10 like
chr1	17520000	17520524	525	*	Bowtie2_on_data_8_and_data_7__alignments_peak_470	133	.	5.8769	13.3371	10.2921	293	Distal Intergenic	1	17539698	17697869	158172	1	55160	ENST00000361221.8	-19174	ENSG00000074964	ARHGEF10L	Rho guanine nucleotide exchange factor 10 like
chr1	17551244	17551451	208	*	Bowtie2_on_data_8_and_data_7__alignments_peak_471	54	.	3.26261	5.44057	2.95933	77	Intron (ENST00000361221.8/55160, intron 1 of 28)	1	17539698	17697869	158172	1	55160	ENST00000361221.8	11546	ENSG00000074964	ARHGEF10L	Rho guanine nucleotide exchange factor 10 like
chr1	17553981	17554507	527	*	Bowtie2_on_data_8_and_data_7__alignments_peak_472	154	.	5.92602	15.4571	12.3063	279	Intron (ENST00000361221.8/55160, intron 1 of 28)	1	17539698	17697869	158172	1	55160	ENST00000361221.8	14283	ENSG00000074964	ARHGEF10L	Rho guanine nucleotide exchange factor 10 like
chr1	17561471	17561686	216	*	Bowtie2_on_data_8_and_data_7__alignments_peak_473	44	.	3.42363	4.47716	2.11531	21	Intron (ENST00000361221.8/55160, intron 1 of 28)	1	17580553	17697649	117097	1	55160	ENST00000375415.5	-18867	ENSG00000074964	ARHGEF10L	Rho guanine nucleotide exchange factor 10 like
chr1	17569364	17570021	658	*	Bowtie2_on_data_8_and_data_7__alignments_peak_474	82	.	4.54406	8.22565	5.49516	534	Intron (ENST00000361221.8/55160, intron 1 of 28)	1	17580553	17697649	117097	1	55160	ENST00000375415.5	-10532	ENSG00000074964	ARHGEF10L	Rho guanine nucleotide exchange factor 10 like
chr1	17581858	17582080	223	*	Bowtie2_on_data_8_and_data_7__alignments_peak_475	37	.	3.08127	3.75191	1.51313	168	Promoter (1-2kb)	1	17580553	17697649	117097	1	55160	ENST00000375415.5	1305	ENSG00000074964	ARHGEF10L	Rho guanine nucleotide exchange factor 10 like
chr1	17652780	17653005	226	*	Bowtie2_on_data_8_and_data_7__alignments_peak_476	45	.	3.31781	4.50445	2.13932	160	Intron (ENST00000361221.8/55160, intron 22 of 28)	1	17639753	17654665	14913	1	55160	ENST00000466782.1	13027	ENSG00000074964	ARHGEF10L	Rho guanine nucleotide exchange factor 10 like
chr1	17676126	17676333	208	*	Bowtie2_on_data_8_and_data_7__alignments_peak_477	36	.	2.93351	3.68302	1.45424	8	Intron (ENST00000361221.8/55160, intron 26 of 28)	1	17694047	17697874	3828	1	55160	ENST00000495593.1	-17714	ENSG00000074964	ARHGEF10L	Rho guanine nucleotide exchange factor 10 like
chr1	17682801	17683075	275	*	Bowtie2_on_data_8_and_data_7__alignments_peak_478	38	.	3.17146	3.89286	1.63405	26	Intron (ENST00000361221.8/55160, intron 26 of 28)	1	17694047	17697874	3828	1	55160	ENST00000495593.1	-10972	ENSG00000074964	ARHGEF10L	Rho guanine nucleotide exchange factor 10 like
chr1	18077557	18077770	214	*	Bowtie2_on_data_8_and_data_7__alignments_peak_479	34	.	2.95819	3.40422	1.21442	4	Distal Intergenic	1	18065657	18074412	8756	1	101927876	ENST00000569711.1	11900	ENSG00000261781	LINC01654	long intergenic non-protein coding RNA 1654
chr1	18618449	18618737	289	*	Bowtie2_on_data_8_and_data_7__alignments_peak_480	59	.	4.05076	5.94899	3.40787	72	Distal Intergenic	1	18630846	18748866	118021	1	5081	ENST00000420770.7	-12109	ENSG00000009709	PAX7	paired box 7
chr1	18668861	18669218	358	*	Bowtie2_on_data_8_and_data_7__alignments_peak_481	84	.	4.49919	8.44556	5.69449	141	Intron (ENST00000420770.7/5081, intron 4 of 8)	1	18631524	18736102	104579	1	5081	ENST00000400661.3	37337	ENSG00000009709	PAX7	paired box 7
chr1	18902534	18902988	455	*	Bowtie2_on_data_8_and_data_7__alignments_peak_482	152	.	6.38287	15.21	12.0708	262	Promoter (<=1kb)	1	18871430	18902553	31124	2	8659	ENST00000290597.9	0	ENSG00000159423	ALDH4A1	aldehyde dehydrogenase 4 family member A1
chr1	18926577	18926905	329	*	Bowtie2_on_data_8_and_data_7__alignments_peak_483	149	.	5.38618	14.9178	11.7927	210	Intron (ENST00000455833.7/126917, intron 1 of 8)	1	18908291	18911992	3702	2	126917	ENST00000355609.8	-14585	ENSG00000169991	IFFO2	intermediate filament family orphan 2
chr1	18956627	18956978	352	*	Bowtie2_on_data_8_and_data_7__alignments_peak_484	133	.	5.33618	13.3029	10.2596	118	Promoter (<=1kb)	1	18904280	18956676	52397	2	126917	ENST00000455833.7	0	ENSG00000169991	IFFO2	intermediate filament family orphan 2
chr1	18965588	18966284	697	*	Bowtie2_on_data_8_and_data_7__alignments_peak_485	91	.	5.06409	9.18422	6.38549	409	Distal Intergenic	1	18904280	18956676	52397	2	126917	ENST00000455833.7	-8912	ENSG00000169991	IFFO2	intermediate filament family orphan 2
chr1	19009961	19011655	1695	*	Bowtie2_on_data_8_and_data_7__alignments_peak_486	165	.	5.31521	16.5939	13.3902	1130	Distal Intergenic	1	18904280	18956676	52397	2	126917	ENST00000455833.7	-53285	ENSG00000169991	IFFO2	intermediate filament family orphan 2
chr1	19029411	19029660	250	*	Bowtie2_on_data_8_and_data_7__alignments_peak_487	57	.	3.39187	5.7062	3.19935	182	Distal Intergenic	1	19074567	19077827	3261	2	23352	ENST00000486515.1	48167	ENSG00000127481	UBR4	ubiquitin protein ligase E3 component n-recognin 4
chr1	19033851	19034535	685	*	Bowtie2_on_data_8_and_data_7__alignments_peak_488	263	.	7.9111	26.3295	22.7537	363	Distal Intergenic	1	19074567	19077827	3261	2	23352	ENST00000486515.1	43292	ENSG00000127481	UBR4	ubiquitin protein ligase E3 component n-recognin 4
chr1	19210281	19210713	433	*	Bowtie2_on_data_8_and_data_7__alignments_peak_489	110	.	6.14799	11.0779	8.15819	313	Promoter (<=1kb)	1	19210348	19240709	30362	1	101927895	ENST00000437898.3	0	ENSG00000230424	EMC1-AS1	EMC1 antisense RNA 1
chr1	19251467	19251762	296	*	Bowtie2_on_data_8_and_data_7__alignments_peak_490	80	.	4.81053	8.08593	5.36502	176	Promoter (<=1kb)	1	19215660	19251524	35865	2	23065	ENST00000477853.6	0	ENSG00000127463	EMC1	ER membrane protein complex subunit 1
chr1	19311786	19312127	342	*	Bowtie2_on_data_8_and_data_7__alignments_peak_491	66	.	3.98734	6.6166	4.00988	277	Promoter (<=1kb)	1	19303999	19312094	8096	2	8574	ENST00000330072.9	0	ENSG00000053371	AKR7A2	aldo-keto reductase family 7 member A2
chr1	19440514	19440742	229	*	Bowtie2_on_data_8_and_data_7__alignments_peak_492	97	.	5.39801	9.78061	6.94054	121	Intron (ENST00000264202.8/832, intron 1 of 8)	1	19357522	19420144	62623	2	832	ENST00000489607.5	-20370	ENSG00000077549	CAPZB	capping actin protein of muscle Z-line subunit beta
chr1	19485352	19486099	748	*	Bowtie2_on_data_8_and_data_7__alignments_peak_493	97	.	4.98187	9.70516	6.8696	363	Promoter (<=1kb)	1	19338775	19485539	146765	2	832	ENST00000264202.8	0	ENSG00000077549	CAPZB	capping actin protein of muscle Z-line subunit beta
chr1	19596827	19597186	360	*	Bowtie2_on_data_8_and_data_7__alignments_peak_494	49	.	3.69774	4.91239	2.48225	77	Promoter (<=1kb)	1	19596979	19658056	61078	1	100532736	ENST00000602662.1	0	ENSG00000158747	MICOS10-NBL1	MICOS10-NBL1 readthrough
chr1	19758574	19758835	262	*	Bowtie2_on_data_8_and_data_7__alignments_peak_495	46	.	3.56295	4.69901	2.31185	135	Intron (ENST00000375127.5/255104, intron 5 of 15)	1	19750081	19771427	21347	2	255104	ENST00000462171.1	12592	ENSG00000162542	TMCO4	transmembrane and coiled-coil domains 4
chr1	19925274	19925715	442	*	Bowtie2_on_data_8_and_data_7__alignments_peak_496	116	.	6.22896	11.6066	8.65459	158	Promoter (1-2kb)	1	19920009	19923617	3609	2	30814	ENST00000375116.3	-1657	ENSG00000188784	PLA2G2E	phospholipase A2 group IIE
chr1	20211170	20211864	695	*	Bowtie2_on_data_8_and_data_7__alignments_peak_497	224	.	7.79731	22.4919	19.0506	480	Distal Intergenic	1	20163055	20186518	23464	2	391013	ENST00000679259.1	-24652	ENSG00000187980	PLA2G2C	phospholipase A2 group IIC
chr1	20232678	20232952	275	*	Bowtie2_on_data_8_and_data_7__alignments_peak_498	83	.	5.15993	8.35885	5.6194	193	Distal Intergenic	1	20243095	20244655	1561	1	105376827	ENST00000435552.1	-10143	ENSG00000228105	LINC01757	long intergenic non-protein coding RNA 1757
chr1	20279419	20279777	359	*	Bowtie2_on_data_8_and_data_7__alignments_peak_499	99	.	5.50695	9.9724	7.12098	229	Distal Intergenic	1	20272479	20275005	2527	1	105376828	ENST00000641138.1	6940	NA	LOC105376828	uncharacterized LOC105376828
chr1	20356064	20356429	366	*	Bowtie2_on_data_8_and_data_7__alignments_peak_500	53	.	3.82031	5.33039	2.85921	97	3' UTR	1	20332918	20354222	21305	1	127731	ENST00000525343.1	23146	ENSG00000158816	VWA5B1	von Willebrand factor A domain containing 5B1
chr1	20411199	20411681	483	*	Bowtie2_on_data_8_and_data_7__alignments_peak_501	65	.	4.43729	6.58146	3.97749	169	Intron (ENST00000426428.5/339505, intron 1 of 11)	1	20398099	20428772	30674	2	339505	ENST00000660748.1	17091	NA	LINC01141	long intergenic non-protein coding RNA 1141
chr1	20481251	20481552	302	*	Bowtie2_on_data_8_and_data_7__alignments_peak_502	41	.	3.10396	4.14427	1.82087	295	Distal Intergenic	1	20483187	20484645	1459	2	55450	ENST00000489020.1	3093	ENSG00000162545	CAMK2N1	calcium/calmodulin dependent protein kinase II inhibitor 1
chr1	20494208	20494849	642	*	Bowtie2_on_data_8_and_data_7__alignments_peak_503	69	.	3.75795	6.94173	4.31082	501	Distal Intergenic	1	20482391	20486210	3820	2	55450	ENST00000375078.4	-7998	ENSG00000162545	CAMK2N1	calcium/calmodulin dependent protein kinase II inhibitor 1
chr1	20496132	20496681	550	*	Bowtie2_on_data_8_and_data_7__alignments_peak_504	127	.	5.25721	12.7521	9.73684	256	Distal Intergenic	1	20482391	20486210	3820	2	55450	ENST00000375078.4	-9922	ENSG00000162545	CAMK2N1	calcium/calmodulin dependent protein kinase II inhibitor 1
chr1	20507756	20508266	511	*	Bowtie2_on_data_8_and_data_7__alignments_peak_505	137	.	6.99648	13.7696	10.7013	313	Promoter (<=1kb)	1	20499448	20508151	8704	2	79594	ENST00000264198.5	0	ENSG00000090432	MUL1	mitochondrial E3 ubiquitin protein ligase 1
chr1	20612260	20612755	496	*	Bowtie2_on_data_8_and_data_7__alignments_peak_506	107	.	5.14229	10.7117	7.81267	394	Intron (ENST00000461985.1/978, intron 2 of 2)	1	20633458	20651511	18054	1	65018	ENST00000321556.5	-20703	ENSG00000158828	PINK1	PTEN induced kinase 1
chr1	20614000	20614267	268	*	Bowtie2_on_data_8_and_data_7__alignments_peak_507	67	.	3.91793	6.74874	4.13203	147	Intron (ENST00000461985.1/978, intron 2 of 2)	1	20633458	20651511	18054	1	65018	ENST00000321556.5	-19191	ENSG00000158828	PINK1	PTEN induced kinase 1
chr1	20623158	20623390	233	*	Bowtie2_on_data_8_and_data_7__alignments_peak_508	49	.	3.69774	4.91239	2.48225	75	Distal Intergenic	1	20633458	20651511	18054	1	65018	ENST00000321556.5	-10068	ENSG00000158828	PINK1	PTEN induced kinase 1
chr1	20633706	20634027	322	*	Bowtie2_on_data_8_and_data_7__alignments_peak_509	63	.	4.15529	6.38289	3.80519	160	Promoter (<=1kb)	1	20633679	20633788	110	1	102464833	ENST00000622012.1	27	ENSG00000284005	MIR6084	microRNA 6084
chr1	20634255	20634475	221	*	Bowtie2_on_data_8_and_data_7__alignments_peak_510	33	.	2.84838	3.38524	1.21442	20	Promoter (<=1kb)	1	20633679	20633788	110	1	102464833	ENST00000622012.1	576	ENSG00000284005	MIR6084	microRNA 6084
chr1	20661400	20661753	354	*	Bowtie2_on_data_8_and_data_7__alignments_peak_511	81	.	4.69362	8.192	5.46385	138	Promoter (<=1kb)	1	20651767	20661544	9778	2	1650	ENST00000415136.6	0	ENSG00000244038	DDOST	dolichyl-diphosphooligosaccharide--protein glycosyltransferase non-catalytic subunit
chr1	20696594	20697249	656	*	Bowtie2_on_data_8_and_data_7__alignments_peak_512	168	.	6.94711	16.8135	13.5989	201	Promoter (1-2kb)	1	20664014	20698439	34426	2	57576	ENST00000490034.5	1190	ENSG00000117245	KIF17	kinesin family member 17
chr1	20732855	20733542	688	*	Bowtie2_on_data_8_and_data_7__alignments_peak_513	71	.	4.00987	7.19465	4.54483	494	Promoter (<=1kb)	1	20724631	20732837	8207	2	400745	ENST00000518294.5	-18	ENSG00000189410	SH2D5	SH2 domain containing 5
chr1	20786710	20787155	446	*	Bowtie2_on_data_8_and_data_7__alignments_peak_514	134	.	6.11391	13.4114	10.3606	115	Promoter (<=1kb)	1	20779836	20786666	6831	2	50809	ENST00000443615.1	-44	ENSG00000127483	HP1BP3	heterochromatin protein 1 binding protein 3
chr1	20896750	20897038	289	*	Bowtie2_on_data_8_and_data_7__alignments_peak_515	103	.	5.91639	10.3103	7.43396	168	Intron (ENST00000374935.7/8672, intron 12 of 32)	1	20893111	20941398	48288	2	8672	ENST00000374933.3	44360	ENSG00000075151	EIF4G3	eukaryotic translation initiation factor 4 gamma 3
chr1	21022371	21022806	436	*	Bowtie2_on_data_8_and_data_7__alignments_peak_516	245	.	9.84344	24.5171	21.0035	137	Intron (ENST00000374935.7/8672, intron 4 of 32)	1	20806488	21050950	244463	2	8672	ENST00000681717.1	28144	ENSG00000075151	EIF4G3	eukaryotic translation initiation factor 4 gamma 3
chr1	21149955	21150169	215	*	Bowtie2_on_data_8_and_data_7__alignments_peak_517	57	.	4.06751	5.72853	3.20644	107	Intron (ENST00000374935.7/8672, intron 2 of 32)	1	20941247	21168039	226793	2	8672	ENST00000682284.1	17870	ENSG00000075151	EIF4G3	eukaryotic translation initiation factor 4 gamma 3
chr1	21175582	21176169	588	*	Bowtie2_on_data_8_and_data_7__alignments_peak_518	57	.	4.06751	5.72853	3.20644	448	Promoter (<=1kb)	1	20806488	21176234	369747	2	8672	ENST00000688741.1	65	ENSG00000075151	EIF4G3	eukaryotic translation initiation factor 4 gamma 3
chr1	21176632	21176880	249	*	Bowtie2_on_data_8_and_data_7__alignments_peak_519	65	.	4.43729	6.58146	3.97749	133	Promoter (<=1kb)	1	20806479	21176836	370358	2	8672	ENST00000685872.1	0	ENSG00000075151	EIF4G3	eukaryotic translation initiation factor 4 gamma 3
chr1	21242558	21242924	367	*	Bowtie2_on_data_8_and_data_7__alignments_peak_520	44	.	3.3875	4.41939	2.06399	205	Intron (ENST00000415912.6/1889, intron 10 of 18)	1	21233570	21238350	4781	2	1889	ENST00000470394.1	-4208	ENSG00000117298	ECE1	endothelin converting enzyme 1
chr1	21261713	21262250	538	*	Bowtie2_on_data_8_and_data_7__alignments_peak_521	59	.	3.78418	5.98968	3.44517	411	Intron (ENST00000415912.6/1889, intron 4 of 18)	1	21238149	21256717	18569	2	1889	ENST00000528294.1	-4996	ENSG00000117298	ECE1	endothelin converting enzyme 1
chr1	21302919	21303214	296	*	Bowtie2_on_data_8_and_data_7__alignments_peak_522	54	.	3.62582	5.46698	2.98274	47	Intron (ENST00000415912.6/1889, intron 1 of 18)	1	21272746	21298999	26254	2	1889	ENST00000481130.6	-3920	ENSG00000117298	ECE1	endothelin converting enzyme 1
chr1	21324388	21324843	456	*	Bowtie2_on_data_8_and_data_7__alignments_peak_523	215	.	6.98296	21.5205	18.1155	270	Intron (ENST00000415912.6/1889, intron 1 of 18)	1	21272835	21345137	72303	2	1889	ENST00000463334.2	20294	ENSG00000117298	ECE1	endothelin converting enzyme 1
chr1	21329436	21329823	388	*	Bowtie2_on_data_8_and_data_7__alignments_peak_524	76	.	3.83469	7.62371	4.93487	171	Intron (ENST00000415912.6/1889, intron 1 of 18)	1	21272835	21345137	72303	2	1889	ENST00000463334.2	15314	ENSG00000117298	ECE1	endothelin converting enzyme 1
chr1	21335729	21336250	522	*	Bowtie2_on_data_8_and_data_7__alignments_peak_525	258	.	7.55291	25.8975	22.3362	306	Intron (ENST00000415912.6/1889, intron 1 of 18)	1	21272835	21345137	72303	2	1889	ENST00000463334.2	8887	ENSG00000117298	ECE1	endothelin converting enzyme 1
chr1	21345501	21345904	404	*	Bowtie2_on_data_8_and_data_7__alignments_peak_526	160	.	6.56146	16.0157	12.838	198	Promoter (<=1kb)	1	21217247	21345504	128258	2	1889	ENST00000415912.6	0	ENSG00000117298	ECE1	endothelin converting enzyme 1
chr1	21355915	21356405	491	*	Bowtie2_on_data_8_and_data_7__alignments_peak_527	106	.	5.50658	10.6974	7.79953	236	Distal Intergenic	1	21217281	21345572	128292	2	1889	ENST00000649812.1	-10343	ENSG00000117298	ECE1	endothelin converting enzyme 1
chr1	21439992	21440373	382	*	Bowtie2_on_data_8_and_data_7__alignments_peak_528	57	.	4.06751	5.72853	3.20644	196	Promoter (<=1kb)	1	21440128	21483467	43340	1	84224	ENST00000454000.6	0	ENSG00000142794	NBPF3	NBPF member 3
chr1	21491991	21492235	245	*	Bowtie2_on_data_8_and_data_7__alignments_peak_529	41	.	3.32797	4.13632	1.81358	82	Distal Intergenic	1	21509397	21564211	54815	1	249	ENST00000468526.1	-17162	ENSG00000162551	ALPL	alkaline phosphatase, biomineralization associated
chr1	21534626	21534935	310	*	Bowtie2_on_data_8_and_data_7__alignments_peak_530	49	.	3.69774	4.91239	2.48225	83	Intron (ENST00000468526.1/249, intron 1 of 4)	1	21547404	21554002	6599	1	249	ENST00000696766.1	-12469	ENSG00000162551	ALPL	alkaline phosphatase, biomineralization associated
chr1	21568160	21568473	314	*	Bowtie2_on_data_8_and_data_7__alignments_peak_531	42	.	3.17846	4.27041	1.93216	3	Promoter (1-2kb)	1	21570303	21577731	7429	1	249	ENST00000374830.2	-1830	ENSG00000162551	ALPL	alkaline phosphatase, biomineralization associated
chr1	21586971	21587321	351	*	Bowtie2_on_data_8_and_data_7__alignments_peak_532	79	.	4.58197	7.99008	5.27552	118	Promoter (<=1kb)	1	21586472	21591187	4716	1	105376834	ENST00000457706.1	499	ENSG00000233431	LINC02596	long intergenic non-protein coding RNA 2596
chr1	21594731	21595119	389	*	Bowtie2_on_data_8_and_data_7__alignments_peak_533	39	.	2.87271	3.91685	1.65472	234	Distal Intergenic	1	21586472	21591187	4716	1	105376834	ENST00000457706.1	8259	ENSG00000233431	LINC02596	long intergenic non-protein coding RNA 2596
chr1	21607787	21608145	359	*	Bowtie2_on_data_8_and_data_7__alignments_peak_534	196	.	6.44083	19.6834	16.3502	171	Intron (ENST00000374763.6/5909, intron 14 of 22)	1	21596221	21620041	23821	2	5909	ENST00000374763.6	11896	ENSG00000076864	RAP1GAP	RAP1 GTPase activating protein
chr1	21626873	21627391	519	*	Bowtie2_on_data_8_and_data_7__alignments_peak_535	337	.	8.31707	33.7548	29.9512	256	Intron (ENST00000471600.6/5909, intron 2 of 24)	1	21596221	21622568	26348	2	5909	ENST00000374761.6	-4305	ENSG00000076864	RAP1GAP	RAP1 GTPase activating protein
chr1	21638560	21639218	659	*	Bowtie2_on_data_8_and_data_7__alignments_peak_536	290	.	7.95098	29.0129	25.3504	356	Intron (ENST00000471600.6/5909, intron 2 of 24)	1	21596221	21651820	55600	2	5909	ENST00000471600.6	12602	ENSG00000076864	RAP1GAP	RAP1 GTPase activating protein
chr1	21782755	21783750	996	*	Bowtie2_on_data_8_and_data_7__alignments_peak_537	114	.	4.85131	11.4597	8.51522	679	Promoter (<=1kb)	1	21678298	21783149	104852	2	84196	ENST00000308271.14	0	ENSG00000090686	USP48	ubiquitin specific peptidase 48
chr1	21788077	21788540	464	*	Bowtie2_on_data_8_and_data_7__alignments_peak_538	235	.	7.80933	23.5299	20.0509	140	Distal Intergenic	1	21727851	21783606	55756	2	84196	ENST00000421625.6	-4471	ENSG00000090686	USP48	ubiquitin specific peptidase 48
chr1	21855948	21856225	278	*	Bowtie2_on_data_8_and_data_7__alignments_peak_539	46	.	3.04841	4.60856	2.2319	233	Promoter (1-2kb)	1	21851311	21854656	3346	2	3339	ENST00000493940.2	-1292	ENSG00000142798	HSPG2	heparan sulfate proteoglycan 2
chr1	21869611	21870125	515	*	Bowtie2_on_data_8_and_data_7__alignments_peak_540	176	.	5.99393	17.673	14.4226	359	Promoter (2-3kb)	1	21865717	21872377	6661	2	3339	ENST00000644714.1	2252	ENSG00000142798	HSPG2	heparan sulfate proteoglycan 2
chr1	21899702	21900012	311	*	Bowtie2_on_data_8_and_data_7__alignments_peak_541	36	.	2.93351	3.68302	1.45424	160	Intron (ENST00000374695.8/3339, intron 1 of 96)	1	21887233	21896310	9078	2	3339	ENST00000412328.5	-3392	ENSG00000142798	HSPG2	heparan sulfate proteoglycan 2
chr1	21904913	21905165	253	*	Bowtie2_on_data_8_and_data_7__alignments_peak_542	103	.	5.14601	10.3685	7.48884	46	Intron (ENST00000374695.8/3339, intron 1 of 96)	1	21887233	21896310	9078	2	3339	ENST00000412328.5	-8603	ENSG00000142798	HSPG2	heparan sulfate proteoglycan 2
chr1	21937299	21937519	221	*	Bowtie2_on_data_8_and_data_7__alignments_peak_543	107	.	5.16857	10.7648	7.86277	124	Promoter (<=1kb)	1	21822244	21937310	115067	2	3339	ENST00000374695.8	0	ENSG00000142798	HSPG2	heparan sulfate proteoglycan 2
chr1	21956065	21956282	218	*	Bowtie2_on_data_8_and_data_7__alignments_peak_544	87	.	3.58025	8.74059	5.96998	62	Intron (ENST00000637118.1/ENST00000637118.1, intron 1 of 1)	1	21822244	21937310	115067	2	3339	ENST00000374695.8	-18755	ENSG00000142798	HSPG2	heparan sulfate proteoglycan 2
chr1	21956674	21957420	747	*	Bowtie2_on_data_8_and_data_7__alignments_peak_545	693	.	12.0665	69.394	64.897	363	Exon (ENST00000637118.1/ENST00000637118.1, exon 1 of 2)	1	21822244	21937310	115067	2	3339	ENST00000374695.8	-19364	ENSG00000142798	HSPG2	heparan sulfate proteoglycan 2
chr1	21963731	21963969	239	*	Bowtie2_on_data_8_and_data_7__alignments_peak_546	42	.	3.2724	4.2346	1.90039	84	Distal Intergenic	1	21977022	21989354	12333	1	23436	ENST00000337107.11	-13053	ENSG00000219073	CELA3B	chymotrypsin like elastase 3B
chr1	21974770	21975023	254	*	Bowtie2_on_data_8_and_data_7__alignments_peak_547	114	.	5.93523	11.4801	8.53499	157	Promoter (1-2kb)	1	21977022	21989354	12333	1	23436	ENST00000337107.11	-1999	ENSG00000219073	CELA3B	chymotrypsin like elastase 3B
chr1	21999688	22000017	330	*	Bowtie2_on_data_8_and_data_7__alignments_peak_548	89	.	4.91216	8.90819	6.12719	227	Promoter (1-2kb)	1	22001657	22012542	10886	1	10136	ENST00000290122.8	-1640	ENSG00000142789	CELA3A	chymotrypsin like elastase 3A
chr1	22005203	22005564	362	*	Bowtie2_on_data_8_and_data_7__alignments_peak_549	41	.	2.98397	4.11763	1.81358	18	Promoter (<=1kb)	1	22005305	22030617	25313	1	29092	ENST00000648697.1	0	ENSG00000218510	LINC00339	long intergenic non-protein coding RNA 339
chr1	22039626	22039987	362	*	Bowtie2_on_data_8_and_data_7__alignments_peak_550	46	.	3.39218	4.62837	2.24884	110	Intron (ENST00000695855.1/998, intron 1 of 5)	1	22052627	22092923	40297	1	998	ENST00000400259.5	-12640	ENSG00000070831	CDC42	cell division cycle 42
chr1	22043107	22043351	245	*	Bowtie2_on_data_8_and_data_7__alignments_peak_551	64	.	3.89069	6.43743	3.85505	150	Intron (ENST00000695855.1/998, intron 1 of 5)	1	22052627	22092923	40297	1	998	ENST00000400259.5	-9276	ENSG00000070831	CDC42	cell division cycle 42
chr1	22052397	22052827	431	*	Bowtie2_on_data_8_and_data_7__alignments_peak_552	134	.	5.93728	13.4612	10.4079	173	Promoter (<=1kb)	1	22052627	22092923	40297	1	998	ENST00000400259.5	0	ENSG00000070831	CDC42	cell division cycle 42
chr1	22053344	22053724	381	*	Bowtie2_on_data_8_and_data_7__alignments_peak_553	40	.	2.96864	4.09009	1.80414	204	Promoter (<=1kb)	1	22053486	22092917	39432	1	998	ENST00000662562.2	0	ENSG00000070831	CDC42	cell division cycle 42
chr1	22119016	22119383	368	*	Bowtie2_on_data_8_and_data_7__alignments_peak_554	49	.	3.58745	4.95081	2.51647	16	3' UTR	1	22127038	22129851	2814	2	54361	ENST00000415567.1	10468	ENSG00000162552	WNT4	Wnt family member 4
chr1	22172192	22172640	449	*	Bowtie2_on_data_8_and_data_7__alignments_peak_555	72	.	4.30841	7.20097	4.55079	110	Distal Intergenic	1	22127474	22143969	16496	2	54361	ENST00000441048.1	-28223	ENSG00000162552	WNT4	Wnt family member 4
chr1	22177404	22177764	361	*	Bowtie2_on_data_8_and_data_7__alignments_peak_556	63	.	3.84922	6.36006	3.7843	131	Distal Intergenic	1	22127474	22143969	16496	2	54361	ENST00000441048.1	-33435	ENSG00000162552	WNT4	Wnt family member 4
chr1	22216336	22216544	209	*	Bowtie2_on_data_8_and_data_7__alignments_peak_557	34	.	2.95819	3.40422	1.21442	110	Distal Intergenic	1	22266239	22266300	62	1	100616433	ENST00000581169.1	-49695	ENSG00000266564	MIR4418	microRNA 4418
chr1	22239296	22239696	401	*	Bowtie2_on_data_8_and_data_7__alignments_peak_558	153	.	6.43205	15.3121	12.1681	207	Distal Intergenic	1	22266239	22266300	62	1	100616433	ENST00000581169.1	-26543	ENSG00000266564	MIR4418	microRNA 4418
chr1	22451718	22452613	896	*	Bowtie2_on_data_8_and_data_7__alignments_peak_559	69	.	4.48259	6.9327	4.30235	107	Promoter (<=1kb)	1	22451851	22531154	79304	1	9923	ENST00000375647.5	0	ENSG00000184677	ZBTB40	zinc finger and BTB domain containing 40
chr1	22641250	22641563	314	*	Bowtie2_on_data_8_and_data_7__alignments_peak_560	41	.	3.20702	4.1291	1.81358	10	Promoter (1-2kb)	1	22643014	22648110	5097	1	714	ENST00000695749.1	-1451	ENSG00000159189	C1QC	complement C1q C chain
chr1	22710567	22710786	220	*	Bowtie2_on_data_8_and_data_7__alignments_peak_561	58	.	3.87254	5.89836	3.36156	87	Promoter (<=1kb)	1	22710839	22891265	180427	1	2048	ENST00000544305.5	-53	ENSG00000133216	EPHB2	EPH receptor B2
chr1	22739589	22739833	245	*	Bowtie2_on_data_8_and_data_7__alignments_peak_562	66	.	4.34266	6.69894	4.08593	170	Intron (ENST00000544305.5/2048, intron 1 of 6)	1	22719517	22719598	82	1	100616391	ENST00000581646.1	20072	ENSG00000265422	MIR4684	microRNA 4684
chr1	22830259	22830538	280	*	Bowtie2_on_data_8_and_data_7__alignments_peak_563	96	.	3.63293	9.6369	6.80537	91	Intron (ENST00000544305.5/2048, intron 3 of 6)	1	22800240	22896478	96239	1	2048	ENST00000465676.1	30019	ENSG00000133216	EPHB2	EPH receptor B2
chr1	22831923	22832568	646	*	Bowtie2_on_data_8_and_data_7__alignments_peak_564	346	.	7.77003	34.628	30.7999	285	Intron (ENST00000544305.5/2048, intron 3 of 6)	1	22863159	22863226	68	2	100422914	ENST00000581187.1	30658	ENSG00000264014	MIR4253	microRNA 4253
chr1	22878736	22878947	212	*	Bowtie2_on_data_8_and_data_7__alignments_peak_565	36	.	2.88951	3.61047	1.3915	70	Intron (ENST00000544305.5/2048, intron 5 of 6)	1	22865159	22882840	17682	1	2048	ENST00000490436.1	13577	ENSG00000133216	EPHB2	EPH receptor B2
chr1	22964160	22964363	204	*	Bowtie2_on_data_8_and_data_7__alignments_peak_566	37	.	3.09226	3.76912	1.52763	191	Intron (ENST00000426928.7/646262, intron 3 of 7)	1	22953043	22972866	19824	2	646262	ENST00000426928.7	8503	ENSG00000215906	LACTBL1	lactamase beta like 1
chr1	22976528	22976866	339	*	Bowtie2_on_data_8_and_data_7__alignments_peak_567	77	.	4.7761	7.71809	5.02265	267	Distal Intergenic	1	22953043	22972866	19824	2	646262	ENST00000426928.7	-3662	ENSG00000215906	LACTBL1	lactamase beta like 1
chr1	23010629	23010933	305	*	Bowtie2_on_data_8_and_data_7__alignments_peak_568	44	.	3.4115	4.45778	2.09794	21	3' UTR	1	23010835	23014094	3260	2	729059	ENST00000622840.2	3161	ENSG00000227868	TEX46	testis expressed 46
chr1	23019309	23020057	749	*	Bowtie2_on_data_8_and_data_7__alignments_peak_569	60	.	4.12301	6.06815	3.5168	392	Promoter (<=1kb)	1	23019443	23076570	57128	1	23028	ENST00000688680.1	0	ENSG00000004487	KDM1A	lysine demethylase 1A
chr1	23188632	23189174	543	*	Bowtie2_on_data_8_and_data_7__alignments_peak_570	220	.	7.80936	22.015	18.5912	428	Distal Intergenic	1	23084030	23177808	93779	2	7798	ENST00000302291.8	-10824	ENSG00000169641	LUZP1	leucine zipper protein 1
chr1	23196731	23197105	375	*	Bowtie2_on_data_8_and_data_7__alignments_peak_571	114	.	5.6936	11.4195	8.47737	155	Intron (ENST00000374619.2/3352, intron 1 of 1)	1	23084030	23177808	93779	2	7798	ENST00000302291.8	-18923	ENSG00000169641	LUZP1	leucine zipper protein 1
chr1	23262508	23263087	580	*	Bowtie2_on_data_8_and_data_7__alignments_peak_572	123	.	5.75282	12.301	9.31155	304	Distal Intergenic	1	23284356	23285454	1099	2	100996511	ENST00000604481.1	22367	NA	LINC01355	long intergenic non-protein coding RNA 1355
chr1	23343778	23344773	996	*	Bowtie2_on_data_8_and_data_7__alignments_peak_573	267	.	8.98526	26.7381	23.1488	782	Promoter (<=1kb)	1	23304688	23344284	39597	2	10236	ENST00000302271.11	0	ENSG00000125944	HNRNPR	heterogeneous nuclear ribonucleoprotein R
chr1	23368085	23369121	1037	*	Bowtie2_on_data_8_and_data_7__alignments_peak_574	181	.	6.19815	18.1973	14.9242	217	Promoter (<=1kb)	1	23368939	23371789	2851	1	148898	ENST00000437367.5	0	ENSG00000249087	ZNF436-AS1	ZNF436 antisense RNA 1
chr1	23377244	23378019	776	*	Bowtie2_on_data_8_and_data_7__alignments_peak_575	413	.	10.8477	41.3098	37.3091	300	Distal Intergenic	1	23370254	23370346	93	1	148898	ENST00000364535.1	6990	ENSG00000249087	ZNF436-AS1	ZNF436 antisense RNA 1
chr1	23402381	23402614	234	*	Bowtie2_on_data_8_and_data_7__alignments_peak_576	69	.	3.65022	6.95837	4.3262	87	Intron (ENST00000450454.7/6920, intron 5 of 10)	1	23417345	23418298	954	2	6920	ENST00000492271.1	15684	ENSG00000204219	TCEA3	transcription elongation factor A3
chr1	23403578	23404130	553	*	Bowtie2_on_data_8_and_data_7__alignments_peak_577	311	.	8.94443	31.104	27.3771	368	3' UTR	1	23417345	23418298	954	2	6920	ENST00000492271.1	14168	ENSG00000204219	TCEA3	transcription elongation factor A3
chr1	23451854	23452536	683	*	Bowtie2_on_data_8_and_data_7__alignments_peak_578	157	.	7.10535	15.7542	12.5886	365	Intron (ENST00000336689.8/55616, intron 4 of 24)	1	23436927	23442271	5345	2	55616	ENST00000475814.5	-9583	ENSG00000088280	ASAP3	ArfGAP with SH3 domain, ankyrin repeat and PH domain 3
chr1	23484291	23484765	475	*	Bowtie2_on_data_8_and_data_7__alignments_peak_579	198	.	8.48935	19.8081	16.47	287	Promoter (<=1kb)	1	23451479	23484568	33090	2	55616	ENST00000608765.1	0	ENSG00000088280	ASAP3	ArfGAP with SH3 domain, ankyrin repeat and PH domain 3
chr1	23499532	23499780	249	*	Bowtie2_on_data_8_and_data_7__alignments_peak_580	34	.	2.95819	3.40422	1.21442	210	Distal Intergenic	1	23451479	23484568	33090	2	55616	ENST00000608765.1	-14964	ENSG00000088280	ASAP3	ArfGAP with SH3 domain, ankyrin repeat and PH domain 3
chr1	23528313	23528653	341	*	Bowtie2_on_data_8_and_data_7__alignments_peak_581	95	.	4.32381	9.58832	6.75994	114	Promoter (2-3kb)	1	23506438	23531233	24796	2	1870	ENST00000361729.3	2580	ENSG00000007968	E2F2	E2F transcription factor 2
chr1	23559291	23559601	311	*	Bowtie2_on_data_8_and_data_7__alignments_peak_582	110	.	4.95212	11.0067	8.09113	237	Promoter (<=1kb)	1	23557926	23559501	1576	2	3399	ENST00000374561.6	0	ENSG00000117318	ID3	inhibitor of DNA binding 3
chr1	23592723	23593302	580	*	Bowtie2_on_data_8_and_data_7__alignments_peak_583	127	.	4.97259	12.7817	9.76467	276	Promoter (<=1kb)	1	23576436	23593621	17186	2	107984928	ENST00000648225.1	319	NA	LOC107984928	uncharacterized LOC107984928
chr1	23593676	23593999	324	*	Bowtie2_on_data_8_and_data_7__alignments_peak_584	153	.	5.53599	15.3009	12.1575	164	Promoter (<=1kb)	1	23576436	23593621	17186	2	107984928	ENST00000648225.1	-55	NA	LOC107984928	uncharacterized LOC107984928
chr1	23673329	23674091	763	*	Bowtie2_on_data_8_and_data_7__alignments_peak_585	73	.	4.75497	7.38289	4.71876	86	Intron (ENST00000451300.2/ENST00000451300.2, intron 3 of 6)	1	23691742	23696417	4676	1	6135	ENST00000374550.8	-17651	ENSG00000142676	RPL11	ribosomal protein L11
chr1	23691403	23692042	640	*	Bowtie2_on_data_8_and_data_7__alignments_peak_586	99	.	5.47015	9.90776	7.06022	296	Promoter (<=1kb)	1	23691742	23696417	4676	1	6135	ENST00000374550.8	0	ENSG00000142676	RPL11	ribosomal protein L11
chr1	23778013	23778691	679	*	Bowtie2_on_data_8_and_data_7__alignments_peak_587	80	.	4.62321	8.06487	5.3454	471	Promoter (<=1kb)	1	23706901	23778283	71383	2	100506963	ENST00000655402.1	0	ENSG00000236810	ELOA-AS1	ELOA antisense RNA 1
chr1	23790958	23791326	369	*	Bowtie2_on_data_8_and_data_7__alignments_peak_588	42	.	2.86084	4.2389	1.904	264	Promoter (<=1kb)	1	23791145	23795539	4395	1	11313	ENST00000374514.8	0	ENSG00000011009	LYPLA2	lysophospholipase 2
chr1	23799504	23799955	452	*	Bowtie2_on_data_8_and_data_7__alignments_peak_589	184	.	5.29808	18.4039	15.1225	230	Promoter (<=1kb)	1	23796151	23799533	3383	2	2582	ENST00000429356.5	0	ENSG00000117308	GALE	UDP-galactose-4-epimerase
chr1	23800514	23800951	438	*	Bowtie2_on_data_8_and_data_7__alignments_peak_590	52	.	2.78081	5.25982	2.79583	91	Promoter (<=1kb)	1	23795599	23800754	5156	2	2582	ENST00000617979.5	0	ENSG00000117308	GALE	UDP-galactose-4-epimerase
chr1	23838494	23838909	416	*	Bowtie2_on_data_8_and_data_7__alignments_peak_591	111	.	6.19451	11.1568	8.23255	211	Promoter (<=1kb)	1	23801887	23838620	36734	2	3155	ENST00000374487.6	0	ENSG00000117305	HMGCL	3-hydroxy-3-methylglutaryl-CoA lyase
chr1	23865633	23865909	277	*	Bowtie2_on_data_8_and_data_7__alignments_peak_592	36	.	2.99606	3.61824	1.39837	125	Promoter (2-3kb)	1	23845077	23868290	23214	2	2517	ENST00000374479.4	2381	ENSG00000179163	FUCA1	alpha-L-fucosidase 1
chr1	23916790	23917192	403	*	Bowtie2_on_data_8_and_data_7__alignments_peak_593	57	.	4.06751	5.72853	3.20644	173	Distal Intergenic	1	23870515	23913362	42848	2	1269	ENST00000374472.5	-3428	ENSG00000188822	CNR2	cannabinoid receptor 2
chr1	23959096	23959808	713	*	Bowtie2_on_data_8_and_data_7__alignments_peak_594	232	.	8.11648	23.2068	19.7391	397	Promoter (<=1kb)	1	23959109	23961465	2357	1	55629	ENST00000471915.5	0	ENSG00000189266	PNRC2	proline rich nuclear receptor coactivator 2
chr1	23980104	23980917	814	*	Bowtie2_on_data_8_and_data_7__alignments_peak_595	158	.	6.93257	15.8768	12.7058	233	Promoter (<=1kb)	1	23964347	23980327	15981	2	10772	ENST00000492112.3	0	ENSG00000188529	SRSF10	serine and arginine rich splicing factor 10
chr1	23993602	23993968	367	*	Bowtie2_on_data_8_and_data_7__alignments_peak_596	83	.	5.17684	8.38681	5.63974	94	Distal Intergenic	1	23966445	23980927	14483	2	10772	ENST00000341154.10	-12675	ENSG00000188529	SRSF10	serine and arginine rich splicing factor 10
chr1	24009275	24009842	568	*	Bowtie2_on_data_8_and_data_7__alignments_peak_597	93	.	5.54661	9.33473	6.52157	359	Distal Intergenic	1	23966445	23980927	14483	2	10772	ENST00000341154.10	-28348	ENSG00000188529	SRSF10	serine and arginine rich splicing factor 10
chr1	24047078	24047354	277	*	Bowtie2_on_data_8_and_data_7__alignments_peak_598	65	.	4.43729	6.58146	3.97749	205	Intron (ENST00000439239.2/107984931, intron 2 of 3)	1	24040835	24086799	45965	1	107984931	ENST00000439239.2	6243	NA	LOC107984931	uncharacterized LOC107984931
chr1	24089553	24089817	265	*	Bowtie2_on_data_8_and_data_7__alignments_peak_599	46	.	3.53678	4.65744	2.27484	237	Exon (ENST00000374434.4/127294, exon 14 of 37)	1	24081549	24108439	26891	2	127294	ENST00000475306.1	18622	ENSG00000142661	MYOM3	myomesin 3
chr1	24143086	24143359	274	*	Bowtie2_on_data_8_and_data_7__alignments_peak_600	70	.	4.53126	7.01358	4.37697	121	Promoter (<=1kb)	1	24119771	24143140	23370	2	58985	ENST00000270800.2	0	ENSG00000142677	IL22RA1	interleukin 22 receptor subunit alpha 1
chr1	24195811	24196073	263	*	Bowtie2_on_data_8_and_data_7__alignments_peak_601	58	.	3.8606	5.87768	3.34264	43	Distal Intergenic	1	24199558	24355212	155655	1	57822	ENST00000690803.1	-3485	ENSG00000158055	GRHL3	grainyhead like transcription factor 3
chr1	24283995	24284257	263	*	Bowtie2_on_data_8_and_data_7__alignments_peak_602	90	.	4.64074	9.03621	6.247	225	Intron (ENST00000690803.1/57822, intron 2 of 15)	1	24318764	24355312	36549	1	57822	ENST00000692334.1	-34507	ENSG00000158055	GRHL3	grainyhead like transcription factor 3
chr1	24294087	24295210	1124	*	Bowtie2_on_data_8_and_data_7__alignments_peak_603	137	.	5.0662	13.7233	10.6571	653	Intron (ENST00000690803.1/57822, intron 2 of 15)	1	24318764	24355312	36549	1	57822	ENST00000692334.1	-23554	ENSG00000158055	GRHL3	grainyhead like transcription factor 3
chr1	24317015	24317495	481	*	Bowtie2_on_data_8_and_data_7__alignments_peak_604	286	.	8.6402	28.6875	25.0356	324	Promoter (1-2kb)	1	24318764	24355312	36549	1	57822	ENST00000692334.1	-1269	ENSG00000158055	GRHL3	grainyhead like transcription factor 3
chr1	24319404	24319748	345	*	Bowtie2_on_data_8_and_data_7__alignments_peak_605	129	.	5.17683	12.9263	9.90205	221	Promoter (<=1kb)	1	24319425	24364482	45058	1	57822	ENST00000350501.9	0	ENSG00000158055	GRHL3	grainyhead like transcription factor 3
chr1	24344994	24345210	217	*	Bowtie2_on_data_8_and_data_7__alignments_peak_606	144	.	6.89474	14.4655	11.3616	121	Intron (ENST00000690803.1/57822, intron 12 of 15)	1	24337498	24342195	4698	1	57822	ENST00000528181.1	7496	ENSG00000158055	GRHL3	grainyhead like transcription factor 3
chr1	24365323	24365664	342	*	Bowtie2_on_data_8_and_data_7__alignments_peak_607	45	.	3.44814	4.5163	2.1497	295	Intron (ENST00000337248.9/90529, intron 7 of 8)	1	24369043	24379823	10781	2	90529	ENST00000438866.1	14159	ENSG00000001460	STPG1	sperm tail PG-rich repeat containing 1
chr1	24417036	24417293	258	*	Bowtie2_on_data_8_and_data_7__alignments_peak_608	70	.	3.5716	7.02323	4.38599	105	Promoter (<=1kb)	1	24357005	24416934	59930	2	90529	ENST00000468303.5	-102	ENSG00000001460	STPG1	sperm tail PG-rich repeat containing 1
chr1	24502227	24503175	949	*	Bowtie2_on_data_8_and_data_7__alignments_peak_609	144	.	6.87238	14.4247	11.3243	346	Promoter (<=1kb)	1	24496254	24502360	6107	2	100750325	ENST00000652048.1	0	ENSG00000286061	RCAN3AS	RCAN3 antisense RNA
chr1	24515436	24516112	677	*	Bowtie2_on_data_8_and_data_7__alignments_peak_610	113	.	6.28616	11.3118	8.37546	245	Promoter (1-2kb)	1	24514373	24535279	20907	1	11123	ENST00000374393.4	1063	ENSG00000117602	RCAN3	RCAN family member 3
chr1	24642737	24643297	561	*	Bowtie2_on_data_8_and_data_7__alignments_peak_611	144	.	6.66586	14.4776	11.3731	371	Promoter (<=1kb)	1	24643272	24647588	4317	1	10250	ENST00000466910.5	0	ENSG00000133226	SRRM1	serine and arginine repetitive matrix 1
chr1	24683523	24684165	643	*	Bowtie2_on_data_8_and_data_7__alignments_peak_612	141	.	6.0908	14.184	11.0955	528	Distal Intergenic	1	24669583	24671469	1887	1	10250	ENST00000474843.1	13940	ENSG00000133226	SRRM1	serine and arginine repetitive matrix 1
chr1	24688929	24689186	258	*	Bowtie2_on_data_8_and_data_7__alignments_peak_613	57	.	3.95375	5.78823	3.2607	215	Distal Intergenic	1	24669583	24671469	1887	1	10250	ENST00000474843.1	19346	ENSG00000133226	SRRM1	serine and arginine repetitive matrix 1
chr1	24705391	24705603	213	*	Bowtie2_on_data_8_and_data_7__alignments_peak_614	128	.	6.6953	12.8199	9.8012	90	Intron (ENST00000641176.1/ENST00000641176.1, intron 2 of 3)	1	24669583	24671469	1887	1	10250	ENST00000474843.1	35808	ENSG00000133226	SRRM1	serine and arginine repetitive matrix 1
chr1	24717806	24718176	371	*	Bowtie2_on_data_8_and_data_7__alignments_peak_615	64	.	4.05748	6.47877	3.89293	148	Distal Intergenic	1	24745382	24839907	94526	1	25932	ENST00000497755.1	-27206	ENSG00000169504	CLIC4	chloride intracellular channel 4
chr1	24744912	24745495	584	*	Bowtie2_on_data_8_and_data_7__alignments_peak_616	463	.	10.6034	46.323	42.2078	231	Promoter (<=1kb)	1	24745382	24839907	94526	1	25932	ENST00000497755.1	0	ENSG00000169504	CLIC4	chloride intracellular channel 4
chr1	24832925	24833154	230	*	Bowtie2_on_data_8_and_data_7__alignments_peak_617	39	.	3.23056	3.98495	1.71304	171	Intron (ENST00000497755.1/25932, intron 5 of 5)	1	24919345	24919416	72	2	102465437	ENST00000614863.1	86262	ENSG00000278034	MIR6731	microRNA 6731
chr1	24833437	24833929	493	*	Bowtie2_on_data_8_and_data_7__alignments_peak_618	53	.	3.82031	5.33039	2.85921	243	Intron (ENST00000497755.1/25932, intron 5 of 5)	1	24919345	24919416	72	2	102465437	ENST00000614863.1	85487	ENSG00000278034	MIR6731	microRNA 6731
chr1	24863635	24863948	314	*	Bowtie2_on_data_8_and_data_7__alignments_peak_619	30	.	2.71	3.02621	0.955005	87	Distal Intergenic	1	24919345	24919416	72	2	102465437	ENST00000614863.1	55468	ENSG00000278034	MIR6731	microRNA 6731
chr1	24948476	24948712	237	*	Bowtie2_on_data_8_and_data_7__alignments_peak_620	41	.	3.32797	4.13632	1.81358	174	Intron (ENST00000399916.5/864, intron 1 of 5)	1	24961345	24963097	1753	1	105376878	ENST00000456316.1	-12633	NA	RUNX3-AS1	RUNX3 antisense RNA 1
chr1	24970958	24971298	341	*	Bowtie2_on_data_8_and_data_7__alignments_peak_621	56	.	4.00821	5.63341	3.13361	242	Distal Intergenic	1	24929737	24965121	35385	2	864	ENST00000479341.1	-5837	ENSG00000020633	RUNX3	RUNX family transcription factor 3
chr1	25022229	25022913	685	*	Bowtie2_on_data_8_and_data_7__alignments_peak_622	102	.	4.90532	10.2274	7.36013	397	Promoter (<=1kb)	1	25023503	25023586	84	1	100616365	ENST00000580572.1	-590	ENSG00000264371	MIR4425	microRNA 4425
chr1	25072667	25073006	340	*	Bowtie2_on_data_8_and_data_7__alignments_peak_623	41	.	3.32797	4.13632	1.81358	244	Intron (ENST00000424084.1/ENST00000424084.1, intron 2 of 2)	1	25041136	25047404	6269	1	105376879	ENST00000648363.1	31531	ENSG00000285823	LINC02793	long intergenic non-protein coding RNA 2793
chr1	25194465	25194920	456	*	Bowtie2_on_data_8_and_data_7__alignments_peak_624	103	.	5.53312	10.3802	7.49973	204	Distal Intergenic	1	25229015	25232432	3418	2	25949	ENST00000474160.1	37512	ENSG00000117614	SYF2	SYF2 pre-mRNA splicing factor
chr1	25232557	25232778	222	*	Bowtie2_on_data_8_and_data_7__alignments_peak_625	79	.	4.73175	7.94914	5.23741	130	Promoter (<=1kb)	1	25230309	25232502	2194	2	25949	ENST00000476231.1	-55	ENSG00000117614	SYF2	SYF2 pre-mRNA splicing factor
chr1	25239680	25240324	645	*	Bowtie2_on_data_8_and_data_7__alignments_peak_626	272	.	9.23465	27.2842	23.6758	245	Exon (ENST00000641059.1/ENST00000641059.1, exon 1 of 1)	1	25242291	25243654	1364	2	57035	ENST00000564223.5	3330	ENSG00000117616	RSRP1	arginine and serine rich protein 1
chr1	25247515	25247993	479	*	Bowtie2_on_data_8_and_data_7__alignments_peak_627	186	.	8.14833	18.6646	15.3725	166	Promoter (<=1kb)	1	25242255	25247457	5203	2	57035	ENST00000568254.5	-58	ENSG00000117616	RSRP1	arginine and serine rich protein 1
chr1	25337939	25338889	951	*	Bowtie2_on_data_8_and_data_7__alignments_peak_628	74	.	4.80706	7.46835	4.79002	613	Promoter (<=1kb)	1	25338317	25360967	22651	1	23585	ENST00000498135.5	0	ENSG00000183726	TMEM50A	transmembrane protein 50A
chr1	25350603	25350909	307	*	Bowtie2_on_data_8_and_data_7__alignments_peak_629	41	.	3.32797	4.13632	1.81358	159	Intron (ENST00000498135.5/23585, intron 2 of 5)	1	25342592	25351654	9063	1	23585	ENST00000487234.1	8011	ENSG00000183726	TMEM50A	transmembrane protein 50A
chr1	25405925	25406247	323	*	Bowtie2_on_data_8_and_data_7__alignments_peak_630	39	.	3.1831	3.91102	1.64989	227	Intron (ENST00000294413.13/6006, intron 2 of 9)	1	25362359	25402702	40344	2	6006	ENST00000527747.5	-3223	ENSG00000188672	RHCE	Rh blood group CcEe antigens
chr1	25430097	25430734	638	*	Bowtie2_on_data_8_and_data_7__alignments_peak_631	104	.	5.58661	10.4763	7.59069	208	Promoter (<=1kb)	1	25362312	25430192	67881	2	6006	ENST00000349320.7	0	ENSG00000188672	RHCE	Rh blood group CcEe antigens
chr1	25506684	25507161	478	*	Bowtie2_on_data_8_and_data_7__alignments_peak_632	129	.	6.74465	12.9051	9.88184	403	Distal Intergenic	1	25543606	25568886	25281	1	26119	ENST00000374338.5	-36445	ENSG00000157978	LDLRAP1	low density lipoprotein receptor adaptor protein 1
chr1	25538453	25538742	290	*	Bowtie2_on_data_8_and_data_7__alignments_peak_633	61	.	4.00894	6.13331	3.57668	283	Distal Intergenic	1	25543606	25568886	25281	1	26119	ENST00000374338.5	-4864	ENSG00000157978	LDLRAP1	low density lipoprotein receptor adaptor protein 1
chr1	25556877	25557152	276	*	Bowtie2_on_data_8_and_data_7__alignments_peak_634	100	.	4.98616	10.0526	7.19615	95	Promoter (1-2kb)	1	25554881	25557429	2549	1	26119	ENST00000462394.1	1996	ENSG00000157978	LDLRAP1	low density lipoprotein receptor adaptor protein 1
chr1	25562487	25562792	306	*	Bowtie2_on_data_8_and_data_7__alignments_peak_635	73	.	4.24145	7.36275	4.69978	138	Promoter (<=1kb)	1	25562816	25567000	4185	1	26119	ENST00000484476.5	-24	ENSG00000157978	LDLRAP1	low density lipoprotein receptor adaptor protein 1
chr1	25568492	25569195	704	*	Bowtie2_on_data_8_and_data_7__alignments_peak_636	181	.	6.18644	18.1675	14.8957	187	3' UTR	1	25564591	25567636	3046	1	26119	ENST00000470950.1	3901	ENSG00000157978	LDLRAP1	low density lipoprotein receptor adaptor protein 1
chr1	25616282	25616658	377	*	Bowtie2_on_data_8_and_data_7__alignments_peak_637	118	.	6.1342	11.8362	8.8719	297	Promoter (<=1kb)	1	25616791	25784450	167660	1	57134	ENST00000374332.9	-133	ENSG00000117643	MAN1C1	mannosidase alpha class 1C member 1
chr1	25805891	25806251	361	*	Bowtie2_on_data_8_and_data_7__alignments_peak_638	38	.	3.12571	3.82144	1.57255	262	Intron (ENST00000361547.7/57190, intron 4 of 12)	1	25811470	25823308	11839	1	57190	ENST00000559265.1	-5219	ENSG00000162430	SELENON	selenoprotein N
chr1	25826571	25826869	299	*	Bowtie2_on_data_8_and_data_7__alignments_peak_639	37	.	3.05951	3.71784	1.48348	46	Promoter (<=1kb)	1	25825632	25832934	7303	1	56181	ENST00000497956.1	939	ENSG00000117640	MTFR1L	mitochondrial fission regulator 1 like
chr1	25858756	25859572	817	*	Bowtie2_on_data_8_and_data_7__alignments_peak_640	80	.	4.44536	8.039	5.3214	760	Promoter (<=1kb)	1	25831913	25859458	27546	2	79000	ENST00000538789.5	0	ENSG00000127423	AUNIP	aurora kinase A and ninein interacting protein
chr1	25871452	25871878	427	*	Bowtie2_on_data_8_and_data_7__alignments_peak_641	113	.	4.95688	11.3605	8.42151	206	Promoter (<=1kb)	1	25861484	25871253	9770	2	164091	ENST00000374296.4	-199	ENSG00000182749	PAQR7	progestin and adipoQ receptor family member 7
chr1	25875401	25875685	285	*	Bowtie2_on_data_8_and_data_7__alignments_peak_642	56	.	3.36227	5.64572	3.14463	231	Promoter (<=1kb)	1	25861484	25875708	14225	2	164091	ENST00000675840.1	23	ENSG00000182749	PAQR7	progestin and adipoQ receptor family member 7
chr1	25890298	25890841	544	*	Bowtie2_on_data_8_and_data_7__alignments_peak_643	191	.	6.06745	19.1164	15.8054	441	Promoter (1-2kb)	1	25884181	25892607	8427	2	3925	ENST00000513116.1	1766	ENSG00000117632	STMN1	stathmin 1
chr1	25891918	25892735	818	*	Bowtie2_on_data_8_and_data_7__alignments_peak_644	67	.	3.37474	6.78475	4.16543	711	Promoter (<=1kb)	1	25884181	25892607	8427	2	3925	ENST00000513116.1	0	ENSG00000117632	STMN1	stathmin 1
chr1	25905136	25905840	705	*	Bowtie2_on_data_8_and_data_7__alignments_peak_645	115	.	5.58227	11.5845	8.63362	358	Promoter (<=1kb)	1	25901612	25905489	3878	2	3925	ENST00000446334.1	0	ENSG00000117632	STMN1	stathmin 1
chr1	25906359	25906559	201	*	Bowtie2_on_data_8_and_data_7__alignments_peak_646	73	.	4.21823	7.31929	4.65963	53	Promoter (<=1kb)	1	25906362	25906454	93	2	100500808	ENST00000580971.1	0	ENSG00000283938	MIR3917	microRNA 3917
chr1	25997858	25998476	619	*	Bowtie2_on_data_8_and_data_7__alignments_peak_647	82	.	4.92534	8.28405	5.5498	396	Promoter (<=1kb)	1	25959767	25998063	38297	2	5051	ENST00000374282.8	0	ENSG00000158006	PAFAH2	platelet activating factor acetylhydrolase 2
chr1	26023177	26023443	267	*	Bowtie2_on_data_8_and_data_7__alignments_peak_648	38	.	3.13702	3.83911	1.58777	238	Promoter (<=1kb)	1	26023189	26031555	8367	1	2134	ENST00000484339.1	0	ENSG00000158008	EXTL1	exostosin like glycosyltransferase 1
chr1	26036379	26036723	345	*	Bowtie2_on_data_8_and_data_7__alignments_peak_649	44	.	3.17236	4.45281	2.0938	131	3' UTR	1	26032130	26035004	2875	1	2134	ENST00000470037.1	4249	ENSG00000158008	EXTL1	exostosin like glycosyltransferase 1
chr1	26111212	26112266	1055	*	Bowtie2_on_data_8_and_data_7__alignments_peak_650	101	.	5.02518	10.1302	7.26901	829	Promoter (<=1kb)	1	26111824	26125555	13732	1	149420	ENST00000374269.2	0	ENSG00000175087	PDIK1L	PDLIM1 interacting kinase 1 like
chr1	26123287	26123612	326	*	Bowtie2_on_data_8_and_data_7__alignments_peak_651	103	.	5.91639	10.3103	7.43396	256	3' UTR	1	26111837	26125543	13707	1	149420	ENST00000374271.8	11450	ENSG00000175087	PDIK1L	PDLIM1 interacting kinase 1 like
chr1	26169942	26170263	322	*	Bowtie2_on_data_8_and_data_7__alignments_peak_652	56	.	3.59261	5.63973	3.13902	171	Promoter (<=1kb)	1	26169942	26170873	932	1	51042	ENST00000270812.6	0	ENSG00000142684	ZNF593	zinc finger protein 593
chr1	26177193	26177479	287	*	Bowtie2_on_data_8_and_data_7__alignments_peak_653	100	.	5.16466	10.0555	7.19878	237	Promoter (<=1kb)	1	26177484	26183795	6312	1	10256	ENST00000481077.6	-5	ENSG00000142675	CNKSR1	connector enhancer of kinase suppressor of Ras 1
chr1	26233750	26234421	672	*	Bowtie2_on_data_8_and_data_7__alignments_peak_654	156	.	7.06194	15.6722	12.5104	343	Promoter (<=1kb)	1	26234200	26277687	43488	1	64793	ENST00000640292.2	0	ENSG00000130695	CEP85	centrosomal protein 85
chr1	26276190	26276585	396	*	Bowtie2_on_data_8_and_data_7__alignments_peak_655	57	.	3.39936	5.72145	3.20644	248	Exon (ENST00000640292.2/64793, exon 12 of 13)	1	26280086	26281522	1437	1	83442	ENST00000270792.10	-3501	ENSG00000142669	SH3BGRL3	SH3 domain binding glutamate rich protein like 3
chr1	26306396	26306813	418	*	Bowtie2_on_data_8_and_data_7__alignments_peak_656	85	.	4.87168	8.51056	5.75543	266	Promoter (<=1kb)	1	26281328	26306636	25309	2	91544	ENST00000314675.11	0	ENSG00000158062	UBXN11	UBX domain protein 11
chr1	26329866	26330074	209	*	Bowtie2_on_data_8_and_data_7__alignments_peak_657	37	.	2.97888	3.75758	1.51775	79	Intron (ENST00000475866.3/55057, intron 17 of 21)	1	26321963	26325120	3158	2	55057	ENST00000374208.1	-4746	ENSG00000176092	CRYBG2	crystallin beta-gamma domain containing 2
chr1	26336255	26337000	746	*	Bowtie2_on_data_8_and_data_7__alignments_peak_658	111	.	5.37459	11.1766	8.2512	382	Promoter (<=1kb)	1	26328609	26336383	7775	2	55057	ENST00000520372.5	0	ENSG00000176092	CRYBG2	crystallin beta-gamma domain containing 2
chr1	26351725	26352132	408	*	Bowtie2_on_data_8_and_data_7__alignments_peak_659	73	.	3.51783	7.37084	4.70752	316	Promoter (1-2kb)	1	26342754	26354096	11343	2	55057	ENST00000374207.4	1964	ENSG00000176092	CRYBG2	crystallin beta-gamma domain containing 2
chr1	26353945	26354295	351	*	Bowtie2_on_data_8_and_data_7__alignments_peak_660	165	.	4.73859	16.5253	13.325	226	Promoter (<=1kb)	1	26321865	26354130	32266	2	55057	ENST00000308182.10	0	ENSG00000176092	CRYBG2	crystallin beta-gamma domain containing 2
chr1	26357161	26357598	438	*	Bowtie2_on_data_8_and_data_7__alignments_peak_661	254	.	6.30872	25.4049	21.8604	158	Promoter (2-3kb)	1	26346459	26360052	13594	2	55057	ENST00000640960.1	2454	ENSG00000176092	CRYBG2	crystallin beta-gamma domain containing 2
chr1	26378134	26378689	556	*	Bowtie2_on_data_8_and_data_7__alignments_peak_662	444	.	12.4031	44.4139	40.3413	357	Distal Intergenic	1	26364722	26374522	9801	2	257101	ENST00000455900.5	-3612	ENSG00000176083	ZNF683	zinc finger protein 683
chr1	26387642	26387973	332	*	Bowtie2_on_data_8_and_data_7__alignments_peak_663	51	.	3.57465	5.15026	2.69656	8	Distal Intergenic	1	26364722	26374522	9801	2	257101	ENST00000455900.5	-13120	ENSG00000176083	ZNF683	zinc finger protein 683
chr1	26408515	26408793	279	*	Bowtie2_on_data_8_and_data_7__alignments_peak_664	73	.	4.40027	7.36533	4.70214	184	Promoter (2-3kb)	1	26410817	26429719	18903	1	79727	ENST00000254231.4	-2024	ENSG00000131914	LIN28A	lin-28 homolog A
chr1	26417238	26417453	216	*	Bowtie2_on_data_8_and_data_7__alignments_peak_665	65	.	4.43729	6.58146	3.97749	93	Intron (ENST00000254231.4/79727, intron 2 of 4)	1	26410817	26429728	18912	1	79727	ENST00000326279.11	6421	ENSG00000131914	LIN28A	lin-28 homolog A
chr1	26432089	26432366	278	*	Bowtie2_on_data_8_and_data_7__alignments_peak_666	159	.	7.21627	15.9627	12.7876	153	Promoter (<=1kb)	1	26432282	26471294	39013	1	79947	ENST00000434391.6	0	ENSG00000117682	DHDDS	dehydrodolichyl diphosphate synthase subunit
chr1	26471715	26472509	795	*	Bowtie2_on_data_8_and_data_7__alignments_peak_667	78	.	3.93657	7.85115	5.14644	548	Promoter (<=1kb)	1	26472440	26476642	4203	1	3151	ENST00000361427.6	0	ENSG00000198830	HMGN2	high mobility group nucleosomal binding domain 2
chr1	26500369	26501371	1003	*	Bowtie2_on_data_8_and_data_7__alignments_peak_668	119	.	5.20232	11.9049	8.93709	102	Distal Intergenic	1	26473429	26475360	1932	1	3151	ENST00000493418.1	26940	ENSG00000198830	HMGN2	high mobility group nucleosomal binding domain 2
chr1	26531037	26531473	437	*	Bowtie2_on_data_8_and_data_7__alignments_peak_669	197	.	7.02667	19.7575	16.4213	294	Promoter (<=1kb)	1	26531218	26574431	43214	1	6195	ENST00000526792.5	0	ENSG00000117676	RPS6KA1	ribosomal protein S6 kinase A1
chr1	26596019	26596352	334	*	Bowtie2_on_data_8_and_data_7__alignments_peak_670	65	.	4.43729	6.58146	3.97749	168	Distal Intergenic	1	26572270	26574734	2465	1	6195	ENST00000438977.1	23749	ENSG00000117676	RPS6KA1	ribosomal protein S6 kinase A1
chr1	26620215	26621427	1213	*	Bowtie2_on_data_8_and_data_7__alignments_peak_671	197	.	6.83179	19.7611	16.4248	717	Exon (ENST00000690093.1/ENST00000690093.1, exon 1 of 1)	1	26572270	26574734	2465	1	6195	ENST00000438977.1	47945	ENSG00000117676	RPS6KA1	ribosomal protein S6 kinase A1
chr1	26692900	26693274	375	*	Bowtie2_on_data_8_and_data_7__alignments_peak_672	62	.	3.4581	6.29754	3.72698	141	Promoter (<=1kb)	1	26693236	26781177	87942	1	8289	ENST00000430799.7	0	ENSG00000117713	ARID1A	AT-rich interaction domain 1A
chr1	26695707	26696228	522	*	Bowtie2_on_data_8_and_data_7__alignments_peak_673	126	.	5.05604	12.6366	9.62747	55	Promoter (<=1kb)	1	26696015	26782104	86090	1	8289	ENST00000324856.13	0	ENSG00000117713	ARID1A	AT-rich interaction domain 1A
chr1	26753944	26754263	320	*	Bowtie2_on_data_8_and_data_7__alignments_peak_674	99	.	5.72189	9.98258	7.13024	217	Promoter (<=1kb)	1	26752952	26765080	12129	1	8289	ENST00000636958.1	992	ENSG00000117713	ARID1A	AT-rich interaction domain 1A
chr1	26771434	26772190	757	*	Bowtie2_on_data_8_and_data_7__alignments_peak_675	298	.	8.89682	29.8695	26.1804	456	Promoter (<=1kb)	1	26772963	26774962	2000	1	8289	ENST00000636072.1	-773	ENSG00000117713	ARID1A	AT-rich interaction domain 1A
chr1	26788195	26788434	240	*	Bowtie2_on_data_8_and_data_7__alignments_peak_676	65	.	4.11946	6.58817	3.98381	42	Promoter (<=1kb)	1	26788195	26800652	12458	1	55650	ENST00000674273.1	0	ENSG00000060642	PIGV	phosphatidylinositol glycan anchor biosynthesis class V
chr1	26818744	26818947	204	*	Bowtie2_on_data_8_and_data_7__alignments_peak_677	57	.	4.05423	5.70724	3.20004	163	Distal Intergenic	1	26826688	26857604	30917	1	84243	ENST00000374142.9	-7741	ENSG00000204160	ZDHHC18	zinc finger DHHC-type palmitoyltransferase 18
chr1	26849144	26849769	626	*	Bowtie2_on_data_8_and_data_7__alignments_peak_678	173	.	5.85461	17.3092	14.074	358	Promoter (<=1kb)	1	26850362	26857602	7241	1	84243	ENST00000488397.3	-593	ENSG00000204160	ZDHHC18	zinc finger DHHC-type palmitoyltransferase 18
chr1	26862900	26863406	507	*	Bowtie2_on_data_8_and_data_7__alignments_peak_679	363	.	5.75484	36.3369	32.4648	190	Promoter (<=1kb)	1	26863149	26864456	1308	1	2810	ENST00000339276.6	0	ENSG00000175793	SFN	stratifin
chr1	26864925	26865473	549	*	Bowtie2_on_data_8_and_data_7__alignments_peak_680	201	.	4.3158	20.1735	16.8207	254	Promoter (1-2kb)	1	26863149	26864456	1308	1	2810	ENST00000339276.6	1776	ENSG00000175793	SFN	stratifin
chr1	26872392	26872599	208	*	Bowtie2_on_data_8_and_data_7__alignments_peak_681	56	.	3.61185	5.67517	3.17153	116	Distal Intergenic	1	26863149	26864456	1308	1	2810	ENST00000339276.6	9243	ENSG00000175793	SFN	stratifin
chr1	26900180	26900381	202	*	Bowtie2_on_data_8_and_data_7__alignments_peak_682	37	.	3.10333	3.78644	1.54269	89	Promoter (<=1kb)	1	26900238	26942776	42539	1	10726	ENST00000435827.6	0	ENSG00000090273	NUDC	nuclear distribution C, dynein complex regulator
chr1	26907684	26907905	222	*	Bowtie2_on_data_8_and_data_7__alignments_peak_683	41	.	3.32797	4.13632	1.81358	70	Intron (ENST00000435827.6/10726, intron 2 of 6)	1	26911489	26913975	2487	2	8431	ENST00000254227.4	6070	ENSG00000131910	NR0B2	nuclear receptor subfamily 0 group B member 2
chr1	26921703	26921953	251	*	Bowtie2_on_data_8_and_data_7__alignments_peak_684	46	.	3.54982	4.67816	2.29309	88	Promoter (<=1kb)	1	26921743	26946871	25129	1	10726	ENST00000321265.10	0	ENSG00000090273	NUDC	nuclear distribution C, dynein complex regulator
chr1	26960220	26960717	498	*	Bowtie2_on_data_8_and_data_7__alignments_peak_685	70	.	4.2203	7.0422	4.40339	304	Promoter (<=1kb)	1	26949562	26960468	10907	2	126695	ENST00000320567.6	0	ENSG00000175707	KDF1	keratinocyte differentiation factor 1
chr1	26990849	26991253	405	*	Bowtie2_on_data_8_and_data_7__alignments_peak_686	63	.	3.98552	6.35108	3.77611	127	Promoter (2-3kb)	1	26993692	27000886	7195	1	388610	ENST00000522111.3	-2439	ENSG00000253368	TRNP1	TMF1 regulated nuclear protein 1
chr1	26997821	26998048	228	*	Bowtie2_on_data_8_and_data_7__alignments_peak_687	44	.	2.88175	4.45658	2.09718	167	Intron (ENST00000522111.3/388610, intron 1 of 1)	1	26994319	27000109	5791	1	388610	ENST00000531285.1	3502	ENSG00000253368	TRNP1	TMF1 regulated nuclear protein 1
chr1	26999349	26999867	519	*	Bowtie2_on_data_8_and_data_7__alignments_peak_688	93	.	4.35694	9.36346	6.54843	301	3' UTR	1	26994319	27000109	5791	1	388610	ENST00000531285.1	5030	ENSG00000253368	TRNP1	TMF1 regulated nuclear protein 1
chr1	27012861	27013401	541	*	Bowtie2_on_data_8_and_data_7__alignments_peak_689	460	.	9.02543	46.0275	41.9189	168	Promoter (<=1kb)	1	27005020	27012850	7831	2	115572	ENST00000289166.6	-11	ENSG00000158246	TENT5B	terminal nucleotidyltransferase 5B
chr1	27031354	27031931	578	*	Bowtie2_on_data_8_and_data_7__alignments_peak_690	186	.	7.18178	18.6952	15.4019	151	Distal Intergenic	1	27005020	27012850	7831	2	115572	ENST00000289166.6	-18504	ENSG00000158246	TENT5B	terminal nucleotidyltransferase 5B
chr1	27064507	27065305	799	*	Bowtie2_on_data_8_and_data_7__alignments_peak_691	57	.	4.06751	5.72853	3.20644	736	Distal Intergenic	1	27100345	27102795	2451	2	6548	ENST00000447808.1	37490	ENSG00000090020	SLC9A1	solute carrier family 9 member A1
chr1	27101096	27101563	468	*	Bowtie2_on_data_8_and_data_7__alignments_peak_692	57	.	3.422	5.76755	3.24193	384	Promoter (1-2kb)	1	27100345	27102795	2451	2	6548	ENST00000447808.1	1232	ENSG00000090020	SLC9A1	solute carrier family 9 member A1
chr1	27112060	27112539	480	*	Bowtie2_on_data_8_and_data_7__alignments_peak_693	170	.	6.44488	17.0706	13.8454	175	Intron (ENST00000263980.8/6548, intron 2 of 11)	1	27098815	27104022	5208	2	6548	ENST00000374089.5	-8038	ENSG00000090020	SLC9A1	solute carrier family 9 member A1
chr1	27144496	27144697	202	*	Bowtie2_on_data_8_and_data_7__alignments_peak_694	37	.	2.76283	3.71638	1.48279	155	Intron (ENST00000263980.8/6548, intron 1 of 11)	1	27105451	27154598	49148	2	6548	ENST00000374086.3	9901	ENSG00000090020	SLC9A1	solute carrier family 9 member A1
chr1	27154889	27155777	889	*	Bowtie2_on_data_8_and_data_7__alignments_peak_695	160	.	5.52438	16.0404	12.8617	428	Promoter (<=1kb)	1	27098809	27155125	56317	2	6548	ENST00000263980.8	0	ENSG00000090020	SLC9A1	solute carrier family 9 member A1
chr1	27161469	27162153	685	*	Bowtie2_on_data_8_and_data_7__alignments_peak_696	77	.	4.47551	7.79587	5.09504	524	Intron (ENST00000374084.2/6548, intron 1 of 3)	1	27114233	27166981	52749	2	6548	ENST00000374084.2	4828	ENSG00000090020	SLC9A1	solute carrier family 9 member A1
chr1	27192143	27192994	852	*	Bowtie2_on_data_8_and_data_7__alignments_peak_697	160	.	6.56146	16.0157	12.838	702	Distal Intergenic	1	27114233	27166981	52749	2	6548	ENST00000374084.2	-25162	ENSG00000090020	SLC9A1	solute carrier family 9 member A1
chr1	27234197	27234875	679	*	Bowtie2_on_data_8_and_data_7__alignments_peak_698	241	.	8.30837	24.1552	20.6534	405	Promoter (<=1kb)	1	27229106	27234352	5247	2	105376890	ENST00000425205.1	0	NA	WDTC1-DT	WDTC1 divergent transcript
chr1	27247120	27247696	577	*	Bowtie2_on_data_8_and_data_7__alignments_peak_699	108	.	5.99053	10.8096	7.90505	260	Intron (ENST00000319394.8/23038, intron 1 of 15)	1	27234668	27308244	73577	1	23038	ENST00000361771.7	12452	ENSG00000142784	WDTC1	WD and tetratricopeptide repeats 1
chr1	27322056	27322436	381	*	Bowtie2_on_data_8_and_data_7__alignments_peak_700	96	.	5.32775	9.65622	6.82359	63	Promoter (<=1kb)	1	27322145	27336399	14255	1	84065	ENST00000611517.4	0	ENSG00000186501	TMEM222	transmembrane protein 222
chr1	27335745	27336001	257	*	Bowtie2_on_data_8_and_data_7__alignments_peak_701	45	.	3.11986	4.55238	2.18209	215	Promoter (2-3kb)	1	27333463	27336399	2937	1	84065	ENST00000470223.1	2282	ENSG00000186501	TMEM222	transmembrane protein 222
chr1	27341556	27341921	366	*	Bowtie2_on_data_8_and_data_7__alignments_peak_702	83	.	3.51541	8.31375	5.57744	200	Promoter (<=1kb)	1	27342020	27353901	11882	1	84958	ENST00000618673.4	-99	ENSG00000142765	SYTL1	synaptotagmin like 1
chr1	27342790	27343533	744	*	Bowtie2_on_data_8_and_data_7__alignments_peak_703	258	.	6.45242	25.8906	22.3295	402	Promoter (<=1kb)	1	27343228	27347458	4231	1	84958	ENST00000473280.1	0	ENSG00000142765	SYTL1	synaptotagmin like 1
chr1	27349346	27350022	677	*	Bowtie2_on_data_8_and_data_7__alignments_peak_704	96	.	4.21558	9.62629	6.79562	81	Promoter (<=1kb)	1	27349476	27351545	2070	1	84958	ENST00000496001.5	0	ENSG00000142765	SYTL1	synaptotagmin like 1
chr1	27365602	27365964	363	*	Bowtie2_on_data_8_and_data_7__alignments_peak_705	91	.	4.39381	9.14265	6.3467	104	Promoter (<=1kb)	1	27355208	27364768	9561	2	9064	ENST00000493901.6	-834	ENSG00000142733	MAP3K6	mitogen-activated protein kinase kinase kinase 6
chr1	27366969	27367290	322	*	Bowtie2_on_data_8_and_data_7__alignments_peak_706	67	.	3.77852	6.73081	4.11532	47	Promoter (<=1kb)	1	27355184	27366961	11778	2	9064	ENST00000357582.3	-8	ENSG00000142733	MAP3K6	mitogen-activated protein kinase kinase kinase 6
chr1	27392565	27392773	209	*	Bowtie2_on_data_8_and_data_7__alignments_peak_707	39	.	2.87987	3.92983	1.66566	59	Promoter (<=1kb)	1	27392622	27395814	3193	1	2827	ENST00000374024.4	0	ENSG00000181773	GPR3	G protein-coupled receptor 3
chr1	27489806	27490716	911	*	Bowtie2_on_data_8_and_data_7__alignments_peak_708	405	.	10.326	40.5765	36.5942	751	Promoter (<=1kb)	1	27404230	27490167	85938	2	10163	ENST00000618852.5	0	ENSG00000158195	WASF2	WASP family member 2
chr1	27504882	27505392	511	*	Bowtie2_on_data_8_and_data_7__alignments_peak_709	62	.	4.22861	6.24148	3.67582	209	Distal Intergenic	1	27404230	27490167	85938	2	10163	ENST00000618852.5	-14715	ENSG00000158195	WASF2	WASP family member 2
chr1	27518299	27518583	285	*	Bowtie2_on_data_8_and_data_7__alignments_peak_710	89	.	4.17658	8.95214	6.16825	83	Distal Intergenic	1	27525805	27530561	4757	1	105376892	ENST00000443579.1	-7222	NA	LOC105376892	uncharacterized LOC105376892
chr1	27522488	27522915	428	*	Bowtie2_on_data_8_and_data_7__alignments_peak_711	68	.	3.41462	6.88281	4.25648	264	Promoter (2-3kb)	1	27525805	27530561	4757	1	105376892	ENST00000443579.1	-2890	NA	LOC105376892	uncharacterized LOC105376892
chr1	27540315	27540770	456	*	Bowtie2_on_data_8_and_data_7__alignments_peak_712	107	.	4.00009	10.7582	7.85665	230	Intron (ENST00000247087.10/27245, intron 5 of 5)	1	27552773	27553545	773	2	27245	ENST00000644833.1	12775	ENSG00000126705	AHDC1	AT-hook DNA binding motif containing 1
chr1	27542414	27543044	631	*	Bowtie2_on_data_8_and_data_7__alignments_peak_713	133	.	4.44724	13.3001	10.257	264	Intron (ENST00000247087.10/27245, intron 5 of 5)	1	27552773	27553545	773	2	27245	ENST00000644833.1	10501	ENSG00000126705	AHDC1	AT-hook DNA binding motif containing 1
chr1	27556999	27558154	1156	*	Bowtie2_on_data_8_and_data_7__alignments_peak_714	270	.	6.789	27.0002	23.4019	440	Promoter (<=1kb)	1	27551668	27558361	6694	2	27245	ENST00000487743.3	207	ENSG00000126705	AHDC1	AT-hook DNA binding motif containing 1
chr1	27568195	27568470	276	*	Bowtie2_on_data_8_and_data_7__alignments_peak_715	55	.	3.11622	5.53363	3.04341	86	Promoter (<=1kb)	1	27553141	27568260	15120	2	27245	ENST00000644550.1	0	ENSG00000126705	AHDC1	AT-hook DNA binding motif containing 1
chr1	27568740	27569240	501	*	Bowtie2_on_data_8_and_data_7__alignments_peak_716	63	.	3.37425	6.33605	3.76256	389	Promoter (<=1kb)	1	27553141	27568260	15120	2	27245	ENST00000644550.1	-480	ENSG00000126705	AHDC1	AT-hook DNA binding motif containing 1
chr1	27658697	27659140	444	*	Bowtie2_on_data_8_and_data_7__alignments_peak_717	82	.	4.41891	8.2881	5.55347	283	Distal Intergenic	1	27660328	27662722	2395	2	111216282	ENST00000440492.1	3582	ENSG00000233975	LINC02574	long intergenic non-protein coding RNA 2574
chr1	27659730	27660045	316	*	Bowtie2_on_data_8_and_data_7__alignments_peak_718	46	.	3.19143	4.68447	2.29878	109	Promoter (2-3kb)	1	27660328	27662722	2395	2	111216282	ENST00000440492.1	2677	ENSG00000233975	LINC02574	long intergenic non-protein coding RNA 2574
chr1	27725544	27725954	411	*	Bowtie2_on_data_8_and_data_7__alignments_peak_719	177	.	7.16612	17.7234	14.4709	175	Promoter (<=1kb)	1	27725961	27763116	37156	1	199870	ENST00000373954.11	-7	ENSG00000009780	FAM76A	family with sequence similarity 76 member A
chr1	27772987	27773506	520	*	Bowtie2_on_data_8_and_data_7__alignments_peak_720	190	.	8.36612	19.0664	15.7573	207	Promoter (<=1kb)	1	27773219	27824443	51225	1	23673	ENST00000373943.9	0	ENSG00000117758	STX12	syntaxin 12
chr1	27830617	27830919	303	*	Bowtie2_on_data_8_and_data_7__alignments_peak_721	41	.	3.32797	4.13632	1.81358	16	Promoter (<=1kb)	1	27830782	27851676	20895	1	5511	ENST00000311772.10	0	ENSG00000117751	PPP1R8	protein phosphatase 1 regulatory subunit 8
chr1	27835744	27835973	230	*	Bowtie2_on_data_8_and_data_7__alignments_peak_722	41	.	3.32797	4.13632	1.81358	53	Promoter (1-2kb)	1	27834401	27834566	166	1	677774	ENST00000517138.1	1343	ENSG00000252947	SCARNA1	small Cajal body-specific RNA 1
chr1	27914313	27915116	804	*	Bowtie2_on_data_8_and_data_7__alignments_peak_723	56	.	3.99311	5.60914	3.1115	436	Promoter (<=1kb)	1	27891524	27914575	23052	2	6118	ENST00000373912.8	0	ENSG00000117748	RPA2	replication protein A2
chr1	27959552	27960199	648	*	Bowtie2_on_data_8_and_data_7__alignments_peak_724	101	.	4.84655	10.1056	7.24577	521	Promoter (<=1kb)	1	27959588	27968092	8505	1	55113	ENST00000676058.1	0	ENSG00000158156	XKR8	XK related 8
chr1	28088378	28089064	687	*	Bowtie2_on_data_8_and_data_7__alignments_peak_725	143	.	6.39739	14.3875	11.2891	141	Promoter (<=1kb)	1	27970344	28088610	118267	2	2140	ENST00000373871.8	0	ENSG00000158161	EYA3	EYA transcriptional coactivator and phosphatase 3
chr1	28129148	28129423	276	*	Bowtie2_on_data_8_and_data_7__alignments_peak_726	92	.	5.50742	9.26937	6.46534	190	Distal Intergenic	1	27970347	28088637	118291	2	2140	ENST00000540618.5	-40511	ENSG00000158161	EYA3	EYA transcriptional coactivator and phosphatase 3
chr1	28144602	28144944	343	*	Bowtie2_on_data_8_and_data_7__alignments_peak_727	89	.	5.32473	8.9632	6.17871	128	Distal Intergenic	1	28147166	28176690	29525	2	5724	ENST00000373857.8	31746	ENSG00000169403	PTAFR	platelet activating factor receptor
chr1	28193707	28194265	559	*	Bowtie2_on_data_8_and_data_7__alignments_peak_728	157	.	6.05448	15.7541	12.5886	211	Promoter (<=1kb)	1	28147166	28193936	46771	2	5724	ENST00000539896.1	0	ENSG00000169403	PTAFR	platelet activating factor receptor
chr1	28236627	28236877	251	*	Bowtie2_on_data_8_and_data_7__alignments_peak_729	56	.	3.87423	5.65575	3.15394	169	Promoter (<=1kb)	1	28236154	28238098	1945	1	93974	ENST00000465645.1	473	ENSG00000130770	ATP5IF1	ATP synthase inhibitory factor subunit 1
chr1	28241845	28242069	225	*	Bowtie2_on_data_8_and_data_7__alignments_peak_730	46	.	3.38135	4.61036	2.23301	206	Intron (ENST00000468425.2/93974, intron 2 of 2)	1	28236154	28238098	1945	1	93974	ENST00000465645.1	5691	ENSG00000130770	ATP5IF1	ATP synthase inhibitory factor subunit 1
chr1	28246943	28247426	484	*	Bowtie2_on_data_8_and_data_7__alignments_peak_731	180	.	5.96284	18.0037	14.7386	259	Exon (ENST00000605846.1/ENST00000605846.1, exon 1 of 1)	1	28236154	28238098	1945	1	93974	ENST00000465645.1	10789	ENSG00000130770	ATP5IF1	ATP synthase inhibitory factor subunit 1
chr1	28249098	28249672	575	*	Bowtie2_on_data_8_and_data_7__alignments_peak_732	48	.	2.90652	4.86751	2.46158	215	Distal Intergenic	1	28259518	28282491	22974	1	83667	ENST00000253063.4	-9846	ENSG00000130766	SESN2	sestrin 2
chr1	28259234	28259623	390	*	Bowtie2_on_data_8_and_data_7__alignments_peak_733	145	.	5.72168	14.5828	11.4735	192	Promoter (<=1kb)	1	28259518	28282491	22974	1	83667	ENST00000253063.4	0	ENSG00000130766	SESN2	sestrin 2
chr1	28259937	28260198	262	*	Bowtie2_on_data_8_and_data_7__alignments_peak_734	65	.	3.56477	6.52932	3.93949	89	Promoter (<=1kb)	1	28259518	28282491	22974	1	83667	ENST00000253063.4	419	ENSG00000130766	SESN2	sestrin 2
chr1	28313935	28314218	284	*	Bowtie2_on_data_8_and_data_7__alignments_peak_735	93	.	5.54661	9.33473	6.52157	231	Distal Intergenic	1	28329002	28335016	6015	1	54797	ENST00000479574.5	-14784	ENSG00000130772	MED18	mediator complex subunit 18
chr1	28328663	28328877	215	*	Bowtie2_on_data_8_and_data_7__alignments_peak_736	39	.	3.20665	3.94773	1.68125	37	Promoter (<=1kb)	1	28329002	28335016	6015	1	54797	ENST00000479574.5	-125	ENSG00000130772	MED18	mediator complex subunit 18
chr1	28351659	28352504	846	*	Bowtie2_on_data_8_and_data_7__alignments_peak_737	244	.	7.39031	24.48	20.9677	420	Distal Intergenic	1	28369582	28459239	89658	1	65979	ENST00000633371.1	-17078	ENSG00000204138	PHACTR4	phosphatase and actin regulator 4
chr1	28369514	28370017	504	*	Bowtie2_on_data_8_and_data_7__alignments_peak_738	249	.	8.18176	24.9167	21.3894	173	Promoter (<=1kb)	1	28369582	28459239	89658	1	65979	ENST00000633371.1	0	ENSG00000204138	PHACTR4	phosphatase and actin regulator 4
chr1	28409667	28410186	520	*	Bowtie2_on_data_8_and_data_7__alignments_peak_739	65	.	4.43729	6.58146	3.97749	493	Intron (ENST00000633371.1/65979, intron 2 of 4)	1	28438151	28460286	22136	1	65979	ENST00000633167.1	-27965	ENSG00000204138	PHACTR4	phosphatase and actin regulator 4
chr1	28417469	28417843	375	*	Bowtie2_on_data_8_and_data_7__alignments_peak_740	93	.	5.54661	9.33473	6.52157	94	Intron (ENST00000633371.1/65979, intron 2 of 4)	1	28438151	28460286	22136	1	65979	ENST00000633167.1	-20308	ENSG00000204138	PHACTR4	phosphatase and actin regulator 4
chr1	28437550	28438424	875	*	Bowtie2_on_data_8_and_data_7__alignments_peak_741	355	.	11.382	35.5222	31.6702	574	Promoter (<=1kb)	1	28438151	28460286	22136	1	65979	ENST00000633167.1	0	ENSG00000204138	PHACTR4	phosphatase and actin regulator 4
chr1	28505808	28506322	515	*	Bowtie2_on_data_8_and_data_7__alignments_peak_742	89	.	3.73011	8.91526	6.13373	190	Promoter (<=1kb)	1	28505943	28539196	33254	1	1104	ENST00000398958.6	0	ENSG00000180198	RCC1	regulator of chromosome condensation 1
chr1	28510229	28510838	610	*	Bowtie2_on_data_8_and_data_7__alignments_peak_743	73	.	3.13181	7.39618	4.73068	327	Promoter (<=1kb)	1	28510077	28536026	25950	1	1104	ENST00000419074.5	152	ENSG00000180198	RCC1	regulator of chromosome condensation 1
chr1	28517968	28518544	577	*	Bowtie2_on_data_8_and_data_7__alignments_peak_744	101	.	4.29718	10.1236	7.26293	351	Promoter (<=1kb)	1	28518136	28538983	20848	1	1104	ENST00000373832.5	0	ENSG00000180198	RCC1	regulator of chromosome condensation 1
chr1	28526833	28527210	378	*	Bowtie2_on_data_8_and_data_7__alignments_peak_745	78	.	4.17419	7.80042	5.09919	252	Exon (ENST00000447051.2/ENST00000447051.2, exon 1 of 2)	1	28531935	28535905	3971	1	1104	ENST00000429051.1	-4725	ENSG00000180198	RCC1	regulator of chromosome condensation 1
chr1	28552657	28553561	905	*	Bowtie2_on_data_8_and_data_7__alignments_peak_746	114	.	5.34638	11.4849	8.53909	261	Promoter (<=1kb)	1	28553085	28578545	25461	1	54952	ENST00000373830.4	0	ENSG00000180098	TRNAU1AP	tRNA selenocysteine 1 associated protein 1
chr1	28581608	28582229	622	*	Bowtie2_on_data_8_and_data_7__alignments_peak_747	140	.	5.64918	14.0252	10.9446	321	Promoter (<=1kb)	1	28578538	28581853	3316	2	85028	ENST00000481220.6	0	ENSG00000197989	SNHG12	small nucleolar RNA host gene 12
chr1	28642858	28643282	425	*	Bowtie2_on_data_8_and_data_7__alignments_peak_748	71	.	4.13892	7.17017	4.52231	355	Promoter (<=1kb)	1	28643228	28648530	5303	1	105378616	ENST00000420776.1	0	ENSG00000229388	TAF12-DT	TAF12 divergent transcript
chr1	28648064	28648588	525	*	Bowtie2_on_data_8_and_data_7__alignments_peak_749	83	.	4.2924	8.33041	5.59295	112	Promoter (<=1kb)	1	28603096	28648291	45196	2	6883	ENST00000685312.1	0	ENSG00000120656	TAF12	TATA-box binding protein associated factor 12
chr1	28648884	28649364	481	*	Bowtie2_on_data_8_and_data_7__alignments_peak_750	80	.	4.29839	8.0494	5.3309	247	Promoter (<=1kb)	1	28648600	28648733	134	1	26824	ENST00000387069.1	284	ENSG00000274978	RNU11	RNA, U11 small nuclear
chr1	28721175	28721426	252	*	Bowtie2_on_data_8_and_data_7__alignments_peak_751	161	.	7.30752	16.1333	12.9504	69	Distal Intergenic	1	28736621	28742871	6251	1	51441	ENST00000474884.5	-15195	ENSG00000198492	YTHDF2	YTH N6-methyladenosine RNA binding protein 2
chr1	28736513	28737145	633	*	Bowtie2_on_data_8_and_data_7__alignments_peak_752	179	.	7.79329	17.9998	14.735	363	Promoter (<=1kb)	1	28736621	28742871	6251	1	51441	ENST00000474884.5	0	ENSG00000198492	YTHDF2	YTH N6-methyladenosine RNA binding protein 2
chr1	28775374	28775796	423	*	Bowtie2_on_data_8_and_data_7__alignments_peak_753	113	.	6.28616	11.3118	8.37546	290	Distal Intergenic	1	28739091	28742883	3793	1	51441	ENST00000468863.1	36283	ENSG00000198492	YTHDF2	YTH N6-methyladenosine RNA binding protein 2
chr1	28834209	28834409	201	*	Bowtie2_on_data_8_and_data_7__alignments_peak_754	34	.	2.95819	3.40422	1.21442	87	Intron (ENST00000234961.7/4985, intron 1 of 2)	1	28812170	28871267	59098	1	4985	ENST00000234961.7	22039	ENSG00000116329	OPRD1	opioid receptor delta 1
chr1	28884706	28885350	645	*	Bowtie2_on_data_8_and_data_7__alignments_peak_755	229	.	6.66056	22.9555	19.497	434	Promoter (1-2kb)	1	28887091	29120041	232951	1	2035	ENST00000647103.1	-1741	ENSG00000159023	EPB41	erythrocyte membrane protein band 4.1
chr1	28914228	28914628	401	*	Bowtie2_on_data_8_and_data_7__alignments_peak_756	95	.	5.4584	9.53391	6.70869	141	Promoter (<=1kb)	1	28914544	29072293	157750	1	2035	ENST00000644600.1	0	ENSG00000159023	EPB41	erythrocyte membrane protein band 4.1
chr1	28972033	28972743	711	*	Bowtie2_on_data_8_and_data_7__alignments_peak_757	103	.	5.91639	10.3103	7.43396	601	Intron (ENST00000647103.1/2035, intron 1 of 17)	1	28987498	29072224	84727	1	2035	ENST00000645111.1	-14755	ENSG00000159023	EPB41	erythrocyte membrane protein band 4.1
chr1	29181354	29182160	807	*	Bowtie2_on_data_8_and_data_7__alignments_peak_758	68	.	4.12392	6.86717	4.24168	644	Promoter (<=1kb)	1	29147743	29181900	34158	2	6429	ENST00000373795.7	0	ENSG00000116350	SRSF4	serine and arginine rich splicing factor 4
chr1	29191145	29191586	442	*	Bowtie2_on_data_8_and_data_7__alignments_peak_759	74	.	4.61271	7.44138	4.77266	296	Distal Intergenic	1	29193817	29200589	6773	2	51102	ENST00000483435.5	9003	ENSG00000116353	MECR	mitochondrial trans-2-enoyl-CoA reductase
chr1	29202553	29203266	714	*	Bowtie2_on_data_8_and_data_7__alignments_peak_760	70	.	4.56429	7.06837	4.42764	340	Promoter (<=1kb)	1	29193811	29203201	9391	2	51102	ENST00000475773.5	0	ENSG00000116353	MECR	mitochondrial trans-2-enoyl-CoA reductase
chr1	29238860	29239535	676	*	Bowtie2_on_data_8_and_data_7__alignments_peak_761	51	.	3.34319	5.17434	2.71857	182	Promoter (2-3kb)	1	29236639	29326669	90031	1	10076	ENST00000460170.2	2221	ENSG00000060656	PTPRU	protein tyrosine phosphatase receptor type U
chr1	29248896	29249576	681	*	Bowtie2_on_data_8_and_data_7__alignments_peak_762	55	.	3.42895	5.5577	3.06514	10	Intron (ENST00000345512.7/10076, intron 1 of 30)	1	29260181	29275685	15505	1	10076	ENST00000527027.1	-10605	ENSG00000060656	PTPRU	protein tyrosine phosphatase receptor type U
chr1	29394703	29395059	357	*	Bowtie2_on_data_8_and_data_7__alignments_peak_763	30	.	2.7292	3.05555	0.978805	111	Distal Intergenic	1	29329620	29350114	20495	2	101928460	ENST00000417651.1	-44589	ENSG00000230523	LINC01756	long intergenic non-protein coding RNA 1756
chr1	29569890	29570535	646	*	Bowtie2_on_data_8_and_data_7__alignments_peak_764	387	.	10.0925	38.7357	34.8011	293	Distal Intergenic	1	29329620	29350114	20495	2	101928460	ENST00000417651.1	-219776	ENSG00000230523	LINC01756	long intergenic non-protein coding RNA 1756
chr1	29583758	29584204	447	*	Bowtie2_on_data_8_and_data_7__alignments_peak_765	75	.	4.3615	7.58599	4.89956	306	Distal Intergenic	1	29329620	29350114	20495	2	101928460	ENST00000417651.1	-233644	ENSG00000230523	LINC01756	long intergenic non-protein coding RNA 1756
chr1	29584954	29585319	366	*	Bowtie2_on_data_8_and_data_7__alignments_peak_766	59	.	3.89665	5.94006	3.39964	67	Distal Intergenic	1	29329620	29350114	20495	2	101928460	ENST00000417651.1	-234840	ENSG00000230523	LINC01756	long intergenic non-protein coding RNA 1756
chr1	29649553	29650228	676	*	Bowtie2_on_data_8_and_data_7__alignments_peak_767	81	.	4.67936	8.16632	5.43988	70	Distal Intergenic	1	29329620	29350114	20495	2	101928460	ENST00000417651.1	-299439	ENSG00000230523	LINC01756	long intergenic non-protein coding RNA 1756
chr1	29709252	29710078	827	*	Bowtie2_on_data_8_and_data_7__alignments_peak_768	93	.	4.97712	9.35977	6.54493	341	Exon (ENST00000422638.1/ENST00000422638.1, exon 1 of 2)	1	30013952	30037612	23661	2	101929406	ENST00000445180.2	327534	ENSG00000233399	LINC01648	long intergenic non-protein coding RNA 1648
chr1	29798921	29799122	202	*	Bowtie2_on_data_8_and_data_7__alignments_peak_769	47	.	3.46995	4.75728	2.36365	13	Distal Intergenic	1	30013952	30037612	23661	2	101929406	ENST00000445180.2	238490	ENSG00000233399	LINC01648	long intergenic non-protein coding RNA 1648
chr1	29800466	29800880	415	*	Bowtie2_on_data_8_and_data_7__alignments_peak_770	105	.	5.60467	10.5087	7.62101	184	Distal Intergenic	1	30013952	30037612	23661	2	101929406	ENST00000445180.2	236732	ENSG00000233399	LINC01648	long intergenic non-protein coding RNA 1648
chr1	29974438	29974743	306	*	Bowtie2_on_data_8_and_data_7__alignments_peak_771	74	.	4.80706	7.46835	4.79002	225	Distal Intergenic	1	30013952	30037612	23661	2	101929406	ENST00000445180.2	62869	ENSG00000233399	LINC01648	long intergenic non-protein coding RNA 1648
chr1	30058721	30059388	668	*	Bowtie2_on_data_8_and_data_7__alignments_peak_772	145	.	6.96271	14.5895	11.48	371	Distal Intergenic	1	30013952	30037612	23661	2	101929406	ENST00000445180.2	-21109	ENSG00000233399	LINC01648	long intergenic non-protein coding RNA 1648
chr1	30191374	30191580	207	*	Bowtie2_on_data_8_and_data_7__alignments_peak_773	56	.	4.02344	5.65785	3.15531	135	Distal Intergenic	1	30013952	30037612	23661	2	101929406	ENST00000445180.2	-153762	ENSG00000233399	LINC01648	long intergenic non-protein coding RNA 1648
chr1	30526256	30526646	391	*	Bowtie2_on_data_8_and_data_7__alignments_peak_774	41	.	3.32797	4.13632	1.81358	47	Distal Intergenic	1	30713767	30716135	2369	2	4146	ENST00000494561.1	189489	ENSG00000162510	MATN1	matrilin 1
chr1	30649471	30649867	397	*	Bowtie2_on_data_8_and_data_7__alignments_peak_775	91	.	4.67632	9.10696	6.31305	66	Distal Intergenic	1	30713767	30716135	2369	2	4146	ENST00000494561.1	66268	ENSG00000162510	MATN1	matrilin 1
chr1	30718098	30719017	920	*	Bowtie2_on_data_8_and_data_7__alignments_peak_776	701	.	10.2804	70.111	65.6055	305	Promoter (<=1kb)	1	30718504	30726744	8241	1	100129196	ENST00000414532.6	0	ENSG00000186056	MATN1-AS1	MATN1 antisense RNA 1
chr1	30748255	30748462	208	*	Bowtie2_on_data_8_and_data_7__alignments_peak_777	51	.	3.55268	5.11275	2.66289	54	Promoter (2-3kb)	1	30733889	30746229	12341	2	7805	ENST00000464569.1	-2026	ENSG00000162511	LAPTM5	lysosomal protein transmembrane 5
chr1	30756700	30757269	570	*	Bowtie2_on_data_8_and_data_7__alignments_peak_778	169	.	7.4703	16.9079	13.6896	256	Promoter (<=1kb)	1	30741689	30757757	16069	2	7805	ENST00000476492.1	488	ENSG00000162511	LAPTM5	lysosomal protein transmembrane 5
chr1	30781321	30781556	236	*	Bowtie2_on_data_8_and_data_7__alignments_peak_779	37	.	2.95149	3.7126	1.47971	108	Distal Intergenic	1	30732469	30757774	25306	2	7805	ENST00000294507.4	-23547	ENSG00000162511	LAPTM5	lysosomal protein transmembrane 5
chr1	30782724	30783111	388	*	Bowtie2_on_data_8_and_data_7__alignments_peak_780	54	.	3.73645	5.42458	2.9446	202	Distal Intergenic	1	30732469	30757774	25306	2	7805	ENST00000294507.4	-24950	ENSG00000162511	LAPTM5	lysosomal protein transmembrane 5
chr1	30800721	30800960	240	*	Bowtie2_on_data_8_and_data_7__alignments_peak_781	43	.	3.19764	4.30278	1.96062	141	Distal Intergenic	1	30824217	30834399	10183	1	105378622	ENST00000658212.1	-23257	ENSG00000223382	LINC01778	long intergenic non-protein coding RNA 1778
chr1	30816733	30817121	389	*	Bowtie2_on_data_8_and_data_7__alignments_peak_782	44	.	3.39946	4.43852	2.08086	144	Distal Intergenic	1	30824217	30834399	10183	1	105378622	ENST00000658212.1	-7096	ENSG00000223382	LINC01778	long intergenic non-protein coding RNA 1778
chr1	30823877	30824580	704	*	Bowtie2_on_data_8_and_data_7__alignments_peak_783	249	.	7.98642	24.9731	21.4431	542	Promoter (<=1kb)	1	30824217	30834399	10183	1	105378622	ENST00000658212.1	0	ENSG00000223382	LINC01778	long intergenic non-protein coding RNA 1778
chr1	30909144	30909345	202	*	Bowtie2_on_data_8_and_data_7__alignments_peak_784	32	.	2.64363	3.20069	1.09834	50	Promoter (<=1kb)	1	30869466	30908758	39293	2	9672	ENST00000339394.7	-386	ENSG00000162512	SDC3	syndecan 3
chr1	31007324	31007526	203	*	Bowtie2_on_data_8_and_data_7__alignments_peak_785	65	.	4.43729	6.58146	3.97749	46	Intron (ENST00000424085.6/9698, intron 3 of 17)	1	30967225	30995104	27880	2	9698	ENST00000532678.1	-12220	ENSG00000134644	PUM1	pumilio RNA binding family member 1
chr1	31065312	31065995	684	*	Bowtie2_on_data_8_and_data_7__alignments_peak_786	142	.	6.34471	14.2831	11.1898	529	Promoter (<=1kb)	1	30931506	31065695	134190	2	9698	ENST00000424085.6	0	ENSG00000134644	PUM1	pumilio RNA binding family member 1
chr1	31111074	31111652	579	*	Bowtie2_on_data_8_and_data_7__alignments_peak_787	83	.	4.97624	8.37144	5.63132	384	Distal Intergenic	1	30932850	31065991	133142	2	9698	ENST00000373741.8	-45083	ENSG00000134644	PUM1	pumilio RNA binding family member 1
chr1	31152465	31152691	227	*	Bowtie2_on_data_8_and_data_7__alignments_peak_788	95	.	4.5623	9.5063	6.68261	165	Distal Intergenic	1	31181589	31188153	6565	2	79570	ENST00000526106.5	35462	ENSG00000084628	NKAIN1	sodium/potassium transporting ATPase interacting 1
chr1	31154781	31155629	849	*	Bowtie2_on_data_8_and_data_7__alignments_peak_789	97	.	4.53408	9.75939	6.92065	106	Distal Intergenic	1	31181589	31188153	6565	2	79570	ENST00000526106.5	32524	ENSG00000084628	NKAIN1	sodium/potassium transporting ATPase interacting 1
chr1	31162580	31162785	206	*	Bowtie2_on_data_8_and_data_7__alignments_peak_790	50	.	3.52021	5.05721	2.61259	184	Distal Intergenic	1	31181589	31188153	6565	2	79570	ENST00000526106.5	25368	ENSG00000084628	NKAIN1	sodium/potassium transporting ATPase interacting 1
chr1	31170752	31171239	488	*	Bowtie2_on_data_8_and_data_7__alignments_peak_791	428	.	12.03	42.875	38.8376	208	Distal Intergenic	1	31181589	31188153	6565	2	79570	ENST00000526106.5	16914	ENSG00000084628	NKAIN1	sodium/potassium transporting ATPase interacting 1
chr1	31181665	31182684	1020	*	Bowtie2_on_data_8_and_data_7__alignments_peak_792	113	.	5.12394	11.3785	8.43843	767	3' UTR	1	31181589	31188153	6565	2	79570	ENST00000526106.5	5469	ENSG00000084628	NKAIN1	sodium/potassium transporting ATPase interacting 1
chr1	31249118	31249317	200	*	Bowtie2_on_data_8_and_data_7__alignments_peak_793	41	.	3.32797	4.13632	1.81358	78	Distal Intergenic	1	31179745	31239887	60143	2	79570	ENST00000373736.7	-9231	ENSG00000084628	NKAIN1	sodium/potassium transporting ATPase interacting 1
chr1	31296641	31297140	500	*	Bowtie2_on_data_8_and_data_7__alignments_peak_794	47	.	3.61647	4.78386	2.38682	319	Promoter (<=1kb)	1	31296982	31364953	67972	1	51538	ENST00000546109.5	0	ENSG00000121766	ZCCHC17	zinc finger CCHC-type containing 17
chr1	31394778	31395195	418	*	Bowtie2_on_data_8_and_data_7__alignments_peak_795	79	.	3.97721	7.94111	5.23009	84	Distal Intergenic	1	31409565	31434677	25113	1	347735	ENST00000373710.5	-14370	ENSG00000168528	SERINC2	serine incorporator 2
chr1	31396768	31397830	1063	*	Bowtie2_on_data_8_and_data_7__alignments_peak_796	96	.	4.48608	9.65287	6.82069	278	Distal Intergenic	1	31409565	31434677	25113	1	347735	ENST00000373710.5	-11735	ENSG00000168528	SERINC2	serine incorporator 2
chr1	31416162	31416605	444	*	Bowtie2_on_data_8_and_data_7__alignments_peak_797	80	.	3.78152	8.01962	5.30315	299	Promoter (2-3kb)	1	31413813	31434680	20868	1	347735	ENST00000536384.2	2349	ENSG00000168528	SERINC2	serine incorporator 2
chr1	31422466	31422911	446	*	Bowtie2_on_data_8_and_data_7__alignments_peak_798	153	.	5.56696	15.3794	12.2321	305	Intron (ENST00000373710.5/347735, intron 2 of 10)	1	31413813	31434680	20868	1	347735	ENST00000536384.2	8653	ENSG00000168528	SERINC2	serine incorporator 2
chr1	31431753	31432184	432	*	Bowtie2_on_data_8_and_data_7__alignments_peak_799	1195	.	17.3729	119.557	114.612	153	Intron (ENST00000373710.5/347735, intron 9 of 10)	1	31413813	31434680	20868	1	347735	ENST00000536384.2	17940	ENSG00000168528	SERINC2	serine incorporator 2
chr1	31471488	31471789	302	*	Bowtie2_on_data_8_and_data_7__alignments_peak_800	113	.	6.28616	11.3118	8.37546	142	Distal Intergenic	1	31500085	31508566	8482	1	149086	ENST00000562339.5	-28296	ENSG00000260386	LDC1P	leucine decarboxylase 1, pseudogene
chr1	31483296	31483514	219	*	Bowtie2_on_data_8_and_data_7__alignments_peak_801	65	.	4.43729	6.58146	3.97749	141	Distal Intergenic	1	31500085	31508566	8482	1	149086	ENST00000562339.5	-16571	ENSG00000260386	LDC1P	leucine decarboxylase 1, pseudogene
chr1	31523130	31523340	211	*	Bowtie2_on_data_8_and_data_7__alignments_peak_802	49	.	3.69774	4.91239	2.48225	138	Exon (ENST00000640623.1/284551, exon 3 of 3)	1	31518356	31526444	8089	1	284551	ENST00000640623.1	4774	NA	LINC01226	long intergenic non-protein coding RNA 1226
chr1	31548595	31549793	1199	*	Bowtie2_on_data_8_and_data_7__alignments_peak_803	122	.	5.70634	12.2091	9.22493	346	Intron (ENST00000639839.1/149086, intron 4 of 4)	1	31571585	31575573	3989	2	105378626	ENST00000435872.1	25780	NA	LOC105378626	uncharacterized LOC105378626
chr1	31562370	31562650	281	*	Bowtie2_on_data_8_and_data_7__alignments_peak_804	53	.	3.3035	5.31125	2.84194	81	Intron (ENST00000639839.1/149086, intron 4 of 4)	1	31571585	31575573	3989	2	105378626	ENST00000435872.1	12923	NA	LOC105378626	uncharacterized LOC105378626
chr1	31562920	31563593	674	*	Bowtie2_on_data_8_and_data_7__alignments_peak_805	289	.	8.96285	28.9143	25.2546	234	Intron (ENST00000639839.1/149086, intron 4 of 4)	1	31571585	31575573	3989	2	105378626	ENST00000435872.1	11980	NA	LOC105378626	uncharacterized LOC105378626
chr1	31575158	31576635	1478	*	Bowtie2_on_data_8_and_data_7__alignments_peak_806	329	.	5.30521	32.9997	29.2169	815	Promoter (<=1kb)	1	31571585	31575573	3989	2	105378626	ENST00000435872.1	0	NA	LOC105378626	uncharacterized LOC105378626
chr1	31582069	31582270	202	*	Bowtie2_on_data_8_and_data_7__alignments_peak_807	52	.	3.05855	5.20682	2.74788	140	Promoter (1-2kb)	1	31583513	31587686	4174	1	64129	ENST00000463112.1	-1243	ENSG00000142910	TINAGL1	tubulointerstitial nephritis antigen like 1
chr1	31619390	31620007	618	*	Bowtie2_on_data_8_and_data_7__alignments_peak_808	58	.	3.87254	5.89836	3.36156	10	Promoter (<=1kb)	1	31619193	31632518	13326	1	3061	ENST00000373705.1	197	ENSG00000121764	HCRTR1	hypocretin receptor 1
chr1	31625371	31625688	318	*	Bowtie2_on_data_8_and_data_7__alignments_peak_809	47	.	3.48135	4.77613	2.37989	148	Intron (ENST00000468521.1/3061, intron 8 of 8)	1	31619193	31632518	13326	1	3061	ENST00000373705.1	6178	ENSG00000121764	HCRTR1	hypocretin receptor 1
chr1	31644464	31645255	792	*	Bowtie2_on_data_8_and_data_7__alignments_peak_810	148	.	6.61717	14.8188	11.6984	709	Promoter (<=1kb)	1	31644694	31649371	4678	1	107985471	ENST00000581333.1	0	NA	PEF1-AS1	PEF1 and COL16A1 antisense RNA 1
chr1	31653918	31654144	227	*	Bowtie2_on_data_8_and_data_7__alignments_peak_811	34	.	2.95819	3.40422	1.21442	14	Promoter (1-2kb)	1	31653604	31655848	2245	2	1307	ENST00000461217.1	1704	ENSG00000084636	COL16A1	collagen type XVI alpha 1 chain
chr1	31669821	31670217	397	*	Bowtie2_on_data_8_and_data_7__alignments_peak_812	106	.	4.79144	10.653	7.75755	239	Promoter (<=1kb)	1	31652511	31670602	18092	2	1307	ENST00000488128.6	385	ENSG00000084636	COL16A1	collagen type XVI alpha 1 chain
chr1	31689926	31690283	358	*	Bowtie2_on_data_8_and_data_7__alignments_peak_813	42	.	3.07119	4.27355	1.93472	143	Promoter (<=1kb)	1	31685682	31689968	4287	2	1307	ENST00000529928.1	0	ENSG00000084636	COL16A1	collagen type XVI alpha 1 chain
chr1	31701155	31701598	444	*	Bowtie2_on_data_8_and_data_7__alignments_peak_814	164	.	5.39933	16.4601	13.2626	225	Promoter (2-3kb)	1	31652263	31704017	51755	2	1307	ENST00000373672.8	2419	ENSG00000084636	COL16A1	collagen type XVI alpha 1 chain
chr1	31723243	31723488	246	*	Bowtie2_on_data_8_and_data_7__alignments_peak_815	51	.	3.44618	5.14718	2.69392	81	Distal Intergenic	1	31727170	31735347	8178	2	576	ENST00000530999.1	11859	ENSG00000121753	ADGRB2	adhesion G protein-coupled receptor B2
chr1	31788371	31788676	306	*	Bowtie2_on_data_8_and_data_7__alignments_peak_816	77	.	3.88105	7.72754	5.03126	283	Distal Intergenic	1	31790428	31798615	8188	2	90853	ENST00000473361.5	9939	ENSG00000134668	SPOCD1	SPOC domain containing 1
chr1	31788948	31789248	301	*	Bowtie2_on_data_8_and_data_7__alignments_peak_817	34	.	2.51761	3.4007	1.21442	90	Exon (ENST00000527035.1/ENST00000527035.1, exon 1 of 2)	1	31790428	31798615	8188	2	90853	ENST00000473361.5	9367	ENSG00000134668	SPOCD1	SPOC domain containing 1
chr1	31798604	31799026	423	*	Bowtie2_on_data_8_and_data_7__alignments_peak_818	84	.	4.67378	8.46853	5.71585	228	Promoter (<=1kb)	1	31790428	31798615	8188	2	90853	ENST00000473361.5	0	ENSG00000134668	SPOCD1	SPOC domain containing 1
chr1	31815824	31816042	219	*	Bowtie2_on_data_8_and_data_7__alignments_peak_819	42	.	3.29479	4.27064	1.93216	9	Promoter (<=1kb)	1	31790422	31816022	25601	2	90853	ENST00000257100.7	0	ENSG00000134668	SPOCD1	SPOC domain containing 1
chr1	31938317	31938789	473	*	Bowtie2_on_data_8_and_data_7__alignments_peak_820	129	.	5.0565	12.9907	9.96306	201	Promoter (<=1kb)	1	31906421	31938368	31948	2	8073	ENST00000647444.2	0	ENSG00000184007	PTP4A2	protein tyrosine phosphatase 4A2
chr1	32013368	32013797	430	*	Bowtie2_on_data_8_and_data_7__alignments_peak_821	118	.	5.51332	11.8235	8.86002	232	Promoter (<=1kb)	1	32013868	32043877	30010	1	10657	ENST00000327300.12	-71	ENSG00000121774	KHDRBS1	KH RNA binding domain containing, signal transduction associated 1
chr1	32014625	32014866	242	*	Bowtie2_on_data_8_and_data_7__alignments_peak_822	36	.	2.793	3.60924	1.39075	5	Promoter (<=1kb)	1	32014182	32060850	46669	1	10657	ENST00000484270.2	443	ENSG00000121774	KHDRBS1	KH RNA binding domain containing, signal transduction associated 1
chr1	32066423	32066661	239	*	Bowtie2_on_data_8_and_data_7__alignments_peak_823	47	.	3.49283	4.79508	2.39668	3	Intron (ENST00000366152.3/ENST00000366152.3, intron 1 of 2)	1	32072031	32102863	30833	1	55116	ENST00000487305.5	-5370	ENSG00000121775	TMEM39B	transmembrane protein 39B
chr1	32072654	32073337	684	*	Bowtie2_on_data_8_and_data_7__alignments_peak_824	114	.	5.30621	11.4027	8.46167	448	Promoter (<=1kb)	1	32072935	32091745	18811	1	55116	ENST00000438825.5	0	ENSG00000121775	TMEM39B	transmembrane protein 39B
chr1	32108053	32108533	481	*	Bowtie2_on_data_8_and_data_7__alignments_peak_825	99	.	5.50695	9.9724	7.12098	381	Promoter (<=1kb)	1	32108056	32176563	68508	1	23633	ENST00000373625.8	0	ENSG00000025800	KPNA6	karyopherin subunit alpha 6
chr1	32133216	32133788	573	*	Bowtie2_on_data_8_and_data_7__alignments_peak_826	312	.	9.98008	31.2434	27.5118	404	Intron (ENST00000373625.8/23633, intron 1 of 13)	1	32142923	32162394	19472	1	23633	ENST00000469790.1	-9135	ENSG00000025800	KPNA6	karyopherin subunit alpha 6
chr1	32179705	32180173	469	*	Bowtie2_on_data_8_and_data_7__alignments_peak_827	134	.	6.14785	13.4781	10.4239	218	Promoter (<=1kb)	1	32180065	32198285	18221	1	200081	ENST00000373609.1	0	ENSG00000084652	TXLNA	taxilin alpha
chr1	32205339	32205559	221	*	Bowtie2_on_data_8_and_data_7__alignments_peak_828	47	.	3.36641	4.79215	2.39435	174	Promoter (<=1kb)	1	32205671	32208548	2878	1	55721	ENST00000617816.1	-112	ENSG00000160051	IQCC	IQ motif containing C
chr1	32291864	32292254	391	*	Bowtie2_on_data_8_and_data_7__alignments_peak_829	180	.	6.89061	18.0647	14.7973	98	Promoter (<=1kb)	1	32292083	32333626	41544	1	3065	ENST00000373548.8	0	ENSG00000116478	HDAC1	histone deacetylase 1
chr1	32351172	32351714	543	*	Bowtie2_on_data_8_and_data_7__alignments_peak_830	160	.	6.38555	16.0732	12.893	361	Promoter (<=1kb)	1	32351521	32353541	2021	1	81629	ENST00000421153.2	0	ENSG00000162526	TSSK3	testis specific serine kinase 3
chr1	32394218	32394950	733	*	Bowtie2_on_data_8_and_data_7__alignments_peak_831	246	.	9.62169	24.6682	21.1489	357	Promoter (<=1kb)	1	32364633	32394441	29809	2	55108	ENST00000455895.7	0	ENSG00000160058	BSDC1	BSD domain containing 1
chr1	32539378	32539642	265	*	Bowtie2_on_data_8_and_data_7__alignments_peak_832	55	.	3.96323	5.5611	3.06789	91	Promoter (<=1kb)	1	32539427	32605941	66515	1	653121	ENST00000373510.9	0	ENSG00000160062	ZBTB8A	zinc finger and BTB domain containing 8A
chr1	32637140	32637374	235	*	Bowtie2_on_data_8_and_data_7__alignments_peak_833	74	.	4.80706	7.46835	4.79002	171	Promoter (2-3kb)	1	32631827	32634522	2696	2	339487	ENST00000473383.1	-2618	ENSG00000176261	ZBTB8OS	zinc finger and BTB domain containing 8 opposite strand
chr1	32650598	32651408	811	*	Bowtie2_on_data_8_and_data_7__alignments_peak_834	102	.	5.28397	10.2814	7.41076	89	Promoter (<=1kb)	1	32631825	32650903	19079	2	339487	ENST00000479075.6	0	ENSG00000176261	ZBTB8OS	zinc finger and BTB domain containing 8 opposite strand
chr1	32716517	32717109	593	*	Bowtie2_on_data_8_and_data_7__alignments_peak_835	160	.	5.6725	16.038	12.8594	379	Distal Intergenic	1	32695565	32703596	8032	2	81493	ENST00000417633.1	-12921	ENSG00000162520	SYNC	syncoilin, intermediate filament protein
chr1	32725106	32725412	307	*	Bowtie2_on_data_8_and_data_7__alignments_peak_836	62	.	3.93895	6.26804	3.69971	271	Exon (ENST00000421619.1/ENST00000421619.1, exon 1 of 2)	1	32741830	32774970	33141	1	57648	ENST00000401073.7	-16418	ENSG00000162522	KIAA1522	KIAA1522
chr1	32742341	32742803	463	*	Bowtie2_on_data_8_and_data_7__alignments_peak_837	58	.	3.70108	5.83865	3.30671	366	Promoter (<=1kb)	1	32741830	32774970	33141	1	57648	ENST00000401073.7	511	ENSG00000162522	KIAA1522	KIAA1522
chr1	32753794	32754517	724	*	Bowtie2_on_data_8_and_data_7__alignments_peak_838	89	.	4.05472	8.9492	6.1654	552	Promoter (<=1kb)	1	32754019	32768946	14928	1	57648	ENST00000468130.1	0	ENSG00000162522	KIAA1522	KIAA1522
chr1	32759555	32760642	1088	*	Bowtie2_on_data_8_and_data_7__alignments_peak_839	514	.	8.19415	51.4571	47.239	718	Intron (ENST00000401073.7/57648, intron 1 of 6)	1	32765634	32773197	7564	1	57648	ENST00000294521.7	-4992	ENSG00000162522	KIAA1522	KIAA1522
chr1	32760982	32761321	340	*	Bowtie2_on_data_8_and_data_7__alignments_peak_840	87	.	3.12364	8.79189	6.01833	328	Intron (ENST00000401073.7/57648, intron 1 of 6)	1	32765634	32773197	7564	1	57648	ENST00000294521.7	-4313	ENSG00000162522	KIAA1522	KIAA1522
chr1	32773117	32773410	294	*	Bowtie2_on_data_8_and_data_7__alignments_peak_841	65	.	3.18472	6.51799	3.92926	93	3' UTR	1	32775244	32780711	5468	2	8565	ENST00000490826.1	7301	ENSG00000134684	YARS1	tyrosyl-tRNA synthetase 1
chr1	32789540	32789941	402	*	Bowtie2_on_data_8_and_data_7__alignments_peak_842	89	.	4.7848	8.99644	6.20969	128	Promoter (2-3kb)	1	32775991	32786734	10744	2	8565	ENST00000478828.1	-2806	ENSG00000134684	YARS1	tyrosyl-tRNA synthetase 1
chr1	32817103	32817812	710	*	Bowtie2_on_data_8_and_data_7__alignments_peak_843	217	.	7.45253	21.7004	18.2886	497	Promoter (<=1kb)	1	32817442	32857854	40413	1	64766	ENST00000373476.5	0	ENSG00000116497	S100PBP	S100P binding protein
chr1	32954332	32954681	350	*	Bowtie2_on_data_8_and_data_7__alignments_peak_844	79	.	4.54146	7.91637	5.20714	100	Intron (ENST00000373456.11/127544, intron 1 of 8)	1	32936445	32964685	28241	2	127544	ENST00000373456.11	10004	ENSG00000116514	RNF19B	ring finger protein 19B
chr1	32963820	32964223	404	*	Bowtie2_on_data_8_and_data_7__alignments_peak_845	170	.	6.44488	17.0706	13.8454	84	Promoter (<=1kb)	1	32936445	32964685	28241	2	127544	ENST00000373456.11	462	ENSG00000116514	RNF19B	ring finger protein 19B
chr1	32974448	32974667	220	*	Bowtie2_on_data_8_and_data_7__alignments_peak_846	63	.	4.12789	6.33636	3.76268	142	Exon (ENST00000633169.1/ENST00000633169.1, exon 1 of 1)	1	32936449	32964809	28361	2	127544	ENST00000235150.5	-9639	ENSG00000116514	RNF19B	ring finger protein 19B
chr1	32981207	32981511	305	*	Bowtie2_on_data_8_and_data_7__alignments_peak_847	58	.	3.99475	5.85629	3.32331	85	Distal Intergenic	1	32936449	32964809	28361	2	127544	ENST00000235150.5	-16398	ENSG00000116514	RNF19B	ring finger protein 19B
chr1	32988981	32989452	472	*	Bowtie2_on_data_8_and_data_7__alignments_peak_848	169	.	6.03932	16.9602	13.7396	365	Intron (ENST00000427524.1/ENST00000427524.1, intron 1 of 1)	1	32936449	32964809	28361	2	127544	ENST00000235150.5	-24172	ENSG00000116514	RNF19B	ring finger protein 19B
chr1	32992488	32992971	484	*	Bowtie2_on_data_8_and_data_7__alignments_peak_849	87	.	4.10378	8.78363	6.01054	170	Intron (ENST00000427524.1/ENST00000427524.1, intron 1 of 1)	1	32936449	32964809	28361	2	127544	ENST00000235150.5	-27679	ENSG00000116514	RNF19B	ring finger protein 19B
chr1	33036425	33037086	662	*	Bowtie2_on_data_8_and_data_7__alignments_peak_850	156	.	6.79561	15.6083	12.4496	550	Promoter (<=1kb)	1	33007986	33036883	28898	2	204	ENST00000373449.7	0	ENSG00000004455	AK2	adenylate kinase 2
chr1	33052060	33052275	216	*	Bowtie2_on_data_8_and_data_7__alignments_peak_851	57	.	3.54681	5.78621	3.25912	128	Intron (ENST00000548559.1/204, intron 2 of 4)	1	33008892	33037004	28113	2	204	ENST00000354858.11	-15056	ENSG00000004455	AK2	adenylate kinase 2
chr1	33099364	33099568	205	*	Bowtie2_on_data_8_and_data_7__alignments_peak_852	65	.	4.43729	6.58146	3.97749	45	Intron (ENST00000481886.5/113451, intron 7 of 8)	1	33094644	33096956	2313	1	113451	ENST00000492521.1	4720	ENSG00000142920	AZIN2	antizyme inhibitor 2
chr1	33127303	33127606	304	*	Bowtie2_on_data_8_and_data_7__alignments_peak_853	165	.	7.28937	16.5648	13.3625	221	Distal Intergenic	1	33094644	33096956	2313	1	113451	ENST00000492521.1	32659	ENSG00000142920	AZIN2	antizyme inhibitor 2
chr1	33180422	33181239	818	*	Bowtie2_on_data_8_and_data_7__alignments_peak_854	79	.	4.40945	7.97067	5.25765	395	Promoter (<=1kb)	1	33145399	33182043	36645	2	55223	ENST00000291416.10	804	ENSG00000116525	TRIM62	tripartite motif containing 62
chr1	33219761	33220306	546	*	Bowtie2_on_data_8_and_data_7__alignments_peak_855	162	.	4.86345	16.2698	13.0808	345	Distal Intergenic	1	33256492	33300719	44228	1	149076	ENST00000539719.6	-36186	ENSG00000160094	ZNF362	zinc finger protein 362
chr1	33220618	33221571	954	*	Bowtie2_on_data_8_and_data_7__alignments_peak_856	340	.	7.45329	34.0369	30.2254	651	Distal Intergenic	1	33256492	33300719	44228	1	149076	ENST00000539719.6	-34921	ENSG00000160094	ZNF362	zinc finger protein 362
chr1	33255593	33255962	370	*	Bowtie2_on_data_8_and_data_7__alignments_peak_857	162	.	6.91138	16.287	13.0971	137	Promoter (<=1kb)	1	33256492	33300719	44228	1	149076	ENST00000539719.6	-530	ENSG00000160094	ZNF362	zinc finger protein 362
chr1	33258221	33258467	247	*	Bowtie2_on_data_8_and_data_7__alignments_peak_858	31	.	2.58683	3.10489	1.01985	24	Promoter (1-2kb)	1	33256619	33275248	18630	1	149076	ENST00000490959.2	1602	ENSG00000160094	ZNF362	zinc finger protein 362
chr1	33346793	33347076	284	*	Bowtie2_on_data_8_and_data_7__alignments_peak_859	82	.	4.54406	8.22565	5.49516	80	Promoter (2-3kb)	1	33330071	33349650	19580	2	1912	ENST00000486897.5	2574	ENSG00000134686	PHC2	polyhomeotic homolog 2
chr1	33349401	33349612	212	*	Bowtie2_on_data_8_and_data_7__alignments_peak_860	34	.	2.77303	3.41731	1.22555	21	Promoter (<=1kb)	1	33330071	33349650	19580	2	1912	ENST00000486897.5	38	ENSG00000134686	PHC2	polyhomeotic homolog 2
chr1	33430995	33431397	403	*	Bowtie2_on_data_8_and_data_7__alignments_peak_861	119	.	5.39868	11.9605	8.98934	177	Promoter (<=1kb)	1	33323626	33431020	107395	2	1912	ENST00000431992.6	0	ENSG00000134686	PHC2	polyhomeotic homolog 2
chr1	33433792	33434256	465	*	Bowtie2_on_data_8_and_data_7__alignments_peak_862	120	.	5.46528	12.0994	9.12089	125	Promoter (2-3kb)	1	33323626	33431095	107470	2	1912	ENST00000683057.1	-2697	ENSG00000134686	PHC2	polyhomeotic homolog 2
chr1	33470575	33470905	331	*	Bowtie2_on_data_8_and_data_7__alignments_peak_863	95	.	5.06436	9.52271	6.69826	179	Promoter (1-2kb)	1	33472645	33496507	23863	1	7579	ENST00000361328.7	-1740	ENSG00000121903	ZSCAN20	zinc finger and SCAN domain containing 20
chr1	33472197	33472396	200	*	Bowtie2_on_data_8_and_data_7__alignments_peak_864	36	.	2.94247	3.69777	1.4669	68	Promoter (<=1kb)	1	33472645	33496507	23863	1	7579	ENST00000361328.7	-249	ENSG00000121903	ZSCAN20	zinc finger and SCAN domain containing 20
chr1	34092753	34092964	212	*	Bowtie2_on_data_8_and_data_7__alignments_peak_865	93	.	5.54661	9.33473	6.52157	156	Intron (ENST00000373381.9/114784, intron 1 of 70)	1	33513998	34165230	651233	2	114784	ENST00000373381.9	72266	ENSG00000121904	CSMD2	CUB and Sushi multiple domains 2
chr1	34571537	34572007	471	*	Bowtie2_on_data_8_and_data_7__alignments_peak_866	308	.	11.2658	30.8301	27.1117	353	Distal Intergenic	1	34669599	34669694	96	2	693137	ENST00000385206.1	97687	ENSG00000207941	MIR552	microRNA 552
chr1	34590277	34590525	249	*	Bowtie2_on_data_8_and_data_7__alignments_peak_867	81	.	5.00665	8.10438	5.38227	75	Distal Intergenic	1	34669599	34669694	96	2	693137	ENST00000385206.1	79169	ENSG00000207941	MIR552	microRNA 552
chr1	34754718	34755604	887	*	Bowtie2_on_data_8_and_data_7__alignments_peak_868	397	.	9.79757	39.7402	35.7794	651	Promoter (<=1kb)	1	34755047	34758512	3466	1	2709	ENST00000338513.1	0	ENSG00000189280	GJB5	gap junction protein beta 5
chr1	34762653	34763085	433	*	Bowtie2_on_data_8_and_data_7__alignments_peak_869	114	.	5.14776	11.4296	8.48699	121	Promoter (2-3kb)	1	34759740	34762327	2588	1	127534	ENST00000339480.3	2913	ENSG00000189433	GJB4	gap junction protein beta 4
chr1	34763449	34763973	525	*	Bowtie2_on_data_8_and_data_7__alignments_peak_870	82	.	4.2624	8.26847	5.53518	192	Intron (ENST00000426886.1/113444, intron 2 of 4)	1	34759740	34762327	2588	1	127534	ENST00000339480.3	3709	ENSG00000189433	GJB4	gap junction protein beta 4
chr1	34781793	34782412	620	*	Bowtie2_on_data_8_and_data_7__alignments_peak_871	126	.	4.78818	12.6511	9.64139	331	Promoter (<=1kb)	1	34782278	34786369	4092	1	2707	ENST00000373362.3	0	ENSG00000188910	GJB3	gap junction protein beta 3
chr1	34851606	34851909	304	*	Bowtie2_on_data_8_and_data_7__alignments_peak_872	62	.	4.10085	6.29035	3.72056	189	3' UTR	1	34855689	34859045	3357	2	113444	ENST00000417239.1	7136	ENSG00000163866	SMIM12	small integral membrane protein 12
chr1	34859408	34859911	504	*	Bowtie2_on_data_8_and_data_7__alignments_peak_873	78	.	4.8274	7.80444	5.10285	321	Promoter (<=1kb)	1	34712737	34859735	146999	2	113444	ENST00000426886.1	0	ENSG00000163866	SMIM12	small integral membrane protein 12
chr1	34885994	34886238	245	*	Bowtie2_on_data_8_and_data_7__alignments_peak_874	49	.	3.69774	4.91239	2.48225	208	Exon (ENST00000235180.4/58512, exon 4 of 10)	1	34865436	34905383	39948	2	58512	ENST00000235180.4	19145	ENSG00000116544	DLGAP3	DLG associated protein 3
chr1	34924781	34925033	253	*	Bowtie2_on_data_8_and_data_7__alignments_peak_875	34	.	2.90567	3.47584	1.27579	191	Promoter (<=1kb)	1	34905165	34925494	20330	2	58512	ENST00000495979.1	461	ENSG00000116544	DLGAP3	DLG associated protein 3
chr1	35031718	35032005	288	*	Bowtie2_on_data_8_and_data_7__alignments_peak_876	177	.	8.5048	17.7949	14.5385	240	Promoter (<=1kb)	1	34981533	35031741	50209	2	9204	ENST00000487874.1	0	ENSG00000163867	ZMYM6	zinc finger MYM-type containing 6
chr1	35058260	35058643	384	*	Bowtie2_on_data_8_and_data_7__alignments_peak_877	49	.	3.69774	4.91239	2.48225	225	Promoter (1-2kb)	1	35059786	35113215	53430	1	79830	ENST00000417119.5	-1143	ENSG00000197056	ZMYM1	zinc finger MYM-type containing 1
chr1	35079412	35079648	237	*	Bowtie2_on_data_8_and_data_7__alignments_peak_878	41	.	3.32797	4.13632	1.81358	232	Promoter (<=1kb)	1	35079391	35115859	36469	1	79830	ENST00000373330.1	21	ENSG00000197056	ZMYM1	zinc finger MYM-type containing 1
chr1	35192832	35193272	441	*	Bowtie2_on_data_8_and_data_7__alignments_peak_879	73	.	4.22981	7.34097	4.67973	282	Promoter (<=1kb)	1	35182936	35193145	10210	2	6421	ENST00000357214.6	0	ENSG00000116560	SFPQ	splicing factor proline and glutamine rich
chr1	35268597	35269155	559	*	Bowtie2_on_data_8_and_data_7__alignments_peak_880	148	.	7.34631	14.8245	11.7039	73	Promoter (<=1kb)	1	35268709	35422058	153350	1	9202	ENST00000314607.11	0	ENSG00000146463	ZMYM4	zinc finger MYM-type containing 4
chr1	35557150	35557794	645	*	Bowtie2_on_data_8_and_data_7__alignments_peak_881	115	.	5.58227	11.5845	8.63362	230	Promoter (<=1kb)	1	35557473	35566772	9300	1	23154	ENST00000373253.7	0	ENSG00000020129	NCDN	neurochondrin
chr1	35769511	35770020	510	*	Bowtie2_on_data_8_and_data_7__alignments_peak_882	93	.	5.54661	9.33473	6.52157	452	Promoter (<=1kb)	1	35720218	35769967	49750	2	63967	ENST00000251195.9	0	ENSG00000092853	CLSPN	claspin
chr1	35808848	35809062	215	*	Bowtie2_on_data_8_and_data_7__alignments_peak_883	57	.	4.06751	5.72853	3.20644	115	Promoter (<=1kb)	1	35808016	35857890	49875	1	192670	ENST00000373210.4	832	ENSG00000134698	AGO4	argonaute RISC component 4
chr1	35930628	35931566	939	*	Bowtie2_on_data_8_and_data_7__alignments_peak_884	163	.	7.15933	16.3158	13.1245	187	Promoter (<=1kb)	1	35930718	35983409	52692	1	192669	ENST00000324350.9	0	ENSG00000126070	AGO3	argonaute RISC catalytic component 3
chr1	36099771	36100181	411	*	Bowtie2_on_data_8_and_data_7__alignments_peak_885	56	.	3.62156	5.69301	3.18739	57	Promoter (<=1kb)	1	36095241	36100249	5009	2	1296	ENST00000303143.9	68	ENSG00000171812	COL8A2	collagen type VIII alpha 2 chain
chr1	36134874	36135155	282	*	Bowtie2_on_data_8_and_data_7__alignments_peak_886	146	.	6.74708	14.6312	11.5196	180	Distal Intergenic	1	36136581	36140998	4418	2	27095	ENST00000462715.1	5843	ENSG00000054116	TRAPPC3	trafficking protein particle complex subunit 3
chr1	36149293	36149886	594	*	Bowtie2_on_data_8_and_data_7__alignments_peak_887	164	.	4.92725	16.4785	13.2803	371	Promoter (<=1kb)	1	36136570	36149514	12945	2	27095	ENST00000616074.4	0	ENSG00000054116	TRAPPC3	trafficking protein particle complex subunit 3
chr1	36150581	36151112	532	*	Bowtie2_on_data_8_and_data_7__alignments_peak_888	186	.	5.05499	18.6732	15.3806	420	Promoter (1-2kb)	1	36136570	36149514	12945	2	27095	ENST00000616395.4	-1067	ENSG00000054116	TRAPPC3	trafficking protein particle complex subunit 3
chr1	36155797	36156204	408	*	Bowtie2_on_data_8_and_data_7__alignments_peak_889	207	.	6.34143	20.726	17.3516	290	Promoter (<=1kb)	1	36136570	36156053	19484	2	27095	ENST00000617904.4	0	ENSG00000054116	TRAPPC3	trafficking protein particle complex subunit 3
chr1	36161748	36162473	726	*	Bowtie2_on_data_8_and_data_7__alignments_peak_890	305	.	8.11821	30.5237	26.8139	538	Intron (ENST00000429533.6/55700, intron 1 of 5)	1	36157215	36172540	15326	1	55700	ENST00000530729.1	4533	ENSG00000116871	MAP7D1	MAP7 domain containing 1
chr1	36172859	36173097	239	*	Bowtie2_on_data_8_and_data_7__alignments_peak_891	91	.	4.67632	9.10696	6.31305	158	Promoter (<=1kb)	1	36171968	36173479	1512	1	55700	ENST00000462118.1	891	ENSG00000116871	MAP7D1	MAP7 domain containing 1
chr1	36188097	36188591	495	*	Bowtie2_on_data_8_and_data_7__alignments_peak_892	92	.	5.12753	9.29857	6.4927	158	Distal Intergenic	1	36179021	36180315	1295	1	55700	ENST00000487114.1	9076	ENSG00000116871	MAP7D1	MAP7 domain containing 1
chr1	36224111	36224903	793	*	Bowtie2_on_data_8_and_data_7__alignments_peak_893	251	.	8.49842	25.1106	21.5756	140	Promoter (<=1kb)	1	36224432	36304148	79717	1	9967	ENST00000469141.6	0	ENSG00000054118	THRAP3	thyroid hormone receptor associated protein 3
chr1	36248528	36248775	248	*	Bowtie2_on_data_8_and_data_7__alignments_peak_894	74	.	4.80706	7.46835	4.79002	49	Intron (ENST00000469141.6/9967, intron 2 of 12)	1	36224443	36305357	80915	1	9967	ENST00000354618.10	24085	ENSG00000054118	THRAP3	thyroid hormone receptor associated protein 3
chr1	36299979	36300519	541	*	Bowtie2_on_data_8_and_data_7__alignments_peak_895	222	.	7.92273	22.2657	18.8327	144	Intron (ENST00000469141.6/9967, intron 10 of 12)	1	36306368	36321347	14980	1	79729	ENST00000453908.8	-5849	ENSG00000214193	SH3D21	SH3 domain containing 21
chr1	36306068	36306541	474	*	Bowtie2_on_data_8_and_data_7__alignments_peak_896	73	.	3.97328	7.3908	4.72557	331	Promoter (<=1kb)	1	36306368	36321347	14980	1	79729	ENST00000453908.8	0	ENSG00000214193	SH3D21	SH3 domain containing 21
chr1	36306994	36307298	305	*	Bowtie2_on_data_8_and_data_7__alignments_peak_897	62	.	3.64027	6.20582	3.64336	50	Promoter (<=1kb)	1	36307110	36324977	17868	1	79729	ENST00000505871.7	0	ENSG00000214193	SH3D21	SH3 domain containing 21
chr1	36373692	36374889	1198	*	Bowtie2_on_data_8_and_data_7__alignments_peak_898	169	.	6.21601	16.9686	13.7478	226	Intron (ENST00000373129.7/83931, intron 1 of 11)	1	36355205	36366072	10868	2	83931	ENST00000460417.5	-7620	ENSG00000196182	STK40	serine/threonine kinase 40
chr1	36385888	36387092	1205	*	Bowtie2_on_data_8_and_data_7__alignments_peak_899	221	.	6.36701	22.1054	18.6781	203	Promoter (<=1kb)	1	36339624	36385888	46265	2	83931	ENST00000373130.7	0	ENSG00000196182	STK40	serine/threonine kinase 40
chr1	36397253	36397619	367	*	Bowtie2_on_data_8_and_data_7__alignments_peak_900	63	.	4.32352	6.39651	3.81782	199	Promoter (<=1kb)	1	36394014	36397878	3865	2	84967	ENST00000489912.1	259	ENSG00000181817	LSM10	LSM10, U7 small nuclear RNA associated
chr1	36436801	36437060	260	*	Bowtie2_on_data_8_and_data_7__alignments_peak_901	65	.	4.43729	6.58146	3.97749	211	Promoter (1-2kb)	1	36422786	36439000	16215	2	127700	ENST00000528112.1	1940	ENSG00000116885	OSCP1	organic solute carrier partner 1
chr1	36464457	36464818	362	*	Bowtie2_on_data_8_and_data_7__alignments_peak_902	89	.	5.14838	8.99781	6.21088	212	Promoter (<=1kb)	1	36455718	36464384	8667	2	64960	ENST00000373116.6	-73	ENSG00000116898	MRPS15	mitochondrial ribosomal protein S15
chr1	36486706	36487048	343	*	Bowtie2_on_data_8_and_data_7__alignments_peak_903	103	.	5.91639	10.3103	7.43396	136	Distal Intergenic	1	36466043	36483278	17236	2	1441	ENST00000373104.5	-3428	ENSG00000119535	CSF3R	colony stimulating factor 3 receptor
chr1	36515391	36515612	222	*	Bowtie2_on_data_8_and_data_7__alignments_peak_904	37	.	3.05951	3.71784	1.48348	152	Distal Intergenic	1	36466043	36483278	17236	2	1441	ENST00000373104.5	-32113	ENSG00000119535	CSF3R	colony stimulating factor 3 receptor
chr1	36617099	36617358	260	*	Bowtie2_on_data_8_and_data_7__alignments_peak_905	40	.	3.25482	4.0227	1.74581	224	Distal Intergenic	1	36466043	36483278	17236	2	1441	ENST00000373104.5	-133821	ENSG00000119535	CSF3R	colony stimulating factor 3 receptor
chr1	37319084	37319477	394	*	Bowtie2_on_data_8_and_data_7__alignments_peak_906	65	.	4.43729	6.58146	3.97749	107	Intron (ENST00000413901.1/ENST00000413901.1, intron 1 of 3)	1	37350934	37474386	123453	2	107984942	ENST00000668045.1	154909	NA	LOC107984942	uncharacterized LOC107984942
chr1	37454803	37455458	656	*	Bowtie2_on_data_8_and_data_7__alignments_peak_907	141	.	6.07543	14.1521	11.0651	394	Exon (ENST00000424989.3/728431, exon 3 of 3)	1	37350934	37474386	123453	2	107984942	ENST00000668045.1	18928	NA	LOC107984942	uncharacterized LOC107984942
chr1	37474192	37474499	308	*	Bowtie2_on_data_8_and_data_7__alignments_peak_908	54	.	2.4916	5.45945	2.97639	252	Promoter (<=1kb)	1	37350934	37474386	123453	2	107984942	ENST00000668045.1	0	NA	LOC107984942	uncharacterized LOC107984942
chr1	37476468	37476677	210	*	Bowtie2_on_data_8_and_data_7__alignments_peak_909	109	.	3.23263	10.9011	7.99151	120	Promoter (1-2kb)	1	37474580	37484377	9798	1	80149	ENST00000373087.7	1888	ENSG00000163874	ZC3H12A	zinc finger CCCH-type containing 12A
chr1	37476914	37477816	903	*	Bowtie2_on_data_8_and_data_7__alignments_peak_910	114	.	3.36718	11.49	8.54397	190	Promoter (2-3kb)	1	37479999	37481762	1764	1	80149	ENST00000472312.1	-2183	ENSG00000163874	ZC3H12A	zinc finger CCCH-type containing 12A
chr1	37479796	37480114	319	*	Bowtie2_on_data_8_and_data_7__alignments_peak_911	74	.	2.86342	7.43987	4.7714	46	Promoter (<=1kb)	1	37479999	37481762	1764	1	80149	ENST00000472312.1	0	ENSG00000163874	ZC3H12A	zinc finger CCCH-type containing 12A
chr1	37513727	37514006	280	*	Bowtie2_on_data_8_and_data_7__alignments_peak_912	41	.	3.32797	4.13632	1.81358	60	Promoter (<=1kb)	1	37501415	37513520	12106	2	64769	ENST00000485039.1	-207	ENSG00000163875	MEAF6	MYST/Esa1 associated factor 6
chr1	37514732	37515007	276	*	Bowtie2_on_data_8_and_data_7__alignments_peak_913	41	.	3.32797	4.13632	1.81358	181	Promoter (<=1kb)	1	37489993	37514766	24774	2	64769	ENST00000296214.10	0	ENSG00000163875	MEAF6	MYST/Esa1 associated factor 6
chr1	37534516	37534729	214	*	Bowtie2_on_data_8_and_data_7__alignments_peak_914	50	.	3.63671	5.03153	2.58941	202	3' UTR	1	37536690	37541594	4905	2	79753	ENST00000638725.1	6865	ENSG00000163877	SNIP1	Smad nuclear interacting protein 1
chr1	37595709	37596066	358	*	Bowtie2_on_data_8_and_data_7__alignments_peak_915	41	.	3.32797	4.13632	1.81358	320	Promoter (<=1kb)	1	37566816	37595937	29122	2	29889	ENST00000373062.8	0	ENSG00000134697	GNL2	G protein nucleolar 2
chr1	37691613	37692549	937	*	Bowtie2_on_data_8_and_data_7__alignments_peak_916	94	.	4.87568	9.49911	6.67596	675	Promoter (<=1kb)	1	37681570	37692216	10647	2	54955	ENST00000494120.1	0	ENSG00000116922	C1orf109	chromosome 1 open reading frame 109
chr1	37718835	37719050	216	*	Bowtie2_on_data_8_and_data_7__alignments_peak_917	53	.	3.57407	5.37537	2.89975	175	Promoter (2-3kb)	1	37720679	37721857	1179	2	284656	ENST00000453577.1	2807	ENSG00000183317	EPHA10	EPH receptor A10
chr1	37739117	37739672	556	*	Bowtie2_on_data_8_and_data_7__alignments_peak_918	91	.	5.03296	9.12791	6.33269	317	Intron (ENST00000437645.5/284656, intron 1 of 16)	1	37713886	37731573	17688	2	284656	ENST00000534097.5	-7544	ENSG00000183317	EPHA10	EPH receptor A10
chr1	37807722	37808518	797	*	Bowtie2_on_data_8_and_data_7__alignments_peak_919	131	.	5.99803	13.182	10.1449	516	Promoter (<=1kb)	1	37807747	37809449	1703	1	127687	ENST00000468084.1	0	ENSG00000197982	C1orf122	chromosome 1 open reading frame 122
chr1	37859688	37860170	483	*	Bowtie2_on_data_8_and_data_7__alignments_peak_920	93	.	5.54661	9.33473	6.52157	71	Promoter (<=1kb)	1	37809574	37859592	50019	2	4520	ENST00000373036.5	-96	ENSG00000188786	MTF1	metal regulatory transcription factor 1
chr1	37952474	37952857	384	*	Bowtie2_on_data_8_and_data_7__alignments_peak_921	34	.	2.95819	3.40422	1.21442	126	Distal Intergenic	1	37860697	37947057	86361	2	3633	ENST00000373023.6	-5417	ENSG00000204084	INPP5B	inositol polyphosphate-5-phosphatase B
chr1	38012407	38012927	521	*	Bowtie2_on_data_8_and_data_7__alignments_peak_922	63	.	4.15529	6.38289	3.80519	391	Promoter (<=1kb)	1	38012734	38016976	4243	1	51118	ENST00000486563.1	0	ENSG00000183520	UTP11	UTP11 small subunit processome component
chr1	38027004	38027921	918	*	Bowtie2_on_data_8_and_data_7__alignments_peak_923	126	.	5.38274	12.6674	9.65672	325	Distal Intergenic	1	38016583	38023801	7219	1	51118	ENST00000488453.1	10421	ENSG00000183520	UTP11	UTP11 small subunit processome component
chr1	38046901	38047164	264	*	Bowtie2_on_data_8_and_data_7__alignments_peak_924	43	.	3.24664	4.38523	2.0337	215	Promoter (<=1kb)	1	38043829	38046793	2965	2	5453	ENST00000373012.5	-108	ENSG00000185668	POU3F1	POU class 3 homeobox 1
chr1	38064379	38064591	213	*	Bowtie2_on_data_8_and_data_7__alignments_peak_925	72	.	4.64903	7.2085	4.55747	56	Intron (ENST00000432922.5/105378653, intron 1 of 3)	1	38047425	38119025	71601	1	105378653	ENST00000428151.1	16954	NA	MIR3659HG	MIR3659 host gene
chr1	38117592	38117880	289	*	Bowtie2_on_data_8_and_data_7__alignments_peak_926	74	.	4.80706	7.46835	4.79002	122	Intron (ENST00000428151.1/105378653, intron 4 of 4)	1	38129464	38140593	11130	2	105378655	ENST00000641212.1	22713	NA	LINC02786	long intergenic non-protein coding RNA 2786
chr1	38124506	38124711	206	*	Bowtie2_on_data_8_and_data_7__alignments_peak_927	40	.	3.25482	4.0227	1.74581	7	Distal Intergenic	1	38129464	38140593	11130	2	105378655	ENST00000641212.1	15882	NA	LINC02786	long intergenic non-protein coding RNA 2786
chr1	38138417	38139070	654	*	Bowtie2_on_data_8_and_data_7__alignments_peak_928	129	.	5.88646	12.9592	9.93302	451	Promoter (1-2kb)	1	38129464	38140593	11130	2	105378655	ENST00000641212.1	1523	NA	LINC02786	long intergenic non-protein coding RNA 2786
chr1	38225173	38225389	217	*	Bowtie2_on_data_8_and_data_7__alignments_peak_929	93	.	5.54661	9.33473	6.52157	64	Distal Intergenic	1	38210658	38214806	4149	2	339442	ENST00000649079.1	-10367	ENSG00000237290	LINC01343	long intergenic non-protein coding RNA 1343
chr1	38478061	38478261	201	*	Bowtie2_on_data_8_and_data_7__alignments_peak_930	51	.	3.73941	5.19906	2.74056	118	Intron (ENST00000665359.1/105378656, intron 1 of 1)	1	38474917	38496029	21113	1	105378656	ENST00000634298.1	3144	NA	LINC01685	long intergenic non-protein coding RNA 1685
chr1	38527282	38527482	201	*	Bowtie2_on_data_8_and_data_7__alignments_peak_931	54	.	3.74857	5.445	2.963	176	Distal Intergenic	1	38474917	38496029	21113	1	105378656	ENST00000634298.1	52365	NA	LINC01685	long intergenic non-protein coding RNA 1685
chr1	38529945	38530239	295	*	Bowtie2_on_data_8_and_data_7__alignments_peak_932	60	.	3.95824	6.04626	3.49688	166	Distal Intergenic	1	38474917	38496029	21113	1	105378656	ENST00000634298.1	55028	NA	LINC01685	long intergenic non-protein coding RNA 1685
chr1	38589079	38589636	558	*	Bowtie2_on_data_8_and_data_7__alignments_peak_933	190	.	7.58327	19.0543	15.7458	213	Distal Intergenic	1	38474917	38496029	21113	1	105378656	ENST00000634298.1	114162	NA	LINC01685	long intergenic non-protein coding RNA 1685
chr1	38604465	38604994	530	*	Bowtie2_on_data_8_and_data_7__alignments_peak_934	82	.	4.55671	8.24945	5.51731	59	Distal Intergenic	1	38474917	38496029	21113	1	105378656	ENST00000634298.1	129548	NA	LINC01685	long intergenic non-protein coding RNA 1685
chr1	38713036	38713242	207	*	Bowtie2_on_data_8_and_data_7__alignments_peak_935	49	.	3.69774	4.91239	2.48225	85	Distal Intergenic	1	38839349	38848074	8726	2	64121	ENST00000474456.1	134832	ENSG00000116954	RRAGC	Ras related GTP binding C
chr1	38776517	38776750	234	*	Bowtie2_on_data_8_and_data_7__alignments_peak_936	45	.	3.31781	4.50445	2.13932	8	Intron (ENST00000641481.1/ENST00000641481.1, intron 2 of 3)	1	38839349	38848074	8726	2	64121	ENST00000474456.1	71324	ENSG00000116954	RRAGC	Ras related GTP binding C
chr1	38786418	38787186	769	*	Bowtie2_on_data_8_and_data_7__alignments_peak_937	79	.	4.56838	7.96539	5.25268	231	Intron (ENST00000641481.1/ENST00000641481.1, intron 1 of 3)	1	38839349	38848074	8726	2	64121	ENST00000474456.1	60888	ENSG00000116954	RRAGC	Ras related GTP binding C
chr1	38801307	38801519	213	*	Bowtie2_on_data_8_and_data_7__alignments_peak_938	52	.	3.75265	5.2206	2.76015	104	Intron (ENST00000641481.1/ENST00000641481.1, intron 1 of 3)	1	38839349	38848074	8726	2	64121	ENST00000474456.1	46555	ENSG00000116954	RRAGC	Ras related GTP binding C
chr1	38810096	38810442	347	*	Bowtie2_on_data_8_and_data_7__alignments_peak_939	44	.	3.26666	4.41883	2.06384	101	Intron (ENST00000641481.1/ENST00000641481.1, intron 1 of 3)	1	38839349	38848074	8726	2	64121	ENST00000474456.1	37632	ENSG00000116954	RRAGC	Ras related GTP binding C
chr1	38858988	38860331	1344	*	Bowtie2_on_data_8_and_data_7__alignments_peak_940	205	.	6.60747	20.5595	17.1917	880	Promoter (<=1kb)	1	38859912	38919526	59615	1	105378662	ENST00000663032.2	0	NA	LOC105378662	uncharacterized LOC105378662
chr1	38872955	38873673	719	*	Bowtie2_on_data_8_and_data_7__alignments_peak_941	156	.	6.58427	15.6255	12.4658	412	Promoter (<=1kb)	1	38873442	38876226	2785	1	105378663	ENST00000443161.1	0	ENSG00000228436	LOC105378663	uncharacterized LOC105378663
chr1	38941694	38942154	461	*	Bowtie2_on_data_8_and_data_7__alignments_peak_942	82	.	4.56943	8.27335	5.53952	319	Promoter (<=1kb)	1	38885807	38941830	56024	2	54933	ENST00000372990.6	0	ENSG00000158315	RHBDL2	rhomboid like 2
chr1	38951009	38951449	441	*	Bowtie2_on_data_8_and_data_7__alignments_peak_943	61	.	3.99614	6.11137	3.55658	147	Intron (ENST00000667635.1/ENST00000667635.1, intron 1 of 1)	1	38885807	38941830	56024	2	54933	ENST00000372990.6	-9179	ENSG00000158315	RHBDL2	rhomboid like 2
chr1	38961367	38961914	548	*	Bowtie2_on_data_8_and_data_7__alignments_peak_944	104	.	4.69995	10.449	7.56474	369	Intron (ENST00000667635.1/ENST00000667635.1, intron 1 of 1)	1	38885807	38941830	56024	2	54933	ENST00000372990.6	-19537	ENSG00000158315	RHBDL2	rhomboid like 2
chr1	38990845	38991550	706	*	Bowtie2_on_data_8_and_data_7__alignments_peak_945	250	.	7.07087	25.052	21.5191	322	Promoter (<=1kb)	1	38991276	39006059	14784	1	79647	ENST00000432648.8	0	ENSG00000174574	AKIRIN1	akirin 1
chr1	38991781	38992056	276	*	Bowtie2_on_data_8_and_data_7__alignments_peak_946	64	.	3.3423	6.48336	3.89724	150	Promoter (<=1kb)	1	38991496	39004381	12886	1	79647	ENST00000531822.1	285	ENSG00000174574	AKIRIN1	akirin 1
chr1	39026247	39026814	568	*	Bowtie2_on_data_8_and_data_7__alignments_peak_947	51	.	3.42731	5.11329	2.66324	157	Promoter (<=1kb)	1	39026318	39034636	8319	1	4725	ENST00000372967.3	0	ENSG00000168653	NDUFS5	NADH:ubiquinone oxidoreductase subunit S5
chr1	39044839	39045087	249	*	Bowtie2_on_data_8_and_data_7__alignments_peak_948	44	.	3.29716	4.46992	2.10878	124	Distal Intergenic	1	39026350	39034615	8266	1	4725	ENST00000372969.8	18489	ENSG00000168653	NDUFS5	NADH:ubiquinone oxidoreductase subunit S5
chr1	39116925	39117648	724	*	Bowtie2_on_data_8_and_data_7__alignments_peak_949	143	.	5.44114	14.3022	11.2082	209	Intron (ENST00000361689.7/23499, intron 2 of 93)	1	39105505	39260137	154633	1	23499	ENST00000688212.1	11420	ENSG00000127603	MACF1	microtubule actin crosslinking factor 1
chr1	39129441	39129692	252	*	Bowtie2_on_data_8_and_data_7__alignments_peak_950	69	.	3.63572	6.92619	4.2966	198	Intron (ENST00000361689.7/23499, intron 2 of 93)	1	39105505	39260137	154633	1	23499	ENST00000688212.1	23936	ENSG00000127603	MACF1	microtubule actin crosslinking factor 1
chr1	39142495	39142961	467	*	Bowtie2_on_data_8_and_data_7__alignments_peak_951	148	.	6.19342	14.8132	11.6931	251	Intron (ENST00000361689.7/23499, intron 2 of 93)	1	39158864	39333181	174318	1	23499	ENST00000672812.1	-15903	ENSG00000127603	MACF1	microtubule actin crosslinking factor 1
chr1	39178300	39178702	403	*	Bowtie2_on_data_8_and_data_7__alignments_peak_952	72	.	4.01972	7.21414	4.56264	205	Intron (ENST00000361689.7/23499, intron 2 of 93)	1	39158864	39333181	174318	1	23499	ENST00000672812.1	19436	ENSG00000127603	MACF1	microtubule actin crosslinking factor 1
chr1	39183501	39184306	806	*	Bowtie2_on_data_8_and_data_7__alignments_peak_953	799	.	10.9194	79.9639	75.3409	411	Intron (ENST00000361689.7/23499, intron 2 of 93)	1	39204695	39254375	49681	1	23499	ENST00000494012.1	-20389	ENSG00000127603	MACF1	microtubule actin crosslinking factor 1
chr1	39191809	39192737	929	*	Bowtie2_on_data_8_and_data_7__alignments_peak_954	867	.	13.9389	86.7348	82.0363	545	Intron (ENST00000361689.7/23499, intron 2 of 93)	1	39204695	39254375	49681	1	23499	ENST00000494012.1	-11958	ENSG00000127603	MACF1	microtubule actin crosslinking factor 1
chr1	39234973	39235224	252	*	Bowtie2_on_data_8_and_data_7__alignments_peak_955	60	.	3.93337	6.00344	3.45779	72	Intron (ENST00000361689.7/23499, intron 3 of 93)	1	39215265	39254440	39176	1	23499	ENST00000469366.1	19708	ENSG00000127603	MACF1	microtubule actin crosslinking factor 1
chr1	39360104	39360341	238	*	Bowtie2_on_data_8_and_data_7__alignments_peak_956	44	.	3.42363	4.47716	2.11531	127	Intron (ENST00000361689.7/23499, intron 42 of 93)	1	39355547	39359786	4240	1	23499	ENST00000688426.1	4557	ENSG00000127603	MACF1	microtubule actin crosslinking factor 1
chr1	39394713	39395138	426	*	Bowtie2_on_data_8_and_data_7__alignments_peak_957	59	.	3.21988	5.97833	3.43467	37	Intron (ENST00000361689.7/23499, intron 53 of 93)	1	39387187	39422900	35714	1	23499	ENST00000673980.1	7526	ENSG00000127603	MACF1	microtubule actin crosslinking factor 1
chr1	39398394	39398906	513	*	Bowtie2_on_data_8_and_data_7__alignments_peak_958	181	.	6.02681	18.1733	14.9009	403	Intron (ENST00000361689.7/23499, intron 53 of 93)	1	39409503	39428092	18590	1	23499	ENST00000530275.3	-10597	ENSG00000127603	MACF1	microtubule actin crosslinking factor 1
chr1	39408475	39409052	578	*	Bowtie2_on_data_8_and_data_7__alignments_peak_959	220	.	6.357	22.076	18.6497	236	Promoter (<=1kb)	1	39409503	39428092	18590	1	23499	ENST00000530275.3	-451	ENSG00000127603	MACF1	microtubule actin crosslinking factor 1
chr1	39413291	39413611	321	*	Bowtie2_on_data_8_and_data_7__alignments_peak_960	99	.	4.1232	9.97229	7.12098	197	Promoter (<=1kb)	1	39413983	39486067	72085	1	23499	ENST00000683517.1	-372	ENSG00000127603	MACF1	microtubule actin crosslinking factor 1
chr1	39413936	39414139	204	*	Bowtie2_on_data_8_and_data_7__alignments_peak_961	59	.	3.49972	5.92482	3.3858	196	Promoter (<=1kb)	1	39413983	39486067	72085	1	23499	ENST00000683517.1	0	ENSG00000127603	MACF1	microtubule actin crosslinking factor 1
chr1	39468921	39469136	216	*	Bowtie2_on_data_8_and_data_7__alignments_peak_962	31	.	2.76843	3.11544	1.02848	28	Promoter (<=1kb)	1	39468643	39486987	18345	1	23499	ENST00000497807.1	278	ENSG00000127603	MACF1	microtubule actin crosslinking factor 1
chr1	39538513	39538878	366	*	Bowtie2_on_data_8_and_data_7__alignments_peak_963	82	.	4.75151	8.29603	5.56085	147	Promoter (1-2kb)	1	39522280	39537282	15003	2	728448	ENST00000458207.5	-1231	ENSG00000243970	PPIEL	peptidylprolyl isomerase E like pseudogene
chr1	39574896	39575268	373	*	Bowtie2_on_data_8_and_data_7__alignments_peak_964	62	.	3.43753	6.25249	3.68575	36	Promoter (<=1kb)	1	39560845	39575095	14251	2	8761	ENST00000677548.1	0	ENSG00000090621	PABPC4	poly(A) binding protein cytoplasmic 4
chr1	39576748	39576954	207	*	Bowtie2_on_data_8_and_data_7__alignments_peak_965	54	.	3.15278	5.41389	2.93503	200	Promoter (<=1kb)	1	39560816	39576751	15936	2	8761	ENST00000372856.7	0	ENSG00000090621	PABPC4	poly(A) binding protein cytoplasmic 4
chr1	39605860	39606293	434	*	Bowtie2_on_data_8_and_data_7__alignments_peak_966	118	.	5.34656	11.8512	8.88616	224	Distal Intergenic	1	39572393	39576790	4398	2	8761	ENST00000451091.2	-29070	ENSG00000090621	PABPC4	poly(A) binding protein cytoplasmic 4
chr1	39639494	39640038	545	*	Bowtie2_on_data_8_and_data_7__alignments_peak_967	104	.	4.99004	10.4018	7.52023	530	Promoter (<=1kb)	1	39623435	39639643	16209	2	26508	ENST00000372852.4	0	ENSG00000163909	HEYL	hes related family bHLH transcription factor with YRPW motif like
chr1	39653631	39653854	224	*	Bowtie2_on_data_8_and_data_7__alignments_peak_968	31	.	2.6292	3.17639	1.07863	33	3' UTR	1	39623435	39639643	16209	2	26508	ENST00000372852.4	-13988	ENSG00000163909	HEYL	hes related family bHLH transcription factor with YRPW motif like
chr1	39691782	39692110	329	*	Bowtie2_on_data_8_and_data_7__alignments_peak_969	36	.	2.65649	3.67294	1.44529	311	Promoter (<=1kb)	1	39692182	39745403	53222	1	10450	ENST00000470018.5	-72	ENSG00000084072	PPIE	peptidylprolyl isomerase E
chr1	39721771	39722131	361	*	Bowtie2_on_data_8_and_data_7__alignments_peak_970	48	.	3.67161	4.87112	2.46441	150	Intron (ENST00000470018.5/10450, intron 1 of 7)	1	39738879	39742481	3603	1	10450	ENST00000485507.5	-16748	ENSG00000084072	PPIE	peptidylprolyl isomerase E
chr1	39733170	39733463	294	*	Bowtie2_on_data_8_and_data_7__alignments_peak_971	37	.	3.10333	3.78644	1.54269	176	Exon (ENST00000696554.1/ENST00000696554.1, exon 1 of 3)	1	39738879	39742481	3603	1	10450	ENST00000485507.5	-5416	ENSG00000084072	PPIE	peptidylprolyl isomerase E
chr1	39755741	39755984	244	*	Bowtie2_on_data_8_and_data_7__alignments_peak_972	53	.	3.5843	5.39351	2.91659	139	3' UTR	1	39761199	39763914	2716	1	10450	ENST00000467741.2	-5215	ENSG00000084072	PPIE	peptidylprolyl isomerase E
chr1	39764218	39764505	288	*	Bowtie2_on_data_8_and_data_7__alignments_peak_973	52	.	3.29596	5.29633	2.82878	223	Intron (ENST00000372827.8/656, intron 4 of 6)	1	39761199	39763914	2716	1	10450	ENST00000467741.2	3019	ENSG00000084072	PPIE	peptidylprolyl isomerase E
chr1	39787771	39788000	230	*	Bowtie2_on_data_8_and_data_7__alignments_peak_974	36	.	2.57656	3.66343	1.43731	225	Promoter (<=1kb)	1	39757182	39788865	31684	2	656	ENST00000372827.8	865	ENSG00000116985	BMP8B	bone morphogenetic protein 8b
chr1	39788795	39789086	292	*	Bowtie2_on_data_8_and_data_7__alignments_peak_975	78	.	3.82104	7.85366	5.14875	78	Promoter (<=1kb)	1	39788976	39790171	1196	1	101929536	ENST00000566366.1	0	ENSG00000261798	LOC101929536	uncharacterized LOC101929536
chr1	39799163	39800116	954	*	Bowtie2_on_data_8_and_data_7__alignments_peak_976	296	.	8.57683	29.6178	25.9364	725	Promoter (<=1kb)	1	39799422	39805452	6031	1	105378951	ENST00000641382.1	0	NA	NA	NA
chr1	39816753	39817450	698	*	Bowtie2_on_data_8_and_data_7__alignments_peak_977	41	.	2.83081	4.17899	1.85145	292	Promoter (<=1kb)	1	39801414	39817460	16047	2	107985740	ENST00000641026.1	10	NA	LINC02811	long intergenic non-protein coding RNA 2811
chr1	39818287	39818901	615	*	Bowtie2_on_data_8_and_data_7__alignments_peak_978	43	.	2.94199	4.39978	2.04701	247	Promoter (<=1kb)	1	39801414	39817460	16047	2	107985740	ENST00000641026.1	-827	NA	LINC02811	long intergenic non-protein coding RNA 2811
chr1	39825599	39825956	358	*	Bowtie2_on_data_8_and_data_7__alignments_peak_979	65	.	4.28323	6.5991	3.99364	199	Distal Intergenic	1	39801414	39817460	16047	2	107985740	ENST00000641026.1	-8139	NA	LINC02811	long intergenic non-protein coding RNA 2811
chr1	39852259	39852514	256	*	Bowtie2_on_data_8_and_data_7__alignments_peak_980	68	.	4.24929	6.81563	4.19404	104	Intron (ENST00000648678.1/54802, intron 5 of 11)	1	39841833	39848097	6265	2	54802	ENST00000465417.5	-4162	ENSG00000043514	TRIT1	tRNA isopentenyltransferase 1
chr1	39901837	39902659	823	*	Bowtie2_on_data_8_and_data_7__alignments_peak_981	338	.	9.56505	33.8081	30.0029	390	Promoter (<=1kb)	1	39895426	39902013	6588	2	4610	ENST00000397332.2	0	ENSG00000116990	MYCL	MYCL proto-oncogene, bHLH transcription factor
chr1	39921730	39921992	263	*	Bowtie2_on_data_8_and_data_7__alignments_peak_982	59	.	3.74217	5.91347	3.37535	33	Distal Intergenic	1	39901134	39902256	1123	2	4610	ENST00000450953.3	-19474	ENSG00000116990	MYCL	MYCL proto-oncogene, bHLH transcription factor
chr1	39955103	39955400	298	*	Bowtie2_on_data_8_and_data_7__alignments_peak_983	73	.	3.69493	7.30713	4.64867	96	Promoter (<=1kb)	1	39955112	39969968	14857	1	84879	ENST00000420632.6	0	ENSG00000168389	MFSD2A	major facilitator superfamily domain containing 2A
chr1	39981916	39982199	284	*	Bowtie2_on_data_8_and_data_7__alignments_peak_984	82	.	4.75151	8.29603	5.56085	181	Distal Intergenic	1	39967619	39968614	996	1	84879	ENST00000481612.1	14297	ENSG00000168389	MFSD2A	major facilitator superfamily domain containing 2A
chr1	39988693	39989273	581	*	Bowtie2_on_data_8_and_data_7__alignments_peak_985	97	.	4.67838	9.75313	6.91473	426	Distal Intergenic	1	39967619	39968614	996	1	84879	ENST00000481612.1	21074	ENSG00000168389	MFSD2A	major facilitator superfamily domain containing 2A
chr1	40015253	40015625	373	*	Bowtie2_on_data_8_and_data_7__alignments_peak_986	88	.	5.22837	8.80066	6.02634	66	Distal Intergenic	1	40040233	40072649	32417	1	10487	ENST00000372797.7	-24608	ENSG00000131236	CAP1	cyclase associated actin cytoskeleton regulatory protein 1
chr1	40039707	40040808	1102	*	Bowtie2_on_data_8_and_data_7__alignments_peak_987	262	.	6.17739	26.2358	22.6628	904	Promoter (<=1kb)	1	40040233	40072649	32417	1	10487	ENST00000372797.7	0	ENSG00000131236	CAP1	cyclase associated actin cytoskeleton regulatory protein 1
chr1	40097372	40097771	400	*	Bowtie2_on_data_8_and_data_7__alignments_peak_988	49	.	3.46741	4.96658	2.53102	173	Promoter (<=1kb)	1	40072738	40097260	24523	2	5538	ENST00000449045.7	-112	ENSG00000131238	PPT1	palmitoyl-protein thioesterase 1
chr1	40107444	40108221	778	*	Bowtie2_on_data_8_and_data_7__alignments_peak_989	122	.	5.92573	12.2447	9.25844	408	Distal Intergenic	1	40072738	40097260	24523	2	5538	ENST00000449045.7	-10184	ENSG00000131238	PPT1	palmitoyl-protein thioesterase 1
chr1	40161197	40161900	704	*	Bowtie2_on_data_8_and_data_7__alignments_peak_990	130	.	6.136	13.0465	10.0162	114	Promoter (<=1kb)	1	40161387	40240921	79535	1	6018	ENST00000372771.5	0	ENSG00000117000	RLF	RLF zinc finger
chr1	40241683	40242241	559	*	Bowtie2_on_data_8_and_data_7__alignments_peak_991	55	.	3.68993	5.57992	3.08523	165	Distal Intergenic	1	40245947	40251683	5737	1	127391	ENST00000468258.1	-3706	ENSG00000188800	TMCO2	transmembrane and coiled-coil domains 2
chr1	40257482	40258430	949	*	Bowtie2_on_data_8_and_data_7__alignments_peak_992	235	.	8.05736	23.5914	20.1103	595	Promoter (<=1kb)	1	40258041	40294174	36134	1	10269	ENST00000675937.1	0	ENSG00000084073	ZMPSTE24	zinc metallopeptidase STE24
chr1	40316088	40316304	217	*	Bowtie2_on_data_8_and_data_7__alignments_peak_993	35	.	2.58519	3.53368	1.32583	13	Promoter (<=1kb)	1	40312599	40316104	3506	2	1298	ENST00000642679.1	0	ENSG00000049089	COL9A2	collagen type IX alpha 2 chain
chr1	40373296	40374890	1595	*	Bowtie2_on_data_8_and_data_7__alignments_peak_994	207	.	6.52008	20.7745	17.3984	393	Promoter (<=1kb)	1	40373727	40423322	49596	1	64744	ENST00000372718.8	0	ENSG00000084070	SMAP2	small ArfGAP2
chr1	40449850	40450595	746	*	Bowtie2_on_data_8_and_data_7__alignments_peak_995	95	.	4.88871	9.52448	6.69989	273	Promoter (<=1kb)	1	40450102	40463714	13613	1	65243	ENST00000469416.1	0	ENSG00000187801	ZFP69B	ZFP69 zinc finger protein B
chr1	40466108	40466431	324	*	Bowtie2_on_data_8_and_data_7__alignments_peak_996	65	.	4.43729	6.58146	3.97749	113	Exon (ENST00000565390.2/ENST00000565390.2, exon 1 of 1)	1	40477290	40496343	19054	1	339559	ENST00000372706.6	-10859	ENSG00000187815	ZFP69	ZFP69 zinc finger protein
chr1	40477285	40477520	236	*	Bowtie2_on_data_8_and_data_7__alignments_peak_997	50	.	3.62427	5.01116	2.57099	27	Promoter (<=1kb)	1	40477290	40496343	19054	1	339559	ENST00000372706.6	0	ENSG00000187815	ZFP69	ZFP69 zinc finger protein
chr1	40508732	40509197	466	*	Bowtie2_on_data_8_and_data_7__alignments_peak_998	109	.	5.87038	10.9808	8.06659	56	Promoter (<=1kb)	1	40508741	40516036	7296	1	64789	ENST00000358527.6	0	ENSG00000164002	EXO5	exonuclease 5
chr1	40531550	40531971	422	*	Bowtie2_on_data_8_and_data_7__alignments_peak_999	111	.	6.21804	11.1966	8.27016	45	Promoter (<=1kb)	1	40531573	40548110	16538	1	127396	ENST00000648542.1	0	ENSG00000117010	ZNF684	zinc finger protein 684
chr1	40558866	40559300	435	*	Bowtie2_on_data_8_and_data_7__alignments_peak_1000	44	.	3.4115	4.45778	2.09794	68	Distal Intergenic	1	40541314	40546708	5395	1	127396	ENST00000472043.1	17552	ENSG00000117010	ZNF684	zinc finger protein 684
chr1	40612360	40612718	359	*	Bowtie2_on_data_8_and_data_7__alignments_peak_1001	65	.	4.4228	6.55795	3.96561	81	Distal Intergenic	1	40659848	40667480	7633	1	105378675	ENST00000658681.1	-47130	NA	LOC105378675	uncharacterized LOC105378675
chr1	40655620	40655832	213	*	Bowtie2_on_data_8_and_data_7__alignments_peak_1002	64	.	4.04531	6.45723	3.87309	101	Intron (ENST00000372684.8/9783, intron 1 of 7)	1	40659848	40667480	7633	1	105378675	ENST00000658681.1	-4016	NA	LOC105378675	uncharacterized LOC105378675
chr1	40665748	40665990	243	*	Bowtie2_on_data_8_and_data_7__alignments_peak_1003	62	.	3.65755	6.24007	3.67471	71	Promoter (<=1kb)	1	40620680	40665682	45003	2	9783	ENST00000372684.8	-66	ENSG00000117016	RIMS3	regulating synaptic membrane exocytosis 3
chr1	40691493	40692792	1300	*	Bowtie2_on_data_8_and_data_7__alignments_peak_1004	162	.	5.61218	16.2731	13.0839	331	Promoter (<=1kb)	1	40690380	40692074	1695	2	100130557	ENST00000606277.2	0	NA	NFYC-AS1	NFYC antisense RNA 1
chr1	40702906	40703564	659	*	Bowtie2_on_data_8_and_data_7__alignments_peak_1005	135	.	5.45941	13.5899	10.5302	453	Intron (ENST00000467203.5/4802, intron 1 of 5)	1	40709357	40771603	62247	1	4802	ENST00000372652.5	-5793	ENSG00000066136	NFYC	nuclear transcription factor Y subunit gamma
chr1	40708908	40709665	758	*	Bowtie2_on_data_8_and_data_7__alignments_peak_1006	116	.	5.06551	11.6031	8.65123	255	Promoter (<=1kb)	1	40709357	40771603	62247	1	4802	ENST00000372652.5	0	ENSG00000066136	NFYC	nuclear transcription factor Y subunit gamma
chr1	40711444	40711888	445	*	Bowtie2_on_data_8_and_data_7__alignments_peak_1007	145	.	5.86581	14.5125	11.4063	377	Promoter (1-2kb)	1	40709543	40770940	61398	1	4802	ENST00000372651.5	1901	ENSG00000066136	NFYC	nuclear transcription factor Y subunit gamma
chr1	40757048	40757270	223	*	Bowtie2_on_data_8_and_data_7__alignments_peak_1008	47	.	3.44737	4.71992	2.33007	215	Promoter (<=1kb)	1	40757284	40757372	89	1	407031	ENST00000385227.1	-14	ENSG00000207962	MIR30C1	microRNA 30c-1
chr1	40774182	40774461	280	*	Bowtie2_on_data_8_and_data_7__alignments_peak_1009	40	.	3.05033	4.053	1.772	217	Distal Intergenic	1	40768730	40771601	2872	1	4802	ENST00000496608.1	5452	ENSG00000066136	NFYC	nuclear transcription factor Y subunit gamma
chr1	40782677	40783130	454	*	Bowtie2_on_data_8_and_data_7__alignments_peak_1010	53	.	3.13467	5.37429	2.89925	370	Promoter (<=1kb)	1	40783787	40840452	56666	1	9132	ENST00000347132.10	-657	ENSG00000117013	KCNQ4	potassium voltage-gated channel subfamily Q member 4
chr1	40831957	40832216	260	*	Bowtie2_on_data_8_and_data_7__alignments_peak_1011	44	.	3.08147	4.48113	2.11881	47	Intron (ENST00000347132.10/9132, intron 10 of 13)	1	40818964	40840451	21488	1	9132	ENST00000506017.1	12993	ENSG00000117013	KCNQ4	potassium voltage-gated channel subfamily Q member 4
chr1	40862217	40862905	689	*	Bowtie2_on_data_8_and_data_7__alignments_peak_1012	485	.	7.89953	48.5326	44.3716	216	Promoter (<=1kb)	1	40861054	40862363	1310	2	163732	ENST00000372638.4	0	ENSG00000179862	CITED4	Cbp/p300 interacting transactivator with Glu/Asp rich carboxy-terminal domain 4
chr1	40868095	40868518	424	*	Bowtie2_on_data_8_and_data_7__alignments_peak_1013	57	.	3.22641	5.78345	3.25661	163	Intron (ENST00000414199.1/ENST00000414199.1, intron 2 of 2)	1	40861054	40862363	1310	2	163732	ENST00000372638.4	-5732	ENSG00000179862	CITED4	Cbp/p300 interacting transactivator with Glu/Asp rich carboxy-terminal domain 4
chr1	40875838	40876196	359	*	Bowtie2_on_data_8_and_data_7__alignments_peak_1014	68	.	3.23231	6.85447	4.2301	68	Intron (ENST00000414199.1/ENST00000414199.1, intron 2 of 2)	1	40861054	40862363	1310	2	163732	ENST00000372638.4	-13475	ENSG00000179862	CITED4	Cbp/p300 interacting transactivator with Glu/Asp rich carboxy-terminal domain 4
chr1	40877808	40878144	337	*	Bowtie2_on_data_8_and_data_7__alignments_peak_1015	202	.	5.63976	20.2781	16.9215	81	Distal Intergenic	1	40861054	40862363	1310	2	163732	ENST00000372638.4	-15445	ENSG00000179862	CITED4	Cbp/p300 interacting transactivator with Glu/Asp rich carboxy-terminal domain 4
chr1	40889839	40890264	426	*	Bowtie2_on_data_8_and_data_7__alignments_peak_1016	83	.	3.93606	8.3898	5.64257	115	Distal Intergenic	1	40861054	40862363	1310	2	163732	ENST00000372638.4	-27476	ENSG00000179862	CITED4	Cbp/p300 interacting transactivator with Glu/Asp rich carboxy-terminal domain 4
chr1	40898377	40899839	1463	*	Bowtie2_on_data_8_and_data_7__alignments_peak_1017	483	.	8.61362	48.3818	44.2239	1255	Distal Intergenic	1	40861054	40862363	1310	2	163732	ENST00000372638.4	-36014	ENSG00000179862	CITED4	Cbp/p300 interacting transactivator with Glu/Asp rich carboxy-terminal domain 4
chr1	40920526	40920810	285	*	Bowtie2_on_data_8_and_data_7__alignments_peak_1018	55	.	3.54537	5.55248	3.06027	67	Distal Intergenic	1	40861054	40862363	1310	2	163732	ENST00000372638.4	-58163	ENSG00000179862	CITED4	Cbp/p300 interacting transactivator with Glu/Asp rich carboxy-terminal domain 4
chr1	40948688	40948970	283	*	Bowtie2_on_data_8_and_data_7__alignments_peak_1019	54	.	3.3808	5.46352	2.98025	137	Distal Intergenic	1	40979300	41012550	33251	1	1503	ENST00000696107.1	-30330	ENSG00000171793	CTPS1	CTP synthase 1
chr1	40952287	40952597	311	*	Bowtie2_on_data_8_and_data_7__alignments_peak_1020	60	.	3.56448	6.05484	3.50487	129	Distal Intergenic	1	40979300	41012550	33251	1	1503	ENST00000696107.1	-26703	ENSG00000171793	CTPS1	CTP synthase 1
chr1	40967516	40968399	884	*	Bowtie2_on_data_8_and_data_7__alignments_peak_1021	360	.	8.91295	36.0617	32.1964	170	Distal Intergenic	1	40979300	41012550	33251	1	1503	ENST00000696107.1	-10901	ENSG00000171793	CTPS1	CTP synthase 1
chr1	40979422	40980285	864	*	Bowtie2_on_data_8_and_data_7__alignments_peak_1022	466	.	9.53148	46.6272	42.5047	286	Promoter (<=1kb)	1	40979688	41011754	32067	1	1503	ENST00000480420.6	0	ENSG00000171793	CTPS1	CTP synthase 1
chr1	41003733	41004159	427	*	Bowtie2_on_data_8_and_data_7__alignments_peak_1023	91	.	4.56111	9.18963	6.39058	370	Promoter (2-3kb)	1	41001539	41009589	8051	1	1503	ENST00000464283.5	2194	ENSG00000171793	CTPS1	CTP synthase 1
chr1	41088037	41088307	271	*	Bowtie2_on_data_8_and_data_7__alignments_peak_1024	49	.	3.69774	4.91239	2.48225	26	Intron (ENST00000326197.11/22955, intron 7 of 14)	1	41041422	41070631	29210	2	22955	ENST00000482530.1	-17406	ENSG00000010803	SCMH1	Scm polycomb group protein homolog 1
chr1	41109414	41110208	795	*	Bowtie2_on_data_8_and_data_7__alignments_peak_1025	218	.	7.73557	21.8508	18.4331	359	Intron (ENST00000326197.11/22955, intron 7 of 14)	1	41041422	41070631	29210	2	22955	ENST00000482530.1	-38783	ENSG00000010803	SCMH1	Scm polycomb group protein homolog 1
chr1	41241884	41242094	211	*	Bowtie2_on_data_8_and_data_7__alignments_peak_1026	44	.	3.15504	4.42223	2.06649	167	Promoter (<=1kb)	1	41027202	41242110	214909	2	22955	ENST00000337495.9	16	ENSG00000010803	SCMH1	Scm polycomb group protein homolog 1
chr1	41341507	41341714	208	*	Bowtie2_on_data_8_and_data_7__alignments_peak_1027	51	.	3.56363	5.13145	2.67965	56	Distal Intergenic	1	41361922	41383590	21669	1	100132074	ENST00000372591.1	-20208	ENSG00000281518	FOXO6	forkhead box O6
chr1	41360870	41361354	485	*	Bowtie2_on_data_8_and_data_7__alignments_peak_1028	330	.	6.36802	33.0589	29.2745	278	Promoter (<=1kb)	1	41361922	41383590	21669	1	100132074	ENST00000372591.1	-568	ENSG00000281518	FOXO6	forkhead box O6
chr1	41372068	41372461	394	*	Bowtie2_on_data_8_and_data_7__alignments_peak_1029	49	.	3.09805	4.90012	2.48225	180	Intron (ENST00000372591.1/100132074, intron 1 of 1)	1	41375004	41375669	666	2	101929901	ENST00000429109.1	3208	ENSG00000229901	FOXO6-AS1	FOXO6 antisense RNA 1
chr1	41382498	41383125	628	*	Bowtie2_on_data_8_and_data_7__alignments_peak_1030	51	.	2.87579	5.15444	2.70049	619	Exon (ENST00000372591.1/100132074, exon 2 of 2)	1	41375004	41375669	666	2	101929901	ENST00000429109.1	-6829	ENSG00000229901	FOXO6-AS1	FOXO6 antisense RNA 1
chr1	41405108	41405591	484	*	Bowtie2_on_data_8_and_data_7__alignments_peak_1031	56	.	3.59261	5.63973	3.13902	170	Distal Intergenic	1	41375004	41375669	666	2	101929901	ENST00000429109.1	-29439	ENSG00000229901	FOXO6-AS1	FOXO6 antisense RNA 1
chr1	41419060	41419576	517	*	Bowtie2_on_data_8_and_data_7__alignments_peak_1032	224	.	5.68404	22.4071	18.9692	244	Distal Intergenic	1	41375004	41375669	666	2	101929901	ENST00000429109.1	-43391	ENSG00000229901	FOXO6-AS1	FOXO6 antisense RNA 1
chr1	41425401	41426021	621	*	Bowtie2_on_data_8_and_data_7__alignments_peak_1033	83	.	3.82374	8.38353	5.63974	190	Distal Intergenic	1	41375004	41375669	666	2	101929901	ENST00000429109.1	-49732	ENSG00000229901	FOXO6-AS1	FOXO6 antisense RNA 1
chr1	41432808	41433529	722	*	Bowtie2_on_data_8_and_data_7__alignments_peak_1034	262	.	7.67895	26.2335	22.6606	173	Distal Intergenic	1	41479454	41484085	4632	2	1907	ENST00000460255.1	50556	ENSG00000127129	EDN2	endothelin 2
chr1	41474782	41475141	360	*	Bowtie2_on_data_8_and_data_7__alignments_peak_1035	68	.	3.84057	6.85633	4.23177	136	Distal Intergenic	1	41479454	41484085	4632	2	1907	ENST00000460255.1	8944	ENSG00000127129	EDN2	endothelin 2
chr1	41484446	41485227	782	*	Bowtie2_on_data_8_and_data_7__alignments_peak_1036	177	.	5.59143	17.7767	14.5219	83	Promoter (<=1kb)	1	41478775	41484683	5909	2	1907	ENST00000372587.5	0	ENSG00000127129	EDN2	endothelin 2
chr1	41493185	41493541	357	*	Bowtie2_on_data_8_and_data_7__alignments_peak_1037	164	.	4.22527	16.4564	13.2591	71	Distal Intergenic	1	41478775	41484683	5909	2	1907	ENST00000372587.5	-8502	ENSG00000127129	EDN2	endothelin 2
chr1	41496444	41497013	570	*	Bowtie2_on_data_8_and_data_7__alignments_peak_1038	60	.	2.37752	6.08894	3.53613	192	Distal Intergenic	1	41478775	41484683	5909	2	1907	ENST00000372587.5	-11761	ENSG00000127129	EDN2	endothelin 2
chr1	41500552	41500922	371	*	Bowtie2_on_data_8_and_data_7__alignments_peak_1039	64	.	2.45149	6.41216	3.83223	54	Distal Intergenic	1	41478775	41484683	5909	2	1907	ENST00000372587.5	-15869	ENSG00000127129	EDN2	endothelin 2
chr1	41501551	41502056	506	*	Bowtie2_on_data_8_and_data_7__alignments_peak_1040	226	.	4.69306	22.666	19.2173	255	Distal Intergenic	1	41478775	41484683	5909	2	1907	ENST00000372587.5	-16868	ENSG00000127129	EDN2	endothelin 2
chr1	41515025	41515802	778	*	Bowtie2_on_data_8_and_data_7__alignments_peak_1041	207	.	5.90247	20.7067	17.3331	418	Intron (ENST00000643665.1/59269, intron 6 of 7)	1	41478775	41484683	5909	2	1907	ENST00000372587.5	-30342	ENSG00000127129	EDN2	endothelin 2
chr1	41626921	41627186	266	*	Bowtie2_on_data_8_and_data_7__alignments_peak_1042	61	.	3.89345	6.1866	3.62569	53	Promoter (1-2kb)	1	41585306	41628816	43511	2	59269	ENST00000646142.1	1630	ENSG00000127124	HIVEP3	HIVEP zinc finger 3
chr1	41627401	41627633	233	*	Bowtie2_on_data_8_and_data_7__alignments_peak_1043	40	.	3.068	4.08312	1.79763	107	Promoter (1-2kb)	1	41585306	41628816	43511	2	59269	ENST00000646142.1	1183	ENSG00000127124	HIVEP3	HIVEP zinc finger 3
chr1	41665231	41665982	752	*	Bowtie2_on_data_8_and_data_7__alignments_peak_1044	49	.	2.84983	4.91483	2.4842	297	Promoter (2-3kb)	1	41506365	41662325	155961	2	59269	ENST00000643665.1	-2906	ENSG00000127124	HIVEP3	HIVEP zinc finger 3
chr1	41672200	41672746	547	*	Bowtie2_on_data_8_and_data_7__alignments_peak_1045	91	.	4.00382	9.10256	6.30887	342	Intron (ENST00000372584.5/59269, intron 1 of 7)	1	41506365	41662325	155961	2	59269	ENST00000643665.1	-9875	ENSG00000127124	HIVEP3	HIVEP zinc finger 3
chr1	41758153	41758404	252	*	Bowtie2_on_data_8_and_data_7__alignments_peak_1046	39	.	2.96496	3.90687	1.64645	210	Intron (ENST00000372584.5/59269, intron 1 of 7)	1	41506365	41662325	155961	2	59269	ENST00000643665.1	-95828	ENSG00000127124	HIVEP3	HIVEP zinc finger 3
chr1	41802941	41803159	219	*	Bowtie2_on_data_8_and_data_7__alignments_peak_1047	124	.	5.27657	12.4313	9.43251	125	Intron (ENST00000372584.5/59269, intron 1 of 7)	1	41847948	41869630	21683	2	59269	ENST00000479350.1	66471	ENSG00000127124	HIVEP3	HIVEP zinc finger 3
chr1	41803484	41803957	474	*	Bowtie2_on_data_8_and_data_7__alignments_peak_1048	77	.	4.02785	7.77716	5.0775	208	Intron (ENST00000372584.5/59269, intron 1 of 7)	1	41847948	41869630	21683	2	59269	ENST00000479350.1	65673	ENSG00000127124	HIVEP3	HIVEP zinc finger 3
chr1	41812186	41812391	206	*	Bowtie2_on_data_8_and_data_7__alignments_peak_1049	43	.	3.12941	4.37691	2.02654	3	Intron (ENST00000372584.5/59269, intron 1 of 7)	1	41847948	41869630	21683	2	59269	ENST00000479350.1	57239	ENSG00000127124	HIVEP3	HIVEP zinc finger 3
chr1	41834086	41834370	285	*	Bowtie2_on_data_8_and_data_7__alignments_peak_1050	55	.	3.94846	5.53733	3.04648	93	Intron (ENST00000372584.5/59269, intron 1 of 7)	1	41847948	41869630	21683	2	59269	ENST00000479350.1	35260	ENSG00000127124	HIVEP3	HIVEP zinc finger 3
chr1	41851438	41851871	434	*	Bowtie2_on_data_8_and_data_7__alignments_peak_1051	67	.	3.79604	6.76635	4.14856	250	Intron (ENST00000372584.5/59269, intron 1 of 7)	1	41847948	41869630	21683	2	59269	ENST00000479350.1	17759	ENSG00000127124	HIVEP3	HIVEP zinc finger 3
chr1	41870104	41870416	313	*	Bowtie2_on_data_8_and_data_7__alignments_peak_1052	77	.	4.28258	7.72749	5.03126	110	Promoter (<=1kb)	1	41847948	41869630	21683	2	59269	ENST00000479350.1	-474	ENSG00000127124	HIVEP3	HIVEP zinc finger 3
chr1	41875147	41875794	648	*	Bowtie2_on_data_8_and_data_7__alignments_peak_1053	67	.	4.23594	6.79234	4.17242	438	Intron (ENST00000372584.5/59269, intron 1 of 7)	1	41847948	41869630	21683	2	59269	ENST00000479350.1	-5517	ENSG00000127124	HIVEP3	HIVEP zinc finger 3
chr1	41890865	41891118	254	*	Bowtie2_on_data_8_and_data_7__alignments_peak_1054	64	.	3.774	6.46926	3.88462	55	Intron (ENST00000372584.5/59269, intron 1 of 7)	1	41847948	41869630	21683	2	59269	ENST00000479350.1	-21235	ENSG00000127124	HIVEP3	HIVEP zinc finger 3
chr1	41900561	41901106	546	*	Bowtie2_on_data_8_and_data_7__alignments_peak_1055	129	.	5.53112	12.9933	9.96552	286	Intron (ENST00000372584.5/59269, intron 1 of 7)	1	41847191	41918669	71479	2	59269	ENST00000491442.5	17563	ENSG00000127124	HIVEP3	HIVEP zinc finger 3
chr1	41954569	41954838	270	*	Bowtie2_on_data_8_and_data_7__alignments_peak_1056	77	.	3.88888	7.74503	5.04775	98	Intron (ENST00000489103.5/59269, intron 1 of 3)	1	41506365	41918922	412558	2	59269	ENST00000372583.6	-35647	ENSG00000127124	HIVEP3	HIVEP zinc finger 3
chr1	41955398	41955864	467	*	Bowtie2_on_data_8_and_data_7__alignments_peak_1057	282	.	8.25553	28.2567	24.6177	233	Intron (ENST00000489103.5/59269, intron 1 of 3)	1	41506365	41918922	412558	2	59269	ENST00000372583.6	-36476	ENSG00000127124	HIVEP3	HIVEP zinc finger 3
chr1	42035501	42036099	599	*	Bowtie2_on_data_8_and_data_7__alignments_peak_1058	167	.	6.9286	16.7757	13.5628	303	Promoter (<=1kb)	1	41847191	42035925	188735	2	59269	ENST00000489103.5	0	ENSG00000127124	HIVEP3	HIVEP zinc finger 3
chr1	42081924	42082193	270	*	Bowtie2_on_data_8_and_data_7__alignments_peak_1059	34	.	2.95819	3.40422	1.21442	74	Distal Intergenic	1	41847191	42035925	188735	2	59269	ENST00000489103.5	-45999	ENSG00000127124	HIVEP3	HIVEP zinc finger 3
chr1	42152184	42152384	201	*	Bowtie2_on_data_8_and_data_7__alignments_peak_1060	60	.	3.58105	6.08795	3.53515	46	Promoter (1-2kb)	1	42153410	42155820	2411	1	2981	ENST00000372581.2	-1026	ENSG00000044012	GUCA2B	guanylate cyclase activator 2B
chr1	42165429	42166979	1551	*	Bowtie2_on_data_8_and_data_7__alignments_peak_1061	347	.	6.46185	34.7967	30.9645	608	Promoter (<=1kb)	1	42162690	42164745	2056	2	2980	ENST00000357001.3	-684	ENSG00000197273	GUCA2A	guanylate cyclase activator 2A
chr1	42173062	42173456	395	*	Bowtie2_on_data_8_and_data_7__alignments_peak_1062	87	.	4.08007	8.72845	5.95883	382	Distal Intergenic	1	42162690	42164745	2056	2	2980	ENST00000357001.3	-8317	ENSG00000197273	GUCA2A	guanylate cyclase activator 2A
chr1	42206250	42206512	263	*	Bowtie2_on_data_8_and_data_7__alignments_peak_1063	105	.	5.42496	10.5456	7.65586	179	Promoter (<=1kb)	1	42194997	42206011	11015	2	22887	ENST00000422278.1	-239	ENSG00000198815	FOXJ3	forkhead box J3
chr1	42223027	42223316	290	*	Bowtie2_on_data_8_and_data_7__alignments_peak_1064	74	.	4.80706	7.46835	4.79002	70	Intron (ENST00000372572.5/22887, intron 7 of 14)	1	42194997	42206011	11015	2	22887	ENST00000422278.1	-17016	ENSG00000198815	FOXJ3	forkhead box J3
chr1	42282823	42283333	511	*	Bowtie2_on_data_8_and_data_7__alignments_peak_1065	80	.	4.96974	8.04284	5.32479	192	Intron (ENST00000372572.5/22887, intron 4 of 14)	1	42264931	42278587	13657	2	22887	ENST00000454417.1	-4236	ENSG00000198815	FOXJ3	forkhead box J3
chr1	42324629	42325296	668	*	Bowtie2_on_data_8_and_data_7__alignments_peak_1066	53	.	3.84807	5.37532	2.89975	149	Intron (ENST00000372572.5/22887, intron 1 of 14)	1	42176545	42315459	138915	2	22887	ENST00000545068.5	-9170	ENSG00000198815	FOXJ3	forkhead box J3
chr1	42334461	42334668	208	*	Bowtie2_on_data_8_and_data_7__alignments_peak_1067	69	.	3.88615	6.948	4.31652	49	Promoter (<=1kb)	1	42176539	42334965	158427	2	22887	ENST00000372572.5	297	ENSG00000198815	FOXJ3	forkhead box J3
chr1	42335418	42335875	458	*	Bowtie2_on_data_8_and_data_7__alignments_peak_1068	104	.	4.83407	10.4129	7.53051	181	Promoter (<=1kb)	1	42176539	42335877	159339	2	22887	ENST00000372573.5	2	ENSG00000198815	FOXJ3	forkhead box J3
chr1	42456047	42456707	661	*	Bowtie2_on_data_8_and_data_7__alignments_peak_1069	66	.	4.14479	6.63272	4.02489	582	Promoter (<=1kb)	1	42456117	42460081	3965	1	79717	ENST00000372562.1	0	ENSG00000127125	PPCS	phosphopantothenoylcysteine synthetase
chr1	42462996	42463358	363	*	Bowtie2_on_data_8_and_data_7__alignments_peak_1070	241	.	8.79521	24.1317	20.6307	174	Promoter (<=1kb)	1	42463221	42484158	20938	1	728621	ENST00000654683.1	0	ENSG00000186409	CCDC30	coiled-coil domain containing 30
chr1	42529828	42530142	315	*	Bowtie2_on_data_8_and_data_7__alignments_peak_1071	102	.	5.63974	10.2045	7.33858	100	Intron (ENST00000660938.1/728621, intron 6 of 16)	1	42533860	42642579	108720	1	728621	ENST00000471390.6	-3718	ENSG00000186409	CCDC30	coiled-coil domain containing 30
chr1	42658039	42658426	388	*	Bowtie2_on_data_8_and_data_7__alignments_peak_1072	165	.	7.04754	16.5578	13.3561	246	Promoter (<=1kb)	1	42658335	42676043	17709	1	10465	ENST00000677900.1	0	ENSG00000171960	PPIH	peptidylprolyl isomerase H
chr1	42681816	42682760	945	*	Bowtie2_on_data_8_and_data_7__alignments_peak_1073	265	.	7.44269	26.5856	23.0014	584	Promoter (<=1kb)	1	42682418	42703805	21388	1	4904	ENST00000321358.12	0	ENSG00000065978	YBX1	Y-box binding protein 1
chr1	42766407	42767704	1298	*	Bowtie2_on_data_8_and_data_7__alignments_peak_1074	181	.	6.36525	18.1853	14.9126	617	Promoter (<=1kb)	1	42746335	42767084	20750	2	64175	ENST00000397054.7	0	ENSG00000117385	P3H1	prolyl 3-hydroxylase 1
chr1	42816666	42817678	1013	*	Bowtie2_on_data_8_and_data_7__alignments_peak_1075	286	.	9.34347	28.6598	25.0088	508	Promoter (<=1kb)	1	42817122	42830499	13378	1	114625	ENST00000645239.1	0	ENSG00000164010	ERMAP	erythroblast membrane associated protein (Scianna blood group)
chr1	42846179	42846388	210	*	Bowtie2_on_data_8_and_data_7__alignments_peak_1076	63	.	3.86984	6.39858	3.81954	52	Promoter (<=1kb)	1	42846573	42852473	5901	1	51058	ENST00000372502.5	-185	ENSG00000164011	ZNF691	zinc finger protein 691
chr1	42913339	42913538	200	*	Bowtie2_on_data_8_and_data_7__alignments_peak_1077	119	.	6.19651	11.9469	8.97657	135	Distal Intergenic	1	42926249	42929499	3251	2	6513	ENST00000674545.1	15961	ENSG00000117394	SLC2A1	solute carrier family 2 member 1
chr1	42924351	42924922	572	*	Bowtie2_on_data_8_and_data_7__alignments_peak_1078	200	.	5.68673	20.0329	16.6861	264	Exon (ENST00000691915.1/ENST00000691915.1, exon 1 of 1)	1	42926249	42929499	3251	2	6513	ENST00000674545.1	4577	ENSG00000117394	SLC2A1	solute carrier family 2 member 1
chr1	42936469	42936707	239	*	Bowtie2_on_data_8_and_data_7__alignments_peak_1079	69	.	2.83735	6.99163	4.35683	125	Intron (ENST00000426263.10/6513, intron 2 of 9)	1	42926174	42931769	5596	2	6513	ENST00000676254.1	-4700	ENSG00000117394	SLC2A1	solute carrier family 2 member 1
chr1	42936980	42937441	462	*	Bowtie2_on_data_8_and_data_7__alignments_peak_1080	63	.	2.66465	6.3749	3.79796	378	Intron (ENST00000426263.10/6513, intron 2 of 9)	1	42926174	42931769	5596	2	6513	ENST00000676254.1	-5211	ENSG00000117394	SLC2A1	solute carrier family 2 member 1
chr1	42941205	42941980	776	*	Bowtie2_on_data_8_and_data_7__alignments_peak_1081	89	.	3.00637	8.92374	6.14179	701	Promoter (1-2kb)	1	42926796	42943238	16443	2	6513	ENST00000475162.3	1258	ENSG00000117394	SLC2A1	solute carrier family 2 member 1
chr1	42943107	42943572	466	*	Bowtie2_on_data_8_and_data_7__alignments_peak_1082	138	.	3.94517	13.8849	10.8111	173	Promoter (<=1kb)	1	42926796	42943238	16443	2	6513	ENST00000475162.3	0	ENSG00000117394	SLC2A1	solute carrier family 2 member 1
chr1	42952381	42952929	549	*	Bowtie2_on_data_8_and_data_7__alignments_peak_1083	66	.	3.15856	6.65499	4.04564	166	Exon (ENST00000639582.1/ENST00000639582.1, exon 1 of 1)	1	42926169	42958674	32506	2	6513	ENST00000675112.1	5745	ENSG00000117394	SLC2A1	solute carrier family 2 member 1
chr1	42958796	42959189	394	*	Bowtie2_on_data_8_and_data_7__alignments_peak_1084	371	.	6.21196	37.1042	33.2115	248	Promoter (<=1kb)	1	42959049	42983370	24322	1	440584	ENST00000431759.6	0	ENSG00000227533	SLC2A1-DT	SLC2A1 divergent transcript
chr1	42962523	42962874	352	*	Bowtie2_on_data_8_and_data_7__alignments_peak_1085	100	.	2.96482	10.0667	7.20954	266	Intron (ENST00000431759.6/440584, intron 1 of 3)	1	42959100	42996814	37715	1	440584	ENST00000664148.1	3423	ENSG00000227533	SLC2A1-DT	SLC2A1 divergent transcript
chr1	42963730	42963953	224	*	Bowtie2_on_data_8_and_data_7__alignments_peak_1086	103	.	3.07378	10.3878	7.50714	104	Intron (ENST00000431759.6/440584, intron 1 of 3)	1	42959100	42996814	37715	1	440584	ENST00000664148.1	4630	ENSG00000227533	SLC2A1-DT	SLC2A1 divergent transcript
chr1	42966917	42967548	632	*	Bowtie2_on_data_8_and_data_7__alignments_peak_1087	336	.	6.39991	33.6378	29.8376	278	Intron (ENST00000431759.6/440584, intron 1 of 3)	1	42959100	42996814	37715	1	440584	ENST00000664148.1	7817	ENSG00000227533	SLC2A1-DT	SLC2A1 divergent transcript
chr1	43012536	43012940	405	*	Bowtie2_on_data_8_and_data_7__alignments_peak_1088	45	.	2.94041	4.57798	2.20422	34	Distal Intergenic	1	42959100	42996814	37715	1	440584	ENST00000664148.1	53436	ENSG00000227533	SLC2A1-DT	SLC2A1 divergent transcript
chr1	43021531	43022449	919	*	Bowtie2_on_data_8_and_data_7__alignments_peak_1089	535	.	9.49998	53.5751	49.3181	360	Distal Intergenic	1	42959100	42996814	37715	1	440584	ENST00000664148.1	62431	ENSG00000227533	SLC2A1-DT	SLC2A1 divergent transcript
chr1	43048808	43049131	324	*	Bowtie2_on_data_8_and_data_7__alignments_peak_1090	57	.	3.63131	5.71093	3.20343	72	Distal Intergenic	1	42959100	42996814	37715	1	440584	ENST00000664148.1	89708	ENSG00000227533	SLC2A1-DT	SLC2A1 divergent transcript
chr1	43065240	43065648	409	*	Bowtie2_on_data_8_and_data_7__alignments_peak_1091	54	.	3.14672	5.40065	2.92285	231	Distal Intergenic	1	43145153	43156396	11244	1	440585	ENST00000410048.5	-79505	ENSG00000186973	FAM183A	family with sequence similarity 183 member A
chr1	43101226	43101451	226	*	Bowtie2_on_data_8_and_data_7__alignments_peak_1092	34	.	2.95819	3.40422	1.21442	11	Distal Intergenic	1	43145153	43156396	11244	1	440585	ENST00000410048.5	-43702	ENSG00000186973	FAM183A	family with sequence similarity 183 member A
chr1	43107208	43107416	209	*	Bowtie2_on_data_8_and_data_7__alignments_peak_1093	47	.	3.44737	4.71992	2.33007	158	Distal Intergenic	1	43145153	43156396	11244	1	440585	ENST00000410048.5	-37737	ENSG00000186973	FAM183A	family with sequence similarity 183 member A
chr1	43119824	43120418	595	*	Bowtie2_on_data_8_and_data_7__alignments_peak_1094	446	.	12.8152	44.661	40.5827	398	Distal Intergenic	1	43145153	43156396	11244	1	440585	ENST00000410048.5	-24735	ENSG00000186973	FAM183A	family with sequence similarity 183 member A
chr1	43147618	43147919	302	*	Bowtie2_on_data_8_and_data_7__alignments_peak_1095	151	.	5.79087	15.1406	12.0048	156	Promoter (<=1kb)	1	43147867	43156396	8530	1	440585	ENST00000409337.5	0	ENSG00000186973	FAM183A	family with sequence similarity 183 member A
chr1	43152979	43153198	220	*	Bowtie2_on_data_8_and_data_7__alignments_peak_1096	90	.	4.36535	9.08059	6.28855	19	Promoter (<=1kb)	1	43152758	43156396	3639	1	440585	ENST00000481753.1	221	ENSG00000186973	FAM183A	family with sequence similarity 183 member A
chr1	43165475	43165687	213	*	Bowtie2_on_data_8_and_data_7__alignments_peak_1097	49	.	3.59964	4.97081	2.53455	13	Intron (ENST00000431635.6/10969, intron 8 of 9)	1	43164346	43171121	6776	2	10969	ENST00000463906.1	5434	ENSG00000117395	EBNA1BP2	EBNA1 binding protein 2
chr1	43172292	43172713	422	*	Bowtie2_on_data_8_and_data_7__alignments_peak_1098	279	.	9.523	27.9053	24.2771	267	Promoter (<=1kb)	1	43164175	43172570	8396	2	10969	ENST00000431635.6	0	ENSG00000117395	EBNA1BP2	EBNA1 binding protein 2
chr1	43183054	43183332	279	*	Bowtie2_on_data_8_and_data_7__alignments_peak_1099	56	.	3.84843	5.61262	3.11454	203	Promoter (1-2kb)	1	43184878	43186785	1908	1	149465	ENST00000534615.1	-1546	ENSG00000243710	CFAP57	cilia and flagella associated protein 57
chr1	43206900	43207508	609	*	Bowtie2_on_data_8_and_data_7__alignments_peak_1100	156	.	6.60163	15.661	12.4998	60	3' UTR	1	43215356	43222278	6923	1	149465	ENST00000428122.1	-7848	ENSG00000243710	CFAP57	cilia and flagella associated protein 57
chr1	43227236	43227453	218	*	Bowtie2_on_data_8_and_data_7__alignments_peak_1101	55	.	3.64694	5.50426	3.01676	171	Intron (ENST00000610710.4/149465, intron 18 of 23)	1	43215356	43222278	6923	1	149465	ENST00000428122.1	11880	ENSG00000243710	CFAP57	cilia and flagella associated protein 57
chr1	43270686	43271107	422	*	Bowtie2_on_data_8_and_data_7__alignments_peak_1102	80	.	4.01033	8.01412	5.29815	169	Promoter (<=1kb)	1	43171610	43270936	99327	2	10969	ENST00000461557.2	0	ENSG00000117395	EBNA1BP2	EBNA1 binding protein 2
chr1	43285384	43285713	330	*	Bowtie2_on_data_8_and_data_7__alignments_peak_1103	86	.	4.30619	8.65425	5.88935	109	Promoter (<=1kb)	1	43281877	43285581	3705	2	149466	ENST00000523677.6	0	ENSG00000253313	C1orf210	chromosome 1 open reading frame 210
chr1	43348560	43349612	1053	*	Bowtie2_on_data_8_and_data_7__alignments_peak_1104	222	.	6.56685	22.2395	18.8075	637	Promoter (<=1kb)	1	43349263	43352736	3474	1	4352	ENST00000643351.1	0	ENSG00000117400	MPL	MPL proto-oncogene, thrombopoietin receptor
chr1	43358262	43359176	915	*	Bowtie2_on_data_8_and_data_7__alignments_peak_1105	286	.	7.00134	28.625	24.9751	532	Promoter (<=1kb)	1	43354684	43358676	3993	2	105378687	ENST00000424948.2	0	ENSG00000234694	CDC20-DT	CDC20 divergent transcript
chr1	43366396	43367097	702	*	Bowtie2_on_data_8_and_data_7__alignments_peak_1106	89	.	3.10303	8.91553	6.13399	56	Promoter (<=1kb)	1	43363875	43366587	2713	2	64834	ENST00000470769.5	0	ENSG00000066322	ELOVL1	ELOVL fatty acid elongase 1
chr1	43367670	43368525	856	*	Bowtie2_on_data_8_and_data_7__alignments_peak_1107	315	.	6.02889	31.5569	27.8161	163	Promoter (<=1kb)	1	43363398	43367738	4341	2	64834	ENST00000621943.4	0	ENSG00000066322	ELOVL1	ELOVL fatty acid elongase 1
chr1	43373220	43373684	465	*	Bowtie2_on_data_8_and_data_7__alignments_peak_1108	56	.	3.48689	5.67038	3.16709	333	Distal Intergenic	1	43363398	43368074	4677	2	64834	ENST00000413844.3	-5146	ENSG00000066322	ELOVL1	ELOVL fatty acid elongase 1
chr1	43389894	43390123	230	*	Bowtie2_on_data_8_and_data_7__alignments_peak_1109	127	.	5.98014	12.7458	9.73089	67	Promoter (<=1kb)	1	43389896	43454247	64352	1	23334	ENST00000562955.2	0	ENSG00000198198	SZT2	SZT2 subunit of KICSTOR complex
chr1	43423358	43424111	754	*	Bowtie2_on_data_8_and_data_7__alignments_peak_1110	223	.	5.66315	22.3333	18.898	418	Promoter (2-3kb)	1	43420757	43429489	8733	1	23334	ENST00000470139.1	2601	ENSG00000198198	SZT2	SZT2 subunit of KICSTOR complex
chr1	43453384	43453871	488	*	Bowtie2_on_data_8_and_data_7__alignments_peak_1111	82	.	3.592	8.28629	5.55188	231	Promoter (<=1kb)	1	43451154	43453716	2563	2	81888	ENST00000372433.5	0	ENSG00000178922	HYI	hydroxypyruvate isomerase (putative)
chr1	43472588	43473125	538	*	Bowtie2_on_data_8_and_data_7__alignments_peak_1112	177	.	5.3406	17.7915	14.5361	271	Distal Intergenic	1	43451003	43453989	2987	2	81888	ENST00000583037.5	-18599	ENSG00000178922	HYI	hydroxypyruvate isomerase (putative)
chr1	43475705	43476251	547	*	Bowtie2_on_data_8_and_data_7__alignments_peak_1113	65	.	3.2137	6.59374	3.98906	147	Distal Intergenic	1	43451003	43453989	2987	2	81888	ENST00000583037.5	-21716	ENSG00000178922	HYI	hydroxypyruvate isomerase (putative)
chr1	43521092	43521330	239	*	Bowtie2_on_data_8_and_data_7__alignments_peak_1114	55	.	3.54537	5.55248	3.06027	130	Distal Intergenic	1	43525187	43553519	28333	1	5792	ENST00000496043.5	-3857	ENSG00000142949	PTPRF	protein tyrosine phosphatase receptor type F
chr1	43522915	43523428	514	*	Bowtie2_on_data_8_and_data_7__alignments_peak_1115	106	.	4.77081	10.6072	7.71396	429	Promoter (1-2kb)	1	43525187	43553519	28333	1	5792	ENST00000496043.5	-1759	ENSG00000142949	PTPRF	protein tyrosine phosphatase receptor type F
chr1	43530461	43530792	332	*	Bowtie2_on_data_8_and_data_7__alignments_peak_1116	42	.	2.65657	4.29522	1.9541	0	Promoter (<=1kb)	1	43530876	43579285	48410	1	5792	ENST00000617451.4	-84	ENSG00000142949	PTPRF	protein tyrosine phosphatase receptor type F
chr1	43549266	43549525	260	*	Bowtie2_on_data_8_and_data_7__alignments_peak_1117	61	.	2.57312	6.19107	3.6296	74	Intron (ENST00000496043.5/5792, intron 4 of 4)	1	43545076	43579284	34209	1	5792	ENST00000437607.1	4190	ENSG00000142949	PTPRF	protein tyrosine phosphatase receptor type F
chr1	43550007	43550366	360	*	Bowtie2_on_data_8_and_data_7__alignments_peak_1118	487	.	7.51032	48.7197	44.5547	180	Intron (ENST00000496043.5/5792, intron 4 of 4)	1	43545076	43579284	34209	1	5792	ENST00000437607.1	4931	ENSG00000142949	PTPRF	protein tyrosine phosphatase receptor type F
chr1	43557699	43557903	205	*	Bowtie2_on_data_8_and_data_7__alignments_peak_1119	36	.	2.45646	3.68701	1.45741	131	Intron (ENST00000617451.4/5792, intron 5 of 7)	1	43545076	43579284	34209	1	5792	ENST00000437607.1	12623	ENSG00000142949	PTPRF	protein tyrosine phosphatase receptor type F
chr1	43559450	43560378	929	*	Bowtie2_on_data_8_and_data_7__alignments_peak_1120	41	.	2.65084	4.12583	1.81358	244	Intron (ENST00000617451.4/5792, intron 5 of 7)	1	43545076	43579284	34209	1	5792	ENST00000437607.1	14374	ENSG00000142949	PTPRF	protein tyrosine phosphatase receptor type F
chr1	43582049	43582855	807	*	Bowtie2_on_data_8_and_data_7__alignments_peak_1121	410	.	7.70216	41.0058	37.0129	324	Promoter (<=1kb)	1	43582480	43591118	8639	1	5792	ENST00000467464.1	0	ENSG00000142949	PTPRF	protein tyrosine phosphatase receptor type F
chr1	43596974	43597434	461	*	Bowtie2_on_data_8_and_data_7__alignments_peak_1122	107	.	4.08147	10.7146	7.81552	166	Promoter (<=1kb)	1	43598074	43623666	25593	1	5792	ENST00000496447.5	-640	ENSG00000142949	PTPRF	protein tyrosine phosphatase receptor type F
chr1	43603073	43603368	296	*	Bowtie2_on_data_8_and_data_7__alignments_peak_1123	46	.	2.81652	4.66354	2.28039	153	Promoter (2-3kb)	1	43605582	43606868	1287	1	5792	ENST00000463041.1	-2214	ENSG00000142949	PTPRF	protein tyrosine phosphatase receptor type F
chr1	43649507	43650541	1035	*	Bowtie2_on_data_8_and_data_7__alignments_peak_1124	620	.	10.5912	62.0174	57.6233	661	Promoter (<=1kb)	1	43650149	43705518	55370	1	9682	ENST00000372396.4	0	ENSG00000066135	KDM4A	lysine demethylase 4A
chr1	43666586	43666864	279	*	Bowtie2_on_data_8_and_data_7__alignments_peak_1125	54	.	3.3808	5.46352	2.98025	218	Promoter (<=1kb)	1	43666285	43667062	778	1	9682	ENST00000472265.1	301	ENSG00000066135	KDM4A	lysine demethylase 4A
chr1	43691195	43691425	231	*	Bowtie2_on_data_8_and_data_7__alignments_peak_1126	44	.	3.25662	4.40198	2.04839	146	Promoter (<=1kb)	1	43690590	43692278	1689	1	9682	ENST00000481296.1	605	ENSG00000066135	KDM4A	lysine demethylase 4A
chr1	43707110	43707792	683	*	Bowtie2_on_data_8_and_data_7__alignments_peak_1127	130	.	4.81302	13.0539	10.0231	252	Promoter (<=1kb)	1	43685123	43707365	22243	2	100132774	ENST00000663424.1	0	NA	KDM4A-AS1	KDM4A antisense RNA 1
chr1	43763569	43763981	413	*	Bowtie2_on_data_8_and_data_7__alignments_peak_1128	221	.	6.85031	22.1066	18.6793	292	Intron (ENST00000645057.1/9682, intron 16 of 25)	1	43736369	43931092	194724	1	6487	ENST00000644287.1	27200	ENSG00000126091	ST3GAL3	ST3 beta-galactoside alpha-2,3-sialyltransferase 3
chr1	43767211	43767472	262	*	Bowtie2_on_data_8_and_data_7__alignments_peak_1129	92	.	4.17705	9.24231	6.44007	75	Intron (ENST00000645057.1/9682, intron 16 of 25)	1	43792102	43931127	139026	1	6487	ENST00000647503.1	-24630	ENSG00000126091	ST3GAL3	ST3 beta-galactoside alpha-2,3-sialyltransferase 3
chr1	43774539	43774822	284	*	Bowtie2_on_data_8_and_data_7__alignments_peak_1130	78	.	4.33933	7.83663	5.13286	77	Intron (ENST00000645057.1/9682, intron 16 of 25)	1	43792102	43931127	139026	1	6487	ENST00000647503.1	-17280	ENSG00000126091	ST3GAL3	ST3 beta-galactoside alpha-2,3-sialyltransferase 3
chr1	43783263	43784256	994	*	Bowtie2_on_data_8_and_data_7__alignments_peak_1131	500	.	10.0107	50.032	45.8418	464	Intron (ENST00000645057.1/9682, intron 16 of 25)	1	43792102	43931127	139026	1	6487	ENST00000647503.1	-7846	ENSG00000126091	ST3GAL3	ST3 beta-galactoside alpha-2,3-sialyltransferase 3
chr1	43821927	43822583	657	*	Bowtie2_on_data_8_and_data_7__alignments_peak_1132	110	.	5.67743	11.0121	8.09601	346	Intron (ENST00000645057.1/9682, intron 18 of 25)	1	43814927	43930953	116027	1	6487	ENST00000642780.1	7000	ENSG00000126091	ST3GAL3	ST3 beta-galactoside alpha-2,3-sialyltransferase 3
chr1	43835093	43835531	439	*	Bowtie2_on_data_8_and_data_7__alignments_peak_1133	55	.	2.89215	5.55525	3.06298	134	Promoter (2-3kb)	1	43838250	43931139	92890	1	6487	ENST00000644645.1	-2719	ENSG00000126091	ST3GAL3	ST3 beta-galactoside alpha-2,3-sialyltransferase 3
chr1	43836444	43836846	403	*	Bowtie2_on_data_8_and_data_7__alignments_peak_1134	260	.	6.63451	26.0432	22.477	119	Promoter (1-2kb)	1	43838250	43931139	92890	1	6487	ENST00000644645.1	-1404	ENSG00000126091	ST3GAL3	ST3 beta-galactoside alpha-2,3-sialyltransferase 3
chr1	43858222	43859070	849	*	Bowtie2_on_data_8_and_data_7__alignments_peak_1135	351	.	7.10324	35.1712	31.3289	446	3' UTR	1	43838622	43838683	62	1	102464830	ENST00000635807.1	19600	ENSG00000283477	MIR6079	microRNA 6079
chr1	43861208	43861742	535	*	Bowtie2_on_data_8_and_data_7__alignments_peak_1136	135	.	4.15738	13.5484	10.4908	241	Intron (ENST00000645057.1/9682, intron 19 of 25)	1	43879244	43930838	51595	1	6487	ENST00000645644.1	-17502	ENSG00000126091	ST3GAL3	ST3 beta-galactoside alpha-2,3-sialyltransferase 3
chr1	43885125	43885868	744	*	Bowtie2_on_data_8_and_data_7__alignments_peak_1137	588	.	10.5986	58.8931	54.5462	383	Intron (ENST00000645057.1/9682, intron 19 of 25)	1	43879244	43930838	51595	1	6487	ENST00000645644.1	5881	ENSG00000126091	ST3GAL3	ST3 beta-galactoside alpha-2,3-sialyltransferase 3
chr1	43902776	43903214	439	*	Bowtie2_on_data_8_and_data_7__alignments_peak_1138	41	.	2.97629	4.10383	1.81358	289	Intron (ENST00000645057.1/9682, intron 23 of 25)	1	43899588	43930176	30589	1	6487	ENST00000490502.1	3188	ENSG00000126091	ST3GAL3	ST3 beta-galactoside alpha-2,3-sialyltransferase 3
chr1	43914809	43915342	534	*	Bowtie2_on_data_8_and_data_7__alignments_peak_1139	46	.	2.89486	4.6621	2.27914	328	Intron (ENST00000645057.1/9682, intron 23 of 25)	1	43919102	43931057	11956	1	6487	ENST00000645670.1	-3760	ENSG00000126091	ST3GAL3	ST3 beta-galactoside alpha-2,3-sialyltransferase 3
chr1	43929643	43929995	353	*	Bowtie2_on_data_8_and_data_7__alignments_peak_1140	132	.	3.78284	13.2333	10.1935	145	Intron (ENST00000645057.1/9682, intron 25 of 25)	1	43933320	43937239	3920	1	9048	ENST00000414809.7	-3325	ENSG00000117407	ARTN	artemin
chr1	43933224	43933690	467	*	Bowtie2_on_data_8_and_data_7__alignments_peak_1141	67	.	2.61272	6.79946	4.17925	69	Promoter (<=1kb)	1	43933320	43937239	3920	1	9048	ENST00000414809.7	0	ENSG00000117407	ARTN	artemin
chr1	43934161	43934391	231	*	Bowtie2_on_data_8_and_data_7__alignments_peak_1142	101	.	3.10602	10.1345	7.27294	89	Promoter (<=1kb)	1	43934195	43936346	2152	1	9048	ENST00000479128.5	0	ENSG00000117407	ARTN	artemin
chr1	43946267	43947090	824	*	Bowtie2_on_data_8_and_data_7__alignments_peak_1143	464	.	9.13241	46.4091	42.2917	482	Promoter (<=1kb)	1	43944355	43946624	2270	2	101929609	ENST00000446167.3	0	ENSG00000288573	LOC101929609	uncharacterized LOC101929609
chr1	43972883	43973137	255	*	Bowtie2_on_data_8_and_data_7__alignments_peak_1144	36	.	2.37868	3.63757	1.41492	85	Promoter (1-2kb)	1	43974487	43976823	2337	1	533	ENST00000472505.6	-1350	ENSG00000117410	ATP6V0B	ATPase H+ transporting V0 subunit b
chr1	43980628	43980978	351	*	Bowtie2_on_data_8_and_data_7__alignments_peak_1145	55	.	2.96654	5.5626	3.06928	188	Promoter (<=1kb)	1	43979936	43991170	11235	1	8704	ENST00000309519.8	692	ENSG00000117411	B4GALT2	beta-1,4-galactosyltransferase 2
chr1	43991555	43992293	739	*	Bowtie2_on_data_8_and_data_7__alignments_peak_1146	137	.	4.04533	13.7142	10.6487	482	Promoter (<=1kb)	1	43991599	43996528	4930	1	149473	ENST00000372318.8	0	ENSG00000159214	CCDC24	coiled-coil domain containing 24
chr1	43995054	43995418	365	*	Bowtie2_on_data_8_and_data_7__alignments_peak_1147	41	.	2.25219	4.14482	1.8214	121	Promoter (<=1kb)	1	43995393	43995980	588	1	149473	ENST00000472562.1	0	ENSG00000159214	CCDC24	coiled-coil domain containing 24
chr1	44030039	44030692	654	*	Bowtie2_on_data_8_and_data_7__alignments_peak_1148	184	.	4.88438	18.407	15.1254	242	Promoter (<=1kb)	1	44030414	44040448	10035	1	107984948	ENST00000693417.1	0	ENSG00000230615	LOC107984948	uncharacterized LOC107984948
chr1	44047895	44048228	334	*	Bowtie2_on_data_8_and_data_7__alignments_peak_1149	37	.	2.68498	3.72827	1.49279	285	Promoter (<=1kb)	1	44047947	44052832	4886	1	128209	ENST00000656061.1	0	ENSG00000171872	KLF17	KLF transcription factor 17
chr1	44060023	44060449	427	*	Bowtie2_on_data_8_and_data_7__alignments_peak_1150	38	.	3.05446	3.88127	1.62397	338	Intron (ENST00000434244.5/128209, intron 4 of 6)	1	44051193	44076822	25630	1	128209	ENST00000609027.1	8830	ENSG00000171872	KLF17	KLF transcription factor 17
chr1	44139639	44140020	382	*	Bowtie2_on_data_8_and_data_7__alignments_peak_1151	50	.	3.48834	5.00255	2.56333	305	Promoter (1-2kb)	1	44137821	44141631	3811	2	105378952	ENST00000634670.1	1611	ENSG00000283039	KLF18	KLF transcription factor 18
chr1	44148387	44148640	254	*	Bowtie2_on_data_8_and_data_7__alignments_peak_1152	52	.	3.76599	5.24227	2.77973	146	Distal Intergenic	1	44137821	44141631	3811	2	105378952	ENST00000634670.1	-6756	ENSG00000283039	KLF18	KLF transcription factor 18
chr1	44154773	44155508	736	*	Bowtie2_on_data_8_and_data_7__alignments_peak_1153	175	.	6.66798	17.5728	14.3264	189	Exon (ENST00000423265.1/ENST00000423265.1, exon 1 of 1)	1	44137821	44141631	3811	2	105378952	ENST00000634670.1	-13142	ENSG00000283039	KLF18	KLF transcription factor 18
chr1	44219294	44219545	252	*	Bowtie2_on_data_8_and_data_7__alignments_peak_1154	45	.	2.86259	4.59211	2.21745	52	Promoter (<=1kb)	1	44219420	44220681	1262	1	55929	ENST00000494092.1	0	ENSG00000178028	DMAP1	DNA methyltransferase 1 associated protein 1
chr1	44327461	44328345	885	*	Bowtie2_on_data_8_and_data_7__alignments_peak_1155	673	.	11.6808	67.3434	62.8732	545	Intron (ENST00000372257.7/79033, intron 3 of 8)	1	44221070	44323043	101974	2	79033	ENST00000372259.9	-4418	ENSG00000117419	ERI3	ERI1 exoribonuclease family member 3
chr1	44406224	44406517	294	*	Bowtie2_on_data_8_and_data_7__alignments_peak_1156	44	.	3.05143	4.42518	2.06906	113	Promoter (<=1kb)	1	44405288	44651724	246437	1	55182	ENST00000372247.6	936	ENSG00000187147	RNF220	ring finger protein 220
chr1	44407488	44407755	268	*	Bowtie2_on_data_8_and_data_7__alignments_peak_1157	38	.	2.84443	3.86546	1.61029	217	Promoter (<=1kb)	1	44408702	44412121	3420	1	55182	ENST00000487332.1	-947	ENSG00000187147	RNF220	ring finger protein 220
chr1	44523309	44523524	216	*	Bowtie2_on_data_8_and_data_7__alignments_peak_1158	78	.	4.68571	7.86887	5.16278	165	Intron (ENST00000355387.6/55182, intron 2 of 14)	1	44545493	44545552	60	1	100847089	ENST00000581357.1	-21969	ENSG00000263381	MIR5584	microRNA 5584
chr1	44531942	44532591	650	*	Bowtie2_on_data_8_and_data_7__alignments_peak_1159	388	.	10.3894	38.8928	34.9545	338	Intron (ENST00000355387.6/55182, intron 2 of 14)	1	44545493	44545552	60	1	100847089	ENST00000581357.1	-12902	ENSG00000263381	MIR5584	microRNA 5584
chr1	44553877	44554319	443	*	Bowtie2_on_data_8_and_data_7__alignments_peak_1160	42	.	3.07938	4.28812	1.94788	328	Intron (ENST00000355387.6/55182, intron 2 of 14)	1	44545493	44545552	60	1	100847089	ENST00000581357.1	8384	ENSG00000263381	MIR5584	microRNA 5584
chr1	44567932	44568137	206	*	Bowtie2_on_data_8_and_data_7__alignments_peak_1161	36	.	2.83789	3.68737	1.45752	152	Intron (ENST00000355387.6/55182, intron 2 of 14)	1	44545493	44545552	60	1	100847089	ENST00000581357.1	22439	ENSG00000263381	MIR5584	microRNA 5584
chr1	44632178	44632463	286	*	Bowtie2_on_data_8_and_data_7__alignments_peak_1162	104	.	4.85623	10.4604	7.57545	99	Promoter (<=1kb)	1	44632235	44645081	12847	1	55182	ENST00000497469.5	0	ENSG00000187147	RNF220	ring finger protein 220
chr1	44655448	44655688	241	*	Bowtie2_on_data_8_and_data_7__alignments_peak_1163	52	.	3.25145	5.208	2.74867	45	Intron (ENST00000372242.7/107984950, intron 2 of 4)	1	44648308	44651723	3416	1	55182	ENST00000474956.1	7140	ENSG00000187147	RNF220	ring finger protein 220
chr1	44673887	44674788	902	*	Bowtie2_on_data_8_and_data_7__alignments_peak_1164	1020	.	12.9145	102.09	97.2534	371	Promoter (<=1kb)	1	44635238	44674459	39222	2	107984950	ENST00000372242.7	0	NA	LOC107984950	uncharacterized LOC107984950
chr1	44706940	44707532	593	*	Bowtie2_on_data_8_and_data_7__alignments_peak_1165	63	.	3.72834	6.37974	3.80235	145	Intron (ENST00000424484.5/339541, intron 4 of 5)	1	44700973	44724379	23407	1	339541	ENST00000434520.5	5967	ENSG00000198520	ARMH1	armadillo like helical domain containing 1
chr1	44721607	44722250	644	*	Bowtie2_on_data_8_and_data_7__alignments_peak_1166	134	.	4.39881	13.4588	10.4057	94	Promoter (<=1kb)	1	44721786	44721902	117	2	26828	ENST00000362507.1	0	ENSG00000199377	RNU5F-1	RNA, U5F small nuclear 1
chr1	44730549	44731470	922	*	Bowtie2_on_data_8_and_data_7__alignments_peak_1167	327	.	6.72445	32.7433	28.9678	356	Promoter (<=1kb)	1	44731055	44731170	116	2	26830	ENST00000363299.1	0	ENSG00000200169	RNU5D-1	RNA, U5D small nuclear 1
chr1	44738230	44738533	304	*	Bowtie2_on_data_8_and_data_7__alignments_peak_1168	69	.	3.35623	6.96194	4.32937	69	Promoter (1-2kb)	1	44739818	44757971	18154	1	11004	ENST00000452259.5	-1285	ENSG00000142945	KIF2C	kinesin family member 2C
chr1	44739427	44740030	604	*	Bowtie2_on_data_8_and_data_7__alignments_peak_1169	152	.	5.114	15.2817	12.139	241	Promoter (<=1kb)	1	44739818	44757971	18154	1	11004	ENST00000452259.5	0	ENSG00000142945	KIF2C	kinesin family member 2C
chr1	44775343	44775782	440	*	Bowtie2_on_data_8_and_data_7__alignments_peak_1170	60	.	3.17693	6.08383	3.53162	382	Promoter (<=1kb)	1	44775540	44778779	3240	1	6202	ENST00000396651.8	0	ENSG00000142937	RPS8	ribosomal protein S8
chr1	44793619	44794089	471	*	Bowtie2_on_data_8_and_data_7__alignments_peak_1171	242	.	6.80954	24.2987	20.7919	165	Distal Intergenic	1	44783585	44788170	4586	2	266675	ENST00000372207.4	-5449	ENSG00000142959	BEST4	bestrophin 4
chr1	44799787	44800422	636	*	Bowtie2_on_data_8_and_data_7__alignments_peak_1172	830	.	9.59943	83.0179	78.3579	315	Promoter (<=1kb)	1	44800377	44805990	5614	1	1263	ENST00000372201.5	0	ENSG00000173846	PLK3	polo like kinase 3
chr1	44807161	44808179	1019	*	Bowtie2_on_data_8_and_data_7__alignments_peak_1173	836	.	8.60068	83.6	78.9342	422	Promoter (<=1kb)	1	44805893	44807351	1459	2	343521	ENST00000339355.3	0	ENSG00000188396	DYNLT4	dynein light chain Tctex-type 4
chr1	44819380	44819696	317	*	Bowtie2_on_data_8_and_data_7__alignments_peak_1174	127	.	4.46455	12.7259	9.71219	118	Distal Intergenic	1	44819844	44823260	3417	2	8643	ENST00000438067.5	3564	ENSG00000117425	PTCH2	patched 2
chr1	44820222	44820923	702	*	Bowtie2_on_data_8_and_data_7__alignments_peak_1175	79	.	3.55984	7.95718	5.24495	58	Promoter (2-3kb)	1	44819844	44823260	3417	2	8643	ENST00000438067.5	2337	ENSG00000117425	PTCH2	patched 2
chr1	44827894	44828103	210	*	Bowtie2_on_data_8_and_data_7__alignments_peak_1176	53	.	3.22168	5.35562	2.88222	96	Exon (ENST00000447098.6/8643, exon 14 of 23)	1	44819844	44823260	3417	2	8643	ENST00000438067.5	-4634	ENSG00000117425	PTCH2	patched 2
chr1	44924994	44925242	249	*	Bowtie2_on_data_8_and_data_7__alignments_peak_1177	91	.	5.23584	9.15004	6.35337	104	Promoter (1-2kb)	1	44850776	44926655	75880	2	8891	ENST00000439363.5	1413	ENSG00000070785	EIF2B3	eukaryotic translation initiation factor 2B subunit gamma
chr1	44986357	44986787	431	*	Bowtie2_on_data_8_and_data_7__alignments_peak_1178	106	.	5.45731	10.6059	7.71302	188	Promoter (<=1kb)	1	44850522	44986595	136074	2	8891	ENST00000360403.7	0	ENSG00000070785	EIF2B3	eukaryotic translation initiation factor 2B subunit gamma
chr1	45011225	45011448	224	*	Bowtie2_on_data_8_and_data_7__alignments_peak_1179	59	.	3.13555	5.9825	3.43844	187	Promoter (<=1kb)	1	45002548	45011324	8777	2	79654	ENST00000372172.5	0	ENSG00000126107	HECTD3	HECT domain E3 ubiquitin protein ligase 3
chr1	45018717	45019220	504	*	Bowtie2_on_data_8_and_data_7__alignments_peak_1180	82	.	4.37431	8.20009	5.47117	96	Exon (ENST00000359600.6/57643, exon 14 of 14)	1	45014547	45015405	859	1	7389	ENST00000465678.1	4170	ENSG00000126088	UROD	uroporphyrinogen decarboxylase
chr1	45101747	45102021	275	*	Bowtie2_on_data_8_and_data_7__alignments_peak_1181	70	.	4.56429	7.06837	4.42764	153	Intron (ENST00000359600.6/57643, intron 1 of 13)	1	45014547	45015405	859	1	7389	ENST00000465678.1	87200	ENSG00000126088	UROD	uroporphyrinogen decarboxylase
chr1	45162400	45162877	478	*	Bowtie2_on_data_8_and_data_7__alignments_peak_1182	115	.	6.18452	11.5297	8.58143	225	Intron (ENST00000359600.6/57643, intron 1 of 13)	1	45016399	45206605	190207	2	57643	ENST00000359600.6	43728	ENSG00000162415	ZSWIM5	zinc finger SWIM-type containing 5
chr1	45179970	45180541	572	*	Bowtie2_on_data_8_and_data_7__alignments_peak_1183	418	.	11.8589	41.8117	37.7991	296	Intron (ENST00000359600.6/57643, intron 1 of 13)	1	45016399	45206605	190207	2	57643	ENST00000359600.6	26064	ENSG00000162415	ZSWIM5	zinc finger SWIM-type containing 5
chr1	45206150	45206899	750	*	Bowtie2_on_data_8_and_data_7__alignments_peak_1184	72	.	4.66636	7.23708	4.58377	413	Promoter (<=1kb)	1	45016399	45206605	190207	2	57643	ENST00000359600.6	0	ENSG00000162415	ZSWIM5	zinc finger SWIM-type containing 5
chr1	45303567	45304196	630	*	Bowtie2_on_data_8_and_data_7__alignments_peak_1185	322	.	8.34903	32.2415	28.4807	458	Promoter (<=1kb)	1	45303910	45305619	1710	1	400752	ENST00000626198.1	0	ENSG00000281912	LINC01144	long intergenic non-protein coding RNA 1144
chr1	45333291	45333495	205	*	Bowtie2_on_data_8_and_data_7__alignments_peak_1186	32	.	2.53832	3.29983	1.18036	125	Promoter (<=1kb)	1	45332223	45333324	1102	2	4595	ENST00000478796.5	0	ENSG00000132781	MUTYH	mutY DNA glycosylase
chr1	45339672	45340483	812	*	Bowtie2_on_data_8_and_data_7__alignments_peak_1187	106	.	4.51473	10.6584	7.76258	170	Promoter (<=1kb)	1	45340052	45342761	2710	1	114034	ENST00000477731.5	0	ENSG00000132773	TOE1	target of EGR1, exonuclease
chr1	45348822	45349050	229	*	Bowtie2_on_data_8_and_data_7__alignments_peak_1188	47	.	3.12615	4.75953	2.36541	180	Intron (ENST00000671898.1/4595, intron 5 of 20)	1	45341296	45342859	1564	1	114034	ENST00000460057.1	7526	ENSG00000132773	TOE1	target of EGR1, exonuclease
chr1	45411264	45411646	383	*	Bowtie2_on_data_8_and_data_7__alignments_peak_1189	62	.	4.21319	6.21624	3.65263	312	Intron (ENST00000671898.1/4595, intron 3 of 20)	1	45398733	45457621	58889	2	10420	ENST00000493974.1	45975	ENSG00000070759	TESK2	testis associated actin remodelling kinase 2
chr1	45490855	45491629	775	*	Bowtie2_on_data_8_and_data_7__alignments_peak_1190	629	.	11.3881	62.989	58.5809	469	Promoter (<=1kb)	1	45343883	45491163	147281	2	10420	ENST00000372086.4	0	ENSG00000070759	TESK2	testis associated actin remodelling kinase 2
chr1	45500028	45500336	309	*	Bowtie2_on_data_8_and_data_7__alignments_peak_1191	150	.	5.73145	15.0002	11.8711	84	Promoter (<=1kb)	1	45493866	45500073	6208	2	126661	ENST00000629482.3	0	ENSG00000280670	CCDC163	CCDC163 homolog
chr1	45521651	45522347	697	*	Bowtie2_on_data_8_and_data_7__alignments_peak_1192	178	.	5.49262	17.874	14.6144	486	Promoter (<=1kb)	1	45510914	45521938	11025	2	5052	ENST00000447184.6	0	ENSG00000117450	PRDX1	peroxiredoxin 1
chr1	45550719	45551265	547	*	Bowtie2_on_data_8_and_data_7__alignments_peak_1193	172	.	6.17237	17.2866	14.0521	274	Promoter (<=1kb)	1	45550783	45570048	19266	1	10327	ENST00000621846.4	0	ENSG00000117448	AKR1A1	aldo-keto reductase family 1 member A1
chr1	45557454	45557708	255	*	Bowtie2_on_data_8_and_data_7__alignments_peak_1194	64	.	3.55017	6.49777	3.91077	206	Intron (ENST00000372070.7/10327, intron 2 of 9)	1	45551068	45567588	16521	1	10327	ENST00000471651.1	6386	ENSG00000117448	AKR1A1	aldo-keto reductase family 1 member A1
chr1	45570309	45570585	277	*	Bowtie2_on_data_8_and_data_7__alignments_peak_1195	65	.	3.83983	6.59759	3.99242	43	Promoter (1-2kb)	1	45569050	45570045	996	1	10327	ENST00000475985.1	1259	ENSG00000117448	AKR1A1	aldo-keto reductase family 1 member A1
chr1	45583396	45585043	1648	*	Bowtie2_on_data_8_and_data_7__alignments_peak_1196	365	.	7.33741	36.567	32.689	262	Promoter (<=1kb)	1	45583846	45615131	31286	1	4678	ENST00000437901.6	0	ENSG00000132780	NASP	nuclear autoantigenic sperm protein
chr1	45644259	45644477	219	*	Bowtie2_on_data_8_and_data_7__alignments_peak_1197	65	.	4.25412	6.55006	3.95852	179	Promoter (1-2kb)	1	45645816	45646197	382	2	728963	ENST00000432472.1	1720	NA	RPS15AP10	ribosomal protein S15a pseudogene 10
chr1	45686277	45687302	1026	*	Bowtie2_on_data_8_and_data_7__alignments_peak_1198	279	.	6.92478	27.9051	24.277	455	Promoter (<=1kb)	1	45627304	45686533	59230	2	60313	ENST00000355105.8	0	ENSG00000159592	GPBP1L1	GC-rich promoter binding protein 1 like 1
chr1	45750297	45751196	900	*	Bowtie2_on_data_8_and_data_7__alignments_peak_1199	256	.	8.24953	25.6006	22.0495	262	Promoter (<=1kb)	1	45694324	45750650	56327	2	3652	ENST00000359942.8	0	ENSG00000197429	IPP	intracisternal A particle-promoted polypeptide
chr1	45758704	45758946	243	*	Bowtie2_on_data_8_and_data_7__alignments_peak_1200	33	.	2.90408	3.32202	1.19805	77	Distal Intergenic	1	45698711	45750653	51943	2	3652	ENST00000396478.4	-8051	ENSG00000197429	IPP	intracisternal A particle-promoted polypeptide
chr1	45802852	45803095	244	*	Bowtie2_on_data_8_and_data_7__alignments_peak_1201	132	.	5.46369	13.2223	10.1831	84	Promoter (<=1kb)	1	45803612	46036122	232511	1	23139	ENST00000361297.7	-517	ENSG00000086015	MAST2	microtubule associated serine/threonine kinase 2
chr1	45803365	45803841	477	*	Bowtie2_on_data_8_and_data_7__alignments_peak_1202	86	.	4.31584	8.67478	5.90852	302	Promoter (<=1kb)	1	45803612	46036122	232511	1	23139	ENST00000361297.7	0	ENSG00000086015	MAST2	microtubule associated serine/threonine kinase 2
chr1	45871992	45872224	233	*	Bowtie2_on_data_8_and_data_7__alignments_peak_1203	32	.	2.86094	3.25641	1.14394	22	Intron (ENST00000470809.1/23139, intron 3 of 4)	1	45913588	46030759	117172	1	23139	ENST00000372008.6	-41364	ENSG00000086015	MAST2	microtubule associated serine/threonine kinase 2
chr1	45881386	45881982	597	*	Bowtie2_on_data_8_and_data_7__alignments_peak_1204	82	.	5.12074	8.29394	5.55891	165	Intron (ENST00000470809.1/23139, intron 3 of 4)	1	45913588	46030759	117172	1	23139	ENST00000372008.6	-31606	ENSG00000086015	MAST2	microtubule associated serine/threonine kinase 2
chr1	45906869	45907148	280	*	Bowtie2_on_data_8_and_data_7__alignments_peak_1205	49	.	3.69774	4.91239	2.48225	176	Intron (ENST00000470809.1/23139, intron 4 of 4)	1	45913588	46030759	117172	1	23139	ENST00000372008.6	-6440	ENSG00000086015	MAST2	microtubule associated serine/threonine kinase 2
chr1	45961582	45961957	376	*	Bowtie2_on_data_8_and_data_7__alignments_peak_1206	62	.	4.24414	6.26689	3.69906	134	Promoter (2-3kb)	1	45959386	46011109	51724	1	23139	ENST00000482881.1	2196	ENSG00000086015	MAST2	microtubule associated serine/threonine kinase 2
chr1	45979338	45979717	380	*	Bowtie2_on_data_8_and_data_7__alignments_peak_1207	69	.	4.19579	6.99781	4.36253	181	Intron (ENST00000361297.7/23139, intron 5 of 28)	1	45959386	46011109	51724	1	23139	ENST00000482881.1	19952	ENSG00000086015	MAST2	microtubule associated serine/threonine kinase 2
chr1	46019305	46019715	411	*	Bowtie2_on_data_8_and_data_7__alignments_peak_1208	39	.	3.23056	3.98495	1.71304	30	Promoter (2-3kb)	1	46021965	46024364	2400	1	23139	ENST00000467367.5	-2250	ENSG00000086015	MAST2	microtubule associated serine/threonine kinase 2
chr1	46039634	46040018	385	*	Bowtie2_on_data_8_and_data_7__alignments_peak_1209	95	.	4.42981	9.52727	6.70254	148	Distal Intergenic	1	46033868	46034420	553	1	23139	ENST00000492813.1	5766	ENSG00000086015	MAST2	microtubule associated serine/threonine kinase 2
chr1	46068372	46068646	275	*	Bowtie2_on_data_8_and_data_7__alignments_peak_1210	36	.	3.03807	3.68421	1.45469	91	Intron (ENST00000262741.10/8503, intron 3 of 9)	1	46042641	46057434	14794	2	8503	ENST00000488808.1	-10938	ENSG00000117461	PIK3R3	phosphoinositide-3-kinase regulatory subunit 3
chr1	46132590	46133389	800	*	Bowtie2_on_data_8_and_data_7__alignments_peak_1211	648	.	10.8278	64.8264	60.3918	313	Promoter (<=1kb)	1	46040140	46132629	92490	2	8503	ENST00000262741.10	0	ENSG00000117461	PIK3R3	phosphoinositide-3-kinase regulatory subunit 3
chr1	46171323	46172244	922	*	Bowtie2_on_data_8_and_data_7__alignments_peak_1212	165	.	5.04582	16.5065	13.307	473	Promoter (2-3kb)	1	46175073	46185298	10226	1	10103	ENST00000498443.5	-2829	ENSG00000117472	TSPAN1	tetraspanin 1
chr1	46180143	46180666	524	*	Bowtie2_on_data_8_and_data_7__alignments_peak_1213	148	.	3.7914	14.8387	11.7174	228	Promoter (2-3kb)	1	46183433	46184882	1450	1	10103	ENST00000482143.5	-2767	ENSG00000117472	TSPAN1	tetraspanin 1
chr1	46183015	46183779	765	*	Bowtie2_on_data_8_and_data_7__alignments_peak_1214	417	.	6.43409	41.7559	37.7446	495	Promoter (<=1kb)	1	46183433	46184882	1450	1	10103	ENST00000482143.5	0	ENSG00000117472	TSPAN1	tetraspanin 1
chr1	46197879	46198381	503	*	Bowtie2_on_data_8_and_data_7__alignments_peak_1215	99	.	4.35046	9.9529	7.10246	102	Promoter (<=1kb)	1	46188687	46198134	9448	2	55624	ENST00000396420.8	0	ENSG00000085998	POMGNT1	protein O-linked mannose N-acetylglucosaminyltransferase 1 (beta 1,2-)
chr1	46198706	46199085	380	*	Bowtie2_on_data_8_and_data_7__alignments_peak_1216	45	.	2.86259	4.59211	2.21745	74	Promoter (<=1kb)	1	46188687	46198915	10229	2	55624	ENST00000685275.1	0	ENSG00000085998	POMGNT1	protein O-linked mannose N-acetylglucosaminyltransferase 1 (beta 1,2-)
chr1	46218605	46218830	226	*	Bowtie2_on_data_8_and_data_7__alignments_peak_1217	115	.	5.22055	11.5849	8.63382	54	Promoter (1-2kb)	1	46188697	46220302	31606	2	55624	ENST00000693223.1	1472	ENSG00000085998	POMGNT1	protein O-linked mannose N-acetylglucosaminyltransferase 1 (beta 1,2-)
chr1	46223578	46223860	283	*	Bowtie2_on_data_8_and_data_7__alignments_peak_1218	91	.	4.51831	9.10073	6.30725	90	Distal Intergenic	1	46188683	46220305	31623	2	55624	ENST00000371992.1	-3273	ENSG00000085998	POMGNT1	protein O-linked mannose N-acetylglucosaminyltransferase 1 (beta 1,2-)
chr1	46241517	46242124	608	*	Bowtie2_on_data_8_and_data_7__alignments_peak_1219	96	.	4.46717	9.61074	6.78067	354	Distal Intergenic	1	46246461	46248584	2124	1	8438	ENST00000661174.1	-4337	ENSG00000085999	RAD54L	RAD54 like
chr1	46247119	46247937	819	*	Bowtie2_on_data_8_and_data_7__alignments_peak_1220	355	.	8.91592	35.5093	31.6577	278	Promoter (<=1kb)	1	46247688	46261358	13671	1	8438	ENST00000463715.5	0	ENSG00000085999	RAD54L	RAD54 like
chr1	46303322	46303926	605	*	Bowtie2_on_data_8_and_data_7__alignments_peak_1221	313	.	8.22727	31.3609	27.6256	257	Promoter (<=1kb)	1	46277462	46303616	26155	2	10489	ENST00000617190.5	0	ENSG00000132128	LRRC41	leucine rich repeat containing 41
chr1	46340393	46341105	713	*	Bowtie2_on_data_8_and_data_7__alignments_peak_1222	235	.	6.88738	23.5959	20.1146	471	Promoter (<=1kb)	1	46340789	46365152	24364	1	387338	ENST00000307089.7	0	ENSG00000117481	NSUN4	NOP2/Sun RNA methyltransferase 4
chr1	46348276	46348489	214	*	Bowtie2_on_data_8_and_data_7__alignments_peak_1223	56	.	3.46182	5.62172	3.12295	39	Intron (ENST00000307089.7/387338, intron 2 of 4)	1	46344012	46345374	1363	1	387338	ENST00000475281.1	4264	ENSG00000117481	NSUN4	NOP2/Sun RNA methyltransferase 4
chr1	46402019	46402510	492	*	Bowtie2_on_data_8_and_data_7__alignments_peak_1224	128	.	5.01886	12.8972	9.87436	337	Exon (ENST00000243167.9/2166, exon 2 of 15)	1	46405723	46413848	8126	1	2166	ENST00000484697.5	-3213	ENSG00000117480	FAAH	fatty acid amide hydrolase
chr1	46442485	46442729	245	*	Bowtie2_on_data_8_and_data_7__alignments_peak_1225	61	.	3.75908	6.1908	3.62951	188	Promoter (<=1kb)	1	46442829	46482493	39665	1	729041	ENST00000635606.3	-100	NA	FAAHP1	fatty acid amide hydrolase pseudogene 1
chr1	46465429	46465831	403	*	Bowtie2_on_data_8_and_data_7__alignments_peak_1226	30	.	2.55933	3.05837	0.981279	126	Intron (ENST00000635606.3/729041, intron 1 of 1)	1	46446600	46451317	4718	2	101929651	ENST00000634819.2	-14112	ENSG00000224863	LINC01398	long intergenic non-protein coding RNA 1398
chr1	46489091	46489375	285	*	Bowtie2_on_data_8_and_data_7__alignments_peak_1227	53	.	3.20827	5.32769	2.85685	136	Promoter (<=1kb)	1	46489836	46516216	26381	1	127343	ENST00000360032.4	-461	ENSG00000197587	DMBX1	diencephalon/mesencephalon homeobox 1
chr1	46517074	46517522	449	*	Bowtie2_on_data_8_and_data_7__alignments_peak_1228	279	.	6.8109	27.9951	24.3639	153	Distal Intergenic	1	46506996	46514212	7217	1	127343	ENST00000371956.8	10078	ENSG00000197587	DMBX1	diencephalon/mesencephalon homeobox 1
chr1	46520231	46520676	446	*	Bowtie2_on_data_8_and_data_7__alignments_peak_1229	55	.	2.77826	5.59259	3.09638	339	Distal Intergenic	1	46506996	46514212	7217	1	127343	ENST00000371956.8	13235	ENSG00000197587	DMBX1	diencephalon/mesencephalon homeobox 1
chr1	46524074	46524350	277	*	Bowtie2_on_data_8_and_data_7__alignments_peak_1230	50	.	2.91207	5.06132	2.61643	218	Distal Intergenic	1	46532166	46535515	3350	2	105378696	ENST00000697682.1	11165	ENSG00000282881	TMEM275	transmembrane protein 275
chr1	46603709	46604401	693	*	Bowtie2_on_data_8_and_data_7__alignments_peak_1231	291	.	8.37787	29.1055	25.44	597	Promoter (<=1kb)	1	46557407	46604268	46862	2	8569	ENST00000371945.10	0	ENSG00000079277	MKNK1	MAPK interacting serine/threonine kinase 1
chr1	46611623	46612279	657	*	Bowtie2_on_data_8_and_data_7__alignments_peak_1232	514	.	8.56932	51.4985	47.2796	361	Promoter (2-3kb)	1	46607719	46615133	7415	2	148932	ENST00000271139.13	2854	ENSG00000142961	MOB3C	MOB kinase activator 3C
chr1	46719106	46719543	438	*	Bowtie2_on_data_8_and_data_7__alignments_peak_1233	224	.	7.15766	22.4329	18.994	172	Promoter (<=1kb)	1	46674659	46719139	44481	2	9813	ENST00000674268.1	0	ENSG00000159658	EFCAB14	EF-hand calcium binding domain 14
chr1	46735677	46735968	292	*	Bowtie2_on_data_8_and_data_7__alignments_peak_1234	82	.	5.12074	8.29394	5.55891	14	Distal Intergenic	1	46694069	46719146	25078	2	9813	ENST00000674302.1	-16531	ENSG00000159658	EFCAB14	EF-hand calcium binding domain 14
chr1	46756652	46758105	1454	*	Bowtie2_on_data_8_and_data_7__alignments_peak_1235	251	.	7.11838	25.1869	21.6495	817	Promoter (<=1kb)	1	46757838	46810850	53013	1	105378699	ENST00000546128.5	0	NA	LOC105378699	uncharacterized LOC105378699
chr1	46778500	46778800	301	*	Bowtie2_on_data_8_and_data_7__alignments_peak_1236	74	.	4.80706	7.46835	4.79002	187	Intron (ENST00000546128.5/105378699, intron 5 of 5)	1	46798998	46814759	15762	1	1580	ENST00000640628.1	-20198	ENSG00000142973	CYP4B1	cytochrome P450 family 4 subfamily B member 1
chr1	46790916	46791231	316	*	Bowtie2_on_data_8_and_data_7__alignments_peak_1237	40	.	3.26709	4.04177	1.76226	288	Intron (ENST00000546128.5/105378699, intron 5 of 5)	1	46798998	46814759	15762	1	1580	ENST00000640628.1	-7767	ENSG00000142973	CYP4B1	cytochrome P450 family 4 subfamily B member 1
chr1	46857664	46857994	331	*	Bowtie2_on_data_8_and_data_7__alignments_peak_1238	74	.	4.61271	7.44138	4.77266	92	Intron (ENST00000505841.5/163720, intron 9 of 11)	1	46817048	46819015	1968	1	1580	ENST00000497005.1	40616	ENSG00000142973	CYP4B1	cytochrome P450 family 4 subfamily B member 1
chr1	46894838	46895198	361	*	Bowtie2_on_data_8_and_data_7__alignments_peak_1239	49	.	3.69774	4.91239	2.48225	167	Intron (ENST00000505841.5/163720, intron 2 of 11)	1	46843178	46900434	57257	2	163720	ENST00000423332.1	5236	ENSG00000154198	CYP4Z2P	cytochrome P450 family 4 subfamily Z member 2, pseudogene
chr1	46983689	46983898	210	*	Bowtie2_on_data_8_and_data_7__alignments_peak_1240	41	.	3.32797	4.13632	1.81358	105	Distal Intergenic	1	47023669	47050751	27083	1	260293	ENST00000371901.4	-39771	ENSG00000186377	CYP4X1	cytochrome P450 family 4 subfamily X member 1
chr1	47006659	47006967	309	*	Bowtie2_on_data_8_and_data_7__alignments_peak_1241	65	.	4.43729	6.58146	3.97749	74	Distal Intergenic	1	47023669	47050751	27083	1	260293	ENST00000371901.4	-16702	ENSG00000186377	CYP4X1	cytochrome P450 family 4 subfamily X member 1
chr1	47021759	47022177	419	*	Bowtie2_on_data_8_and_data_7__alignments_peak_1242	54	.	3.73645	5.42458	2.9446	52	Promoter (1-2kb)	1	47023669	47050751	27083	1	260293	ENST00000371901.4	-1492	ENSG00000186377	CYP4X1	cytochrome P450 family 4 subfamily X member 1
chr1	47031305	47031541	237	*	Bowtie2_on_data_8_and_data_7__alignments_peak_1243	34	.	2.89596	3.46051	1.26259	119	Exon (ENST00000371901.4/260293, exon 3 of 12)	1	47036108	47039723	3616	1	260293	ENST00000466294.1	-4567	ENSG00000186377	CYP4X1	cytochrome P450 family 4 subfamily X member 1
chr1	47069221	47069420	200	*	Bowtie2_on_data_8_and_data_7__alignments_peak_1244	57	.	4.06751	5.72853	3.20644	124	Promoter (1-2kb)	1	47067231	47118318	51088	1	199974	ENST00000334194.4	1990	ENSG00000186160	CYP4Z1	cytochrome P450 family 4 subfamily Z member 1
chr1	47107911	47108264	354	*	Bowtie2_on_data_8_and_data_7__alignments_peak_1245	155	.	7.76526	15.5509	12.3945	129	Intron (ENST00000334194.4/199974, intron 9 of 11)	1	47115439	47118064	2626	1	199974	ENST00000471598.1	-7175	ENSG00000186160	CYP4Z1	cytochrome P450 family 4 subfamily Z member 1
chr1	47173920	47174131	212	*	Bowtie2_on_data_8_and_data_7__alignments_peak_1246	36	.	2.90695	3.63926	1.41621	23	Intron (ENST00000444042.2/ENST00000444042.2, intron 3 of 3)	1	47179250	47180339	1090	1	100874253	ENST00000429328.2	-5119	ENSG00000224805	LINC00853	long intergenic non-protein coding RNA 853
chr1	47179350	47179576	227	*	Bowtie2_on_data_8_and_data_7__alignments_peak_1247	54	.	3.18343	5.48072	2.99564	116	Promoter (<=1kb)	1	47179250	47180339	1090	1	100874253	ENST00000429328.2	100	ENSG00000224805	LINC00853	long intergenic non-protein coding RNA 853
chr1	47190265	47190543	279	*	Bowtie2_on_data_8_and_data_7__alignments_peak_1248	84	.	3.86376	8.48273	5.72939	57	Promoter (<=1kb)	1	47183582	47190036	6455	2	10158	ENST00000294338.7	-229	ENSG00000162366	PDZK1IP1	PDZK1 interacting protein 1
chr1	47208141	47208410	270	*	Bowtie2_on_data_8_and_data_7__alignments_peak_1249	56	.	3.73395	5.65711	3.15506	8	Distal Intergenic	1	47218688	47224076	5389	2	6886	ENST00000459729.1	15666	ENSG00000162367	TAL1	TAL bHLH transcription factor 1, erythroid differentiation factor
chr1	47313748	47314464	717	*	Bowtie2_on_data_8_and_data_7__alignments_peak_1250	390	.	9.74746	39.0053	35.064	491	Promoter (<=1kb)	1	47250139	47314147	64009	2	6491	ENST00000360380.7	0	ENSG00000123473	STIL	STIL centriolar assembly protein
chr1	47325705	47326124	420	*	Bowtie2_on_data_8_and_data_7__alignments_peak_1251	123	.	5.76849	12.3319	9.34071	75	Distal Intergenic	1	47333790	47378839	45050	1	51727	ENST00000371873.10	-7666	ENSG00000162368	CMPK1	cytidine/uridine monophosphate kinase 1
chr1	47333653	47334708	1056	*	Bowtie2_on_data_8_and_data_7__alignments_peak_1252	77	.	4.16416	7.78018	5.08027	71	Promoter (<=1kb)	1	47333790	47378839	45050	1	51727	ENST00000371873.10	0	ENSG00000162368	CMPK1	cytidine/uridine monophosphate kinase 1
chr1	47409576	47409846	271	*	Bowtie2_on_data_8_and_data_7__alignments_peak_1253	53	.	3.68875	5.34403	2.87158	213	Promoter (1-2kb)	1	47380928	47408477	27550	2	102724077	ENST00000420876.1	-1099	NA	LINC01389	long intergenic non-protein coding RNA 1389
chr1	47437489	47438026	538	*	Bowtie2_on_data_8_and_data_7__alignments_peak_1254	92	.	4.42263	9.20532	6.40529	308	Promoter (<=1kb)	1	47438044	47440691	2648	1	2306	ENST00000334793.6	-18	ENSG00000186564	FOXD2	forkhead box D2
chr1	47561562	47562094	533	*	Bowtie2_on_data_8_and_data_7__alignments_peak_1255	210	.	6.97184	21.0261	17.6405	97	Distal Intergenic	1	47438044	47440691	2648	1	2306	ENST00000334793.6	123518	ENSG00000186564	FOXD2	forkhead box D2
chr1	47569701	47570131	431	*	Bowtie2_on_data_8_and_data_7__alignments_peak_1256	119	.	5.07633	11.9791	9.00723	318	Distal Intergenic	1	47688463	47704029	15567	1	107984953	ENST00000454285.2	-118332	ENSG00000227947	LINC01738	long intergenic non-protein coding RNA 1738
chr1	47650289	47650636	348	*	Bowtie2_on_data_8_and_data_7__alignments_peak_1257	463	.	11.0515	46.317	42.2018	94	Distal Intergenic	1	47688463	47704029	15567	1	107984953	ENST00000454285.2	-37827	ENSG00000227947	LINC01738	long intergenic non-protein coding RNA 1738
chr1	47686942	47687186	245	*	Bowtie2_on_data_8_and_data_7__alignments_peak_1258	60	.	3.94577	6.02479	3.4773	91	Promoter (1-2kb)	1	47688463	47704029	15567	1	107984953	ENST00000454285.2	-1277	ENSG00000227947	LINC01738	long intergenic non-protein coding RNA 1738
chr1	47690035	47690272	238	*	Bowtie2_on_data_8_and_data_7__alignments_peak_1259	44	.	3.43584	4.49666	2.13251	57	Promoter (1-2kb)	1	47688463	47704029	15567	1	107984953	ENST00000454285.2	1572	ENSG00000227947	LINC01738	long intergenic non-protein coding RNA 1738
chr1	47737169	47737383	215	*	Bowtie2_on_data_8_and_data_7__alignments_peak_1260	37	.	3.08127	3.75191	1.51313	26	Distal Intergenic	1	47761132	47765547	4416	2	388630	ENST00000438589.1	28164	ENSG00000269113	TRABD2B	TraB domain containing 2B
chr1	47785705	47786102	398	*	Bowtie2_on_data_8_and_data_7__alignments_peak_1261	37	.	2.95149	3.7126	1.47971	0	Intron (ENST00000606738.3/388630, intron 4 of 6)	1	47761132	47765547	4416	2	388630	ENST00000438589.1	-20158	ENSG00000269113	TRABD2B	TraB domain containing 2B
chr1	47796378	47796905	528	*	Bowtie2_on_data_8_and_data_7__alignments_peak_1262	57	.	3.66089	5.76517	3.24005	234	Intron (ENST00000606738.3/388630, intron 3 of 6)	1	47761132	47765547	4416	2	388630	ENST00000438589.1	-30831	ENSG00000269113	TRABD2B	TraB domain containing 2B
chr1	47828155	47828376	222	*	Bowtie2_on_data_8_and_data_7__alignments_peak_1263	42	.	3.17846	4.27041	1.93216	220	Intron (ENST00000606738.3/388630, intron 2 of 6)	1	47761132	47765547	4416	2	388630	ENST00000438589.1	-62608	ENSG00000269113	TRABD2B	TraB domain containing 2B
chr1	47839908	47840140	233	*	Bowtie2_on_data_8_and_data_7__alignments_peak_1264	34	.	2.88632	3.44527	1.24953	68	Intron (ENST00000606738.3/388630, intron 2 of 6)	1	47761132	47765547	4416	2	388630	ENST00000438589.1	-74361	ENSG00000269113	TRABD2B	TraB domain containing 2B
chr1	47894802	47895075	274	*	Bowtie2_on_data_8_and_data_7__alignments_peak_1265	92	.	4.74914	9.25102	6.44803	113	Intron (ENST00000606738.3/388630, intron 2 of 6)	1	47775238	47994212	218975	2	388630	ENST00000435576.2	99137	ENSG00000269113	TRABD2B	TraB domain containing 2B
chr1	47941235	47941552	318	*	Bowtie2_on_data_8_and_data_7__alignments_peak_1266	70	.	4.38756	7.05552	4.41592	104	Intron (ENST00000606738.3/388630, intron 2 of 6)	1	47775238	47994212	218975	2	388630	ENST00000435576.2	52660	ENSG00000269113	TRABD2B	TraB domain containing 2B
chr1	47942123	47942375	253	*	Bowtie2_on_data_8_and_data_7__alignments_peak_1267	86	.	4.94993	8.64926	5.88469	144	Intron (ENST00000606738.3/388630, intron 2 of 6)	1	47775238	47994212	218975	2	388630	ENST00000435576.2	51837	ENSG00000269113	TRABD2B	TraB domain containing 2B
chr1	47984400	47984624	225	*	Bowtie2_on_data_8_and_data_7__alignments_peak_1268	53	.	3.71244	5.38408	2.90776	68	Intron (ENST00000606738.3/388630, intron 2 of 6)	1	47775238	47994212	218975	2	388630	ENST00000435576.2	9588	ENSG00000269113	TRABD2B	TraB domain containing 2B
chr1	48018867	48019181	315	*	Bowtie2_on_data_8_and_data_7__alignments_peak_1269	139	.	6.63563	13.9886	10.9096	168	Distal Intergenic	1	47760528	47997385	236858	2	388630	ENST00000606738.3	-21482	ENSG00000269113	TRABD2B	TraB domain containing 2B
chr1	48025350	48025576	227	*	Bowtie2_on_data_8_and_data_7__alignments_peak_1270	39	.	3.0838	3.92912	1.66532	31	Distal Intergenic	1	48050659	48091736	41078	1	105379778	ENST00000635446.1	-25083	NA	LINC02794	long intergenic non-protein coding RNA 2794
chr1	48089653	48089977	325	*	Bowtie2_on_data_8_and_data_7__alignments_peak_1271	73	.	4.55044	7.33522	4.67438	215	Intron (ENST00000635446.1/105379778, intron 5 of 5)	1	48054209	48067201	12993	1	105379778	ENST00000439795.1	35444	NA	LINC02794	long intergenic non-protein coding RNA 2794
chr1	48103512	48103912	401	*	Bowtie2_on_data_8_and_data_7__alignments_peak_1272	52	.	3.6308	5.24583	2.78281	16	Exon (ENST00000622918.1/ENST00000622918.1, exon 1 of 1)	1	48096092	48127948	31857	2	391037	ENST00000604015.1	24036	NA	SKINT1L	Skint1 like (pseudogene)
chr1	48116535	48116741	207	*	Bowtie2_on_data_8_and_data_7__alignments_peak_1273	41	.	3.32797	4.13632	1.81358	33	Intron (ENST00000604015.1/391037, intron 1 of 1)	1	48096092	48127948	31857	2	391037	ENST00000604015.1	11207	NA	SKINT1L	Skint1 like (pseudogene)
chr1	48150158	48150922	765	*	Bowtie2_on_data_8_and_data_7__alignments_peak_1274	176	.	8.13001	17.6336	14.3848	473	Intron (ENST00000452503.1/391037, intron 2 of 4)	1	48101715	48161871	60157	2	391037	ENST00000452503.1	10949	NA	SKINT1L	Skint1 like (pseudogene)
chr1	48227336	48227578	243	*	Bowtie2_on_data_8_and_data_7__alignments_peak_1275	56	.	3.59261	5.63973	3.13902	88	Promoter (1-2kb)	1	48229080	48231578	2499	1	200010	ENST00000527929.1	-1502	ENSG00000117834	SLC5A9	solute carrier family 5 member 9
chr1	48248467	48248811	345	*	Bowtie2_on_data_8_and_data_7__alignments_peak_1276	42	.	3.29479	4.27064	1.93216	177	3' UTR	1	48240384	48248638	8255	1	200010	ENST00000471020.1	8083	ENSG00000117834	SLC5A9	solute carrier family 5 member 9
chr1	48369332	48369891	560	*	Bowtie2_on_data_8_and_data_7__alignments_peak_1277	126	.	6.37161	12.6647	9.65422	273	Intron (ENST00000371847.8/54558, intron 9 of 12)	1	48355445	48359722	4278	2	54558	ENST00000487629.1	-9610	ENSG00000132122	SPATA6	spermatogenesis associated 6
chr1	48382332	48383237	906	*	Bowtie2_on_data_8_and_data_7__alignments_peak_1278	126	.	5.92993	12.6483	9.63874	276	Intron (ENST00000371847.8/54558, intron 9 of 12)	1	48305799	48400850	95052	2	54558	ENST00000371841.1	17613	ENSG00000132122	SPATA6	spermatogenesis associated 6
chr1	48444245	48444504	260	*	Bowtie2_on_data_8_and_data_7__alignments_peak_1279	41	.	3.32797	4.13632	1.81358	126	Intron (ENST00000371847.8/54558, intron 3 of 12)	1	48411464	48451586	40123	2	54558	ENST00000465990.5	7082	ENSG00000132122	SPATA6	spermatogenesis associated 6
chr1	48471760	48472438	679	*	Bowtie2_on_data_8_and_data_7__alignments_peak_1280	282	.	9.14387	28.2115	24.5739	491	Promoter (<=1kb)	1	48295373	48472204	176832	2	54558	ENST00000371847.8	0	ENSG00000132122	SPATA6	spermatogenesis associated 6
chr1	48530882	48531183	302	*	Bowtie2_on_data_8_and_data_7__alignments_peak_1281	53	.	3.71244	5.38408	2.90776	245	Distal Intergenic	1	48295374	48472208	176835	2	54558	ENST00000396199.7	-58674	ENSG00000132122	SPATA6	spermatogenesis associated 6
chr1	48600173	48600574	402	*	Bowtie2_on_data_8_and_data_7__alignments_peak_1282	46	.	3.52384	4.63687	2.25657	100	Intron (ENST00000371839.6/84871, intron 9 of 13)	1	48295374	48472208	176835	2	54558	ENST00000396199.7	-127965	ENSG00000132122	SPATA6	spermatogenesis associated 6
chr1	48619333	48619911	579	*	Bowtie2_on_data_8_and_data_7__alignments_peak_1283	78	.	4.67056	7.8424	5.13815	401	Intron (ENST00000371839.6/84871, intron 9 of 13)	1	48727867	48758933	31067	2	79656	ENST00000476079.5	139022	ENSG00000162373	BEND5	BEN domain containing 5
chr1	48686773	48687001	229	*	Bowtie2_on_data_8_and_data_7__alignments_peak_1284	53	.	3.66535	5.30443	2.8359	184	Intron (ENST00000371839.6/84871, intron 6 of 13)	1	48727867	48758933	31067	2	79656	ENST00000476079.5	71932	ENSG00000162373	BEND5	BEN domain containing 5
chr1	48693336	48694203	868	*	Bowtie2_on_data_8_and_data_7__alignments_peak_1285	101	.	5.05154	10.1824	7.31781	288	Intron (ENST00000371839.6/84871, intron 6 of 13)	1	48727867	48758933	31067	2	79656	ENST00000476079.5	64730	ENSG00000162373	BEND5	BEN domain containing 5
chr1	48766493	48766721	229	*	Bowtie2_on_data_8_and_data_7__alignments_peak_1286	34	.	2.95819	3.40422	1.21442	40	Intron (ENST00000371839.6/84871, intron 6 of 13)	1	48727873	48759255	31383	2	79656	ENST00000476096.1	-7238	ENSG00000162373	BEND5	BEN domain containing 5
chr1	48869583	48869926	344	*	Bowtie2_on_data_8_and_data_7__alignments_peak_1287	46	.	3.53678	4.65744	2.27484	149	Intron (ENST00000371839.6/84871, intron 5 of 13)	1	48759207	48776969	17763	2	79656	ENST00000480399.1	-92614	ENSG00000162373	BEND5	BEN domain containing 5
chr1	48876351	48876636	286	*	Bowtie2_on_data_8_and_data_7__alignments_peak_1288	53	.	3.22168	5.35562	2.88222	76	Intron (ENST00000371839.6/84871, intron 5 of 13)	1	48759207	48776969	17763	2	79656	ENST00000480399.1	-99382	ENSG00000162373	BEND5	BEN domain containing 5
chr1	48878342	48878878	537	*	Bowtie2_on_data_8_and_data_7__alignments_peak_1289	392	.	10.5396	39.2735	35.325	275	Intron (ENST00000371839.6/84871, intron 5 of 13)	1	48759207	48776969	17763	2	79656	ENST00000480399.1	-101373	ENSG00000162373	BEND5	BEN domain containing 5
chr1	48970953	48971198	246	*	Bowtie2_on_data_8_and_data_7__alignments_peak_1290	49	.	3.69774	4.91239	2.48225	185	Intron (ENST00000371839.6/84871, intron 5 of 13)	1	49025595	49187585	161991	1	105378706	ENST00000456002.2	-54397	NA	LOC105378706	uncharacterized LOC105378706
chr1	49005824	49006535	712	*	Bowtie2_on_data_8_and_data_7__alignments_peak_1291	142	.	7.01506	14.2409	11.1497	644	Intron (ENST00000371839.6/84871, intron 5 of 13)	1	49025595	49187585	161991	1	105378706	ENST00000456002.2	-19060	NA	LOC105378706	uncharacterized LOC105378706
chr1	49229721	49230172	452	*	Bowtie2_on_data_8_and_data_7__alignments_peak_1292	56	.	4.02344	5.65785	3.15531	78	Intron (ENST00000371839.6/84871, intron 4 of 13)	1	49257411	49269285	11875	1	101929721	ENST00000420071.1	-27239	ENSG00000230114	AGBL4-AS1	AGBL4 antisense RNA 1
chr1	49257300	49257949	650	*	Bowtie2_on_data_8_and_data_7__alignments_peak_1293	177	.	8.5048	17.7949	14.5385	89	Promoter (<=1kb)	1	49257411	49269285	11875	1	101929721	ENST00000420071.1	0	ENSG00000230114	AGBL4-AS1	AGBL4 antisense RNA 1
chr1	49262947	49263197	251	*	Bowtie2_on_data_8_and_data_7__alignments_peak_1294	41	.	3.32797	4.13632	1.81358	212	Intron (ENST00000420071.1/101929721, intron 1 of 3)	1	49257411	49269285	11875	1	101929721	ENST00000420071.1	5536	ENSG00000230114	AGBL4-AS1	AGBL4 antisense RNA 1
chr1	49282618	49283018	401	*	Bowtie2_on_data_8_and_data_7__alignments_peak_1295	100	.	5.7647	10.0549	7.19833	102	Intron (ENST00000371839.6/84871, intron 3 of 13)	1	49257411	49269285	11875	1	101929721	ENST00000420071.1	25207	ENSG00000230114	AGBL4-AS1	AGBL4 antisense RNA 1
chr1	49351915	49352129	215	*	Bowtie2_on_data_8_and_data_7__alignments_peak_1296	74	.	4.62854	7.46831	4.79002	137	Intron (ENST00000371839.6/84871, intron 3 of 13)	1	49257411	49269285	11875	1	101929721	ENST00000420071.1	94504	ENSG00000230114	AGBL4-AS1	AGBL4 antisense RNA 1
chr1	49364688	49365038	351	*	Bowtie2_on_data_8_and_data_7__alignments_peak_1297	41	.	3.32797	4.13632	1.81358	9	Intron (ENST00000371839.6/84871, intron 3 of 13)	1	49374201	49472085	97885	2	100874313	ENST00000457061.1	107047	ENSG00000225623	AGBL4-IT1	AGBL4 intronic transcript 1
chr1	49395050	49395264	215	*	Bowtie2_on_data_8_and_data_7__alignments_peak_1298	74	.	4.80706	7.46835	4.79002	121	Intron (ENST00000371839.6/84871, intron 3 of 13)	1	49374201	49472085	97885	2	100874313	ENST00000457061.1	76821	ENSG00000225623	AGBL4-IT1	AGBL4 intronic transcript 1
chr1	49465130	49465343	214	*	Bowtie2_on_data_8_and_data_7__alignments_peak_1299	57	.	4.06751	5.72853	3.20644	76	Intron (ENST00000371839.6/84871, intron 3 of 13)	1	49374201	49472085	97885	2	100874313	ENST00000457061.1	6742	ENSG00000225623	AGBL4-IT1	AGBL4 intronic transcript 1
chr1	49465798	49466026	229	*	Bowtie2_on_data_8_and_data_7__alignments_peak_1300	71	.	4.61476	7.1519	4.50534	198	Intron (ENST00000371839.6/84871, intron 3 of 13)	1	49374201	49472085	97885	2	100874313	ENST00000457061.1	6059	ENSG00000225623	AGBL4-IT1	AGBL4 intronic transcript 1
chr1	49566938	49567299	362	*	Bowtie2_on_data_8_and_data_7__alignments_peak_1301	83	.	5.17684	8.38681	5.63974	51	Intron (ENST00000371839.6/84871, intron 3 of 13)	1	49374201	49472085	97885	2	100874313	ENST00000457061.1	-94853	ENSG00000225623	AGBL4-IT1	AGBL4 intronic transcript 1
chr1	49880595	49881149	555	*	Bowtie2_on_data_8_and_data_7__alignments_peak_1302	115	.	6.20666	11.568	8.61795	308	Intron (ENST00000371839.6/84871, intron 1 of 13)	1	49527228	49851518	324291	2	84871	ENST00000497451.1	-29077	ENSG00000186094	AGBL4	AGBL carboxypeptidase 4
chr1	49934870	49935451	582	*	Bowtie2_on_data_8_and_data_7__alignments_peak_1303	1012	.	18.7556	101.294	96.4646	258	Intron (ENST00000371839.6/84871, intron 1 of 13)	1	49527228	49851518	324291	2	84871	ENST00000497451.1	-83352	ENSG00000186094	AGBL4	AGBL carboxypeptidase 4
chr1	49982414	49982724	311	*	Bowtie2_on_data_8_and_data_7__alignments_peak_1304	49	.	3.69774	4.91239	2.48225	219	Intron (ENST00000371839.6/84871, intron 1 of 13)	1	48817507	50023900	1206394	2	84871	ENST00000371836.1	41176	ENSG00000186094	AGBL4	AGBL carboxypeptidase 4
chr1	50023028	50023620	593	*	Bowtie2_on_data_8_and_data_7__alignments_peak_1305	38	.	3.14842	3.85691	1.60301	386	Promoter (<=1kb)	1	48817507	50023900	1206394	2	84871	ENST00000371836.1	280	ENSG00000186094	AGBL4	AGBL carboxypeptidase 4
chr1	50060413	50060616	204	*	Bowtie2_on_data_8_and_data_7__alignments_peak_1306	41	.	3.32797	4.13632	1.81358	172	Intron (ENST00000651693.1/1996, intron 2 of 6)	1	50064073	50180886	116814	1	1996	ENST00000652252.1	-3457	ENSG00000162374	ELAVL4	ELAV like RNA binding protein 4
chr1	50272042	50272422	381	*	Bowtie2_on_data_8_and_data_7__alignments_peak_1307	63	.	4.32352	6.39651	3.81782	94	Intron (ENST00000641749.1/105378711, intron 5 of 11)	1	50266310	50280175	13866	2	105378712	ENST00000641951.1	7753	ENSG00000284696	LINC02808	long intergenic non-protein coding RNA 2808
chr1	50357409	50357679	271	*	Bowtie2_on_data_8_and_data_7__alignments_peak_1308	35	.	2.97549	3.58589	1.37038	215	Distal Intergenic	1	50317189	50321192	4004	2	105378712	ENST00000661441.1	-36217	ENSG00000284696	LINC02808	long intergenic non-protein coding RNA 2808
chr1	50382207	50382408	202	*	Bowtie2_on_data_8_and_data_7__alignments_peak_1309	39	.	3.1831	3.91102	1.64989	166	Distal Intergenic	1	50417550	50421632	4083	2	63950	ENST00000418121.5	39224	ENSG00000142700	DMRTA2	DMRT like family A2
chr1	50423275	50423930	656	*	Bowtie2_on_data_8_and_data_7__alignments_peak_1310	70	.	3.69444	7.05614	4.41643	496	Promoter (<=1kb)	1	50423609	50425316	1708	1	105378714	ENST00000641778.1	0	NA	LOC105378714	uncharacterized LOC105378714
chr1	50460611	50460896	286	*	Bowtie2_on_data_8_and_data_7__alignments_peak_1311	47	.	3.57618	4.72	2.33007	211	Promoter (<=1kb)	1	50461469	50471150	9682	1	105378715	ENST00000424664.1	-573	NA	FAF1-AS1	FAF1 antisense RNA 1
chr1	50561613	50561828	216	*	Bowtie2_on_data_8_and_data_7__alignments_peak_1312	49	.	3.69774	4.91239	2.48225	85	Intron (ENST00000396153.7/11124, intron 13 of 18)	1	50539592	50606944	67353	2	11124	ENST00000472808.1	45116	ENSG00000185104	FAF1	Fas associated factor 1
chr1	50603668	50604103	436	*	Bowtie2_on_data_8_and_data_7__alignments_peak_1313	98	.	4.89741	9.8753	7.02973	80	Promoter (2-3kb)	1	50539592	50606944	67353	2	11124	ENST00000472808.1	2841	ENSG00000185104	FAF1	Fas associated factor 1
chr1	50620757	50621442	686	*	Bowtie2_on_data_8_and_data_7__alignments_peak_1314	555	.	12.4775	55.5916	51.2983	277	Intron (ENST00000396153.7/11124, intron 8 of 18)	1	50539592	50606944	67353	2	11124	ENST00000472808.1	-13813	ENSG00000185104	FAF1	Fas associated factor 1
chr1	50705803	50706007	205	*	Bowtie2_on_data_8_and_data_7__alignments_peak_1315	93	.	5.54661	9.33473	6.52157	137	Promoter (<=1kb)	1	50441276	50706051	264776	2	11124	ENST00000494400.5	44	ENSG00000185104	FAF1	Fas associated factor 1
chr1	50819354	50819599	246	*	Bowtie2_on_data_8_and_data_7__alignments_peak_1316	41	.	3.32797	4.13632	1.81358	148	Intron (ENST00000396153.7/11124, intron 2 of 18)	1	50441276	50706051	264776	2	11124	ENST00000494400.5	-113303	ENSG00000185104	FAF1	Fas associated factor 1
chr1	50873515	50873774	260	*	Bowtie2_on_data_8_and_data_7__alignments_peak_1317	152	.	7.59458	15.2564	12.1149	104	Intron (ENST00000396153.7/11124, intron 1 of 18)	1	50705784	50959738	253955	2	11124	ENST00000487898.1	85964	ENSG00000185104	FAF1	Fas associated factor 1
chr1	50959997	50960749	753	*	Bowtie2_on_data_8_and_data_7__alignments_peak_1318	272	.	8.4862	27.2294	23.6233	549	Promoter (<=1kb)	1	50960745	50974633	13889	1	1031	ENST00000262662.5	0	ENSG00000123080	CDKN2C	cyclin dependent kinase inhibitor 2C
chr1	50968148	50968647	500	*	Bowtie2_on_data_8_and_data_7__alignments_peak_1319	261	.	7.45657	26.1312	22.5618	199	Promoter (<=1kb)	1	50968706	50974634	5929	1	1031	ENST00000396148.2	-59	ENSG00000123080	CDKN2C	cyclin dependent kinase inhibitor 2C
chr1	50969605	50970164	560	*	Bowtie2_on_data_8_and_data_7__alignments_peak_1320	102	.	4.32808	10.2004	7.33503	358	Promoter (<=1kb)	1	50970245	50974634	4390	1	1031	ENST00000371761.4	-81	ENSG00000123080	CDKN2C	cyclin dependent kinase inhibitor 2C
chr1	50976891	50977187	297	*	Bowtie2_on_data_8_and_data_7__alignments_peak_1321	56	.	3.90038	5.69938	3.19305	210	Distal Intergenic	1	50970245	50974634	4390	1	1031	ENST00000371761.4	6646	ENSG00000123080	CDKN2C	cyclin dependent kinase inhibitor 2C
chr1	50978081	50978301	221	*	Bowtie2_on_data_8_and_data_7__alignments_peak_1322	43	.	3.32896	4.32554	1.98075	134	Distal Intergenic	1	50970245	50974634	4390	1	1031	ENST00000371761.4	7836	ENSG00000123080	CDKN2C	cyclin dependent kinase inhibitor 2C
chr1	51059180	51059447	268	*	Bowtie2_on_data_8_and_data_7__alignments_peak_1323	58	.	3.96732	5.81078	3.28148	244	Promoter (<=1kb)	1	51059837	51059905	69	1	100616189	ENST00000578133.1	-390	ENSG00000265538	MIR4421	microRNA 4421
chr1	51063320	51063524	205	*	Bowtie2_on_data_8_and_data_7__alignments_peak_1324	59	.	3.77359	5.97049	3.42768	31	Distal Intergenic	1	51060018	51060103	86	1	102466656	ENST00000622700.1	3302	ENSG00000275816	MIR6500	microRNA 6500
chr1	51170277	51170570	294	*	Bowtie2_on_data_8_and_data_7__alignments_peak_1325	58	.	3.82522	5.81627	3.28653	10	Distal Intergenic	1	51195095	51235096	40002	2	105378716	ENST00000366181.2	64526	ENSG00000203356	LINC01562	long intergenic non-protein coding RNA 1562
chr1	51228512	51228944	433	*	Bowtie2_on_data_8_and_data_7__alignments_peak_1326	87	.	5.03073	8.79171	6.01816	348	Intron (ENST00000366181.2/105378716, intron 1 of 1)	1	51195095	51235096	40002	2	105378716	ENST00000366181.2	6152	ENSG00000203356	LINC01562	long intergenic non-protein coding RNA 1562
chr1	51235877	51236483	607	*	Bowtie2_on_data_8_and_data_7__alignments_peak_1327	77	.	4.14425	7.73993	5.04291	450	Promoter (<=1kb)	1	51236273	51273447	37175	1	26994	ENST00000242719.4	0	ENSG00000123091	RNF11	ring finger protein 11
chr1	51236894	51237244	351	*	Bowtie2_on_data_8_and_data_7__alignments_peak_1328	69	.	3.90468	6.98516	4.3508	114	Promoter (<=1kb)	1	51236339	51271562	35224	1	26994	ENST00000494873.1	555	ENSG00000123091	RNF11	ring finger protein 11
chr1	51250699	51250952	254	*	Bowtie2_on_data_8_and_data_7__alignments_peak_1329	64	.	4.03321	6.43579	3.85367	247	Exon (ENST00000480705.1/ENST00000480705.1, exon 1 of 1)	1	51236339	51271562	35224	1	26994	ENST00000494873.1	14360	ENSG00000123091	RNF11	ring finger protein 11
chr1	51342607	51342990	384	*	Bowtie2_on_data_8_and_data_7__alignments_peak_1330	43	.	3.02928	4.38382	2.03262	176	Promoter (2-3kb)	1	51287258	51345116	57859	2	22996	ENST00000413473.6	2126	ENSG00000085831	TTC39A	tetratricopeptide repeat domain 39A
chr1	51482312	51482616	305	*	Bowtie2_on_data_8_and_data_7__alignments_peak_1331	39	.	3.1831	3.91102	1.64989	202	Intron (ENST00000371730.6/2060, intron 1 of 22)	1	51458396	51465326	6931	2	2060	ENST00000464478.5	-16986	ENSG00000085832	EPS15	epidermal growth factor receptor pathway substrate 15
chr1	51483695	51483991	297	*	Bowtie2_on_data_8_and_data_7__alignments_peak_1332	52	.	3.76599	5.24227	2.77973	79	Intron (ENST00000371730.6/2060, intron 1 of 22)	1	51458396	51465326	6931	2	2060	ENST00000464478.5	-18369	ENSG00000085832	EPS15	epidermal growth factor receptor pathway substrate 15
chr1	51518777	51519476	700	*	Bowtie2_on_data_8_and_data_7__alignments_peak_1333	292	.	7.49717	29.2181	25.549	471	Promoter (<=1kb)	1	51354263	51519241	164979	2	2060	ENST00000371730.6	0	ENSG00000085832	EPS15	epidermal growth factor receptor pathway substrate 15
chr1	51541396	51541669	274	*	Bowtie2_on_data_8_and_data_7__alignments_peak_1334	44	.	3.29716	4.46992	2.10878	90	Intron (ENST00000702775.1/105378720, intron 1 of 2)	1	51354263	51519266	165004	2	2060	ENST00000371733.8	-22130	ENSG00000085832	EPS15	epidermal growth factor receptor pathway substrate 15
chr1	51558265	51559060	796	*	Bowtie2_on_data_8_and_data_7__alignments_peak_1335	328	.	7.86719	32.8938	29.1139	317	Intron (ENST00000702775.1/105378720, intron 1 of 2)	1	51577179	51788469	211291	1	114883	ENST00000371714.5	-18119	ENSG00000117859	OSBPL9	oxysterol binding protein like 9
chr1	51569225	51570255	1031	*	Bowtie2_on_data_8_and_data_7__alignments_peak_1336	200	.	5.68673	20.0329	16.6861	671	Exon (ENST00000431943.1/441884, exon 3 of 7)	1	51577179	51788469	211291	1	114883	ENST00000371714.5	-6924	ENSG00000117859	OSBPL9	oxysterol binding protein like 9
chr1	51592609	51592943	335	*	Bowtie2_on_data_8_and_data_7__alignments_peak_1337	80	.	4.31981	8.09203	5.37046	288	Promoter (1-2kb)	1	51561866	51594897	33032	2	441884	ENST00000431943.1	1954	NA	CALR4P	calreticulin 4, pseudogene
chr1	51616935	51617452	518	*	Bowtie2_on_data_8_and_data_7__alignments_peak_1338	142	.	6.34471	14.2831	11.1898	261	Promoter (<=1kb)	1	51617092	51787966	170875	1	114883	ENST00000435274.6	0	ENSG00000117859	OSBPL9	oxysterol binding protein like 9
chr1	51636962	51637579	618	*	Bowtie2_on_data_8_and_data_7__alignments_peak_1339	169	.	6.03932	16.9602	13.7396	305	Intron (ENST00000371714.5/114883, intron 4 of 25)	1	51617114	51776912	159799	1	114883	ENST00000489990.5	19848	ENSG00000117859	OSBPL9	oxysterol binding protein like 9
chr1	51648337	51648552	216	*	Bowtie2_on_data_8_and_data_7__alignments_peak_1340	54	.	3.74857	5.445	2.963	150	Intron (ENST00000371714.5/114883, intron 4 of 25)	1	51617114	51776912	159799	1	114883	ENST00000489990.5	31223	ENSG00000117859	OSBPL9	oxysterol binding protein like 9
chr1	51660941	51661358	418	*	Bowtie2_on_data_8_and_data_7__alignments_peak_1341	84	.	4.68716	8.49344	5.73909	235	Intron (ENST00000371714.5/114883, intron 5 of 25)	1	51617114	51776912	159799	1	114883	ENST00000489990.5	43827	ENSG00000117859	OSBPL9	oxysterol binding protein like 9
chr1	51680143	51680424	282	*	Bowtie2_on_data_8_and_data_7__alignments_peak_1342	37	.	3.09226	3.76912	1.52763	266	Intron (ENST00000371714.5/114883, intron 6 of 25)	1	51714003	51756657	42655	1	114883	ENST00000484890.5	-33579	ENSG00000117859	OSBPL9	oxysterol binding protein like 9
chr1	51709805	51710094	290	*	Bowtie2_on_data_8_and_data_7__alignments_peak_1343	50	.	3.64924	5.05202	2.60779	62	Exon (ENST00000424829.1/ENST00000424829.1, exon 1 of 1)	1	51714003	51756657	42655	1	114883	ENST00000484890.5	-3909	ENSG00000117859	OSBPL9	oxysterol binding protein like 9
chr1	51729377	51730176	800	*	Bowtie2_on_data_8_and_data_7__alignments_peak_1344	165	.	6.20942	16.5299	13.3293	329	Promoter (<=1kb)	1	51729600	51761964	32365	1	114883	ENST00000527631.5	0	ENSG00000117859	OSBPL9	oxysterol binding protein like 9
chr1	51761532	51761931	400	*	Bowtie2_on_data_8_and_data_7__alignments_peak_1345	73	.	4.73698	7.35334	4.69123	174	Promoter (<=1kb)	1	51760706	51776903	16198	1	114883	ENST00000531061.1	826	ENSG00000117859	OSBPL9	oxysterol binding protein like 9
chr1	51785437	51785686	250	*	Bowtie2_on_data_8_and_data_7__alignments_peak_1346	50	.	3.48834	5.00255	2.56333	224	Promoter (<=1kb)	1	51784575	51798427	13853	1	105378721	ENST00000625138.1	862	NA	NA	NA
chr1	51878349	51879260	912	*	Bowtie2_on_data_8_and_data_7__alignments_peak_1347	187	.	6.78375	18.7361	15.4411	376	Promoter (<=1kb)	1	51789191	51878805	89615	2	4898	ENST00000354831.11	0	ENSG00000078618	NRDC	nardilysin convertase
chr1	51977227	51977458	232	*	Bowtie2_on_data_8_and_data_7__alignments_peak_1348	57	.	3.92688	5.74354	3.22	157	Intron (ENST00000371655.4/5865, intron 1 of 4)	1	51907956	51990700	82745	2	5865	ENST00000371655.4	13242	ENSG00000169213	RAB3B	RAB3B, member RAS oncogene family
chr1	52002213	52002479	267	*	Bowtie2_on_data_8_and_data_7__alignments_peak_1349	53	.	3.68875	5.34403	2.87158	36	Distal Intergenic	1	51907956	51990700	82745	2	5865	ENST00000371655.4	-11513	ENSG00000169213	RAB3B	RAB3B, member RAS oncogene family
chr1	52006148	52006491	344	*	Bowtie2_on_data_8_and_data_7__alignments_peak_1350	36	.	2.9246	3.66835	1.44099	226	Distal Intergenic	1	51907956	51990700	82745	2	5865	ENST00000371655.4	-15448	ENSG00000169213	RAB3B	RAB3B, member RAS oncogene family
chr1	52032542	52033819	1278	*	Bowtie2_on_data_8_and_data_7__alignments_peak_1351	101	.	4.84655	10.1056	7.24577	1137	Promoter (<=1kb)	1	52032103	52033810	1708	2	112970	ENST00000371614.2	0	ENSG00000198841	KTI12	KTI12 chromatin associated homolog
chr1	52054956	52055595	640	*	Bowtie2_on_data_8_and_data_7__alignments_peak_1352	286	.	7.64986	28.6701	25.0187	377	Promoter (<=1kb)	1	52020131	52055191	35061	2	51060	ENST00000371626.9	0	ENSG00000117862	TXNDC12	thioredoxin domain containing 12
chr1	52056098	52056927	830	*	Bowtie2_on_data_8_and_data_7__alignments_peak_1353	90	.	3.8878	9.07761	6.2858	167	Promoter (<=1kb)	1	52056199	52086747	30549	1	91408	ENST00000477828.6	0	ENSG00000134717	BTF3L4	basic transcription factor 3 like 4
chr1	52127329	52127541	213	*	Bowtie2_on_data_8_and_data_7__alignments_peak_1354	70	.	4.37333	7.03094	4.39302	125	Distal Intergenic	1	52142089	52346634	204546	1	9372	ENST00000287727.8	-14548	ENSG00000157077	ZFYVE9	zinc finger FYVE-type containing 9
chr1	52142463	52142891	429	*	Bowtie2_on_data_8_and_data_7__alignments_peak_1355	127	.	5.79407	12.7732	9.75696	237	Promoter (<=1kb)	1	52142374	52346515	204142	1	9372	ENST00000357206.6	89	ENSG00000157077	ZFYVE9	zinc finger FYVE-type containing 9
chr1	52176390	52177123	734	*	Bowtie2_on_data_8_and_data_7__alignments_peak_1356	403	.	11.2464	40.3737	36.3965	392	Intron (ENST00000287727.8/9372, intron 1 of 18)	1	52142374	52346515	204142	1	9372	ENST00000357206.6	34016	ENSG00000157077	ZFYVE9	zinc finger FYVE-type containing 9
chr1	52296194	52296460	267	*	Bowtie2_on_data_8_and_data_7__alignments_peak_1357	51	.	3.68734	5.11425	2.66382	221	Promoter (<=1kb)	1	52295895	52335207	39313	1	9372	ENST00000469134.1	299	ENSG00000157077	ZFYVE9	zinc finger FYVE-type containing 9
chr1	52345520	52345725	206	*	Bowtie2_on_data_8_and_data_7__alignments_peak_1358	52	.	3.76599	5.24227	2.77973	107	Exon (ENST00000470844.5/200014, exon 4 of 4)	1	52345723	52354865	9143	2	200014	ENST00000470844.5	9140	ENSG00000154222	CC2D1B	coiled-coil and C2 domain containing 1B
chr1	52352703	52353229	527	*	Bowtie2_on_data_8_and_data_7__alignments_peak_1359	65	.	3.83028	6.57904	3.97749	58	Promoter (1-2kb)	1	52345723	52354865	9143	2	200014	ENST00000470844.5	1636	ENSG00000154222	CC2D1B	coiled-coil and C2 domain containing 1B
chr1	52360276	52360573	298	*	Bowtie2_on_data_8_and_data_7__alignments_peak_1360	40	.	2.76691	4.05082	1.77027	74	Promoter (<=1kb)	1	52353519	52360548	7030	2	200014	ENST00000450942.2	0	ENSG00000154222	CC2D1B	coiled-coil and C2 domain containing 1B
chr1	52365879	52366558	680	*	Bowtie2_on_data_8_and_data_7__alignments_peak_1361	353	.	7.40567	35.349	31.502	439	Promoter (<=1kb)	1	52350593	52366193	15601	2	200014	ENST00000371586.6	0	ENSG00000154222	CC2D1B	coiled-coil and C2 domain containing 1B
chr1	52403853	52404907	1055	*	Bowtie2_on_data_8_and_data_7__alignments_peak_1362	141	.	5.72379	14.1941	11.1052	664	Promoter (<=1kb)	1	52372829	52404423	31595	2	4998	ENST00000371568.8	0	ENSG00000085840	ORC1	origin recognition complex subunit 1
chr1	52552655	52553518	864	*	Bowtie2_on_data_8_and_data_7__alignments_peak_1363	158	.	5.76029	15.8635	12.6931	406	Promoter (<=1kb)	1	52423275	52553092	129818	2	23318	ENST00000257177.9	0	ENSG00000134744	TUT4	terminal uridylyl transferase 4
chr1	52604321	52604606	286	*	Bowtie2_on_data_8_and_data_7__alignments_peak_1364	32	.	2.65822	3.22523	1.11853	6	Promoter (1-2kb)	1	52602400	52607408	5009	1	2882	ENST00000459779.1	1921	ENSG00000116157	GPX7	glutathione peroxidase 7
chr1	52632207	52632456	250	*	Bowtie2_on_data_8_and_data_7__alignments_peak_1365	60	.	3.82714	6.06733	3.5165	188	Promoter (<=1kb)	1	52633168	52657065	23898	1	348378	ENST00000517870.2	-712	ENSG00000182183	SHISAL2A	shisa like 2A
chr1	52636704	52637017	314	*	Bowtie2_on_data_8_and_data_7__alignments_peak_1366	44	.	3.16367	4.43748	2.08037	307	Intron (ENST00000517870.2/348378, intron 1 of 2)	1	52633593	52667688	34096	1	348378	ENST00000424164.1	3111	ENSG00000182183	SHISAL2A	shisa like 2A
chr1	52649449	52649680	232	*	Bowtie2_on_data_8_and_data_7__alignments_peak_1367	40	.	3.26709	4.04177	1.76226	213	Intron (ENST00000517870.2/348378, intron 2 of 2)	1	52633593	52667688	34096	1	348378	ENST00000424164.1	15856	ENSG00000182183	SHISAL2A	shisa like 2A
chr1	52656734	52657020	287	*	Bowtie2_on_data_8_and_data_7__alignments_peak_1368	39	.	2.99853	3.96446	1.69596	40	Exon (ENST00000517870.2/348378, exon 3 of 3)	1	52633593	52667688	34096	1	348378	ENST00000424164.1	23141	ENSG00000182183	SHISAL2A	shisa like 2A
chr1	52662628	52663061	434	*	Bowtie2_on_data_8_and_data_7__alignments_peak_1369	144	.	5.48388	14.4062	11.3069	250	Intron (ENST00000440303.5/348378, intron 3 of 4)	1	52633593	52667688	34096	1	348378	ENST00000424164.1	29035	ENSG00000182183	SHISAL2A	shisa like 2A
chr1	52697673	52698543	871	*	Bowtie2_on_data_8_and_data_7__alignments_peak_1370	46	.	3.16721	4.63988	2.25931	728	Promoter (<=1kb)	1	52684449	52698347	13899	2	65260	ENST00000371538.5	0	ENSG00000162377	COA7	cytochrome c oxidase assembly factor 7
chr1	52703106	52703437	332	*	Bowtie2_on_data_8_and_data_7__alignments_peak_1371	151	.	6.35049	15.1426	12.0066	159	Distal Intergenic	1	52684449	52698347	13899	2	65260	ENST00000371538.5	-4759	ENSG00000162377	COA7	cytochrome c oxidase assembly factor 7
chr1	52726467	52726765	299	*	Bowtie2_on_data_8_and_data_7__alignments_peak_1372	112	.	5.62707	11.2942	8.36209	115	Promoter (<=1kb)	1	52726467	52816638	90172	1	79699	ENST00000545132.5	0	ENSG00000162378	ZYG11B	zyg-11 family member B, cell cycle regulator
chr1	52860512	52861013	502	*	Bowtie2_on_data_8_and_data_7__alignments_peak_1373	129	.	5.7029	12.9759	9.94895	258	5' UTR	1	52842760	52894998	52239	1	440590	ENST00000371528.2	17752	ENSG00000203995	ZYG11A	zyg-11 family member A, cell cycle regulator
chr1	52897051	52897271	221	*	Bowtie2_on_data_8_and_data_7__alignments_peak_1374	45	.	3.31781	4.50445	2.13932	8	Exon (ENST00000539680.1/ENST00000539680.1, exon 1 of 1)	1	52896232	52904847	8616	2	55268	ENST00000479183.6	7576	ENSG00000121310	ECHDC2	enoyl-CoA hydratase domain containing 2
chr1	52921762	52922057	296	*	Bowtie2_on_data_8_and_data_7__alignments_peak_1375	61	.	3.60619	6.13809	3.58103	85	Promoter (<=1kb)	1	52895910	52921774	25865	2	55268	ENST00000536120.5	0	ENSG00000121310	ECHDC2	enoyl-CoA hydratase domain containing 2
chr1	52969383	52969609	227	*	Bowtie2_on_data_8_and_data_7__alignments_peak_1376	57	.	4.06751	5.72853	3.20644	84	Intron (ENST00000371514.8/6342, intron 6 of 15)	1	52963641	52988080	24440	1	6342	ENST00000473584.1	5742	ENSG00000116171	SCP2	sterol carrier protein 2
chr1	53047611	53048332	722	*	Bowtie2_on_data_8_and_data_7__alignments_peak_1377	61	.	4.16761	6.14148	3.58408	108	3' UTR	1	53062052	53085501	23450	1	127435	ENST00000395871.7	-13720	ENSG00000174348	PODN	podocan
chr1	53133849	53134097	249	*	Bowtie2_on_data_8_and_data_7__alignments_peak_1378	55	.	3.64694	5.50426	3.01676	189	Intron (ENST00000611397.5/6512, intron 2 of 9)	1	53087520	53142577	55058	2	6512	ENST00000620347.5	8480	ENSG00000162383	SLC1A7	solute carrier family 1 member 7
chr1	53146023	53146743	721	*	Bowtie2_on_data_8_and_data_7__alignments_peak_1379	79	.	4.40945	7.97067	5.25765	171	Distal Intergenic	1	53087183	53142638	55456	2	6512	ENST00000371494.9	-3385	ENSG00000162383	SLC1A7	solute carrier family 1 member 7
chr1	53155047	53155306	260	*	Bowtie2_on_data_8_and_data_7__alignments_peak_1380	57	.	4.06751	5.72853	3.20644	205	Distal Intergenic	1	53087183	53142638	55456	2	6512	ENST00000371494.9	-12409	ENSG00000162383	SLC1A7	solute carrier family 1 member 7
chr1	53196714	53197054	341	*	Bowtie2_on_data_8_and_data_7__alignments_peak_1381	102	.	5.10509	10.2881	7.41701	46	Promoter (<=1kb)	1	53196792	53214178	17387	1	1376	ENST00000636867.1	0	ENSG00000157184	CPT2	carnitine palmitoyltransferase 2
chr1	53198305	53198643	339	*	Bowtie2_on_data_8_and_data_7__alignments_peak_1382	50	.	3.40865	5.07971	2.63293	195	Promoter (1-2kb)	1	53196903	53214170	17268	1	1376	ENST00000638135.1	1402	ENSG00000157184	CPT2	carnitine palmitoyltransferase 2
chr1	53220227	53220894	668	*	Bowtie2_on_data_8_and_data_7__alignments_peak_1383	209	.	6.95785	20.9915	17.6072	211	Promoter (<=1kb)	1	53214099	53220634	6536	2	54987	ENST00000294360.5	0	ENSG00000162384	CZIB	CXXC motif containing zinc binding protein
chr1	53283560	53284178	619	*	Bowtie2_on_data_8_and_data_7__alignments_peak_1384	206	.	7.40312	20.6144	17.2444	422	Intron (ENST00000306052.12/7804, intron 3 of 18)	1	53245591	53277070	31480	2	7804	ENST00000653217.1	-6490	ENSG00000157193	LRP8	LDL receptor related protein 8
chr1	53325884	53326643	760	*	Bowtie2_on_data_8_and_data_7__alignments_peak_1385	580	.	9.88892	58.0689	53.7349	448	Promoter (<=1kb)	1	53246568	53327399	80832	2	7804	ENST00000658404.1	756	ENSG00000157193	LRP8	LDL receptor related protein 8
chr1	53402425	53402730	306	*	Bowtie2_on_data_8_and_data_7__alignments_peak_1386	61	.	4.00894	6.13331	3.57668	79	Distal Intergenic	1	53366668	53368245	1578	2	107984957	ENST00000449958.1	-34180	NA	LINC02812	long intergenic non-protein coding RNA 2812
chr1	53413425	53413889	465	*	Bowtie2_on_data_8_and_data_7__alignments_peak_1387	89	.	4.61732	8.98951	6.20345	267	Intron (ENST00000563752.5/163742, intron 2 of 2)	1	53438711	53439569	859	2	163742	ENST00000562700.1	25680	ENSG00000236253	SLC25A3P1	solute carrier family 25 member 3 pseudogene 1
chr1	53414862	53415162	301	*	Bowtie2_on_data_8_and_data_7__alignments_peak_1388	55	.	3.56412	5.58715	3.09155	226	Intron (ENST00000563752.5/163742, intron 2 of 2)	1	53438711	53439569	859	2	163742	ENST00000562700.1	24407	ENSG00000236253	SLC25A3P1	solute carrier family 25 member 3 pseudogene 1
chr1	53428770	53429005	236	*	Bowtie2_on_data_8_and_data_7__alignments_peak_1389	34	.	2.95819	3.40422	1.21442	25	Intron (ENST00000563752.5/163742, intron 1 of 2)	1	53438711	53439569	859	2	163742	ENST00000562700.1	10564	ENSG00000236253	SLC25A3P1	solute carrier family 25 member 3 pseudogene 1
chr1	53439238	53439588	351	*	Bowtie2_on_data_8_and_data_7__alignments_peak_1390	60	.	4.13777	6.09244	3.53901	8	Promoter (<=1kb)	1	53438711	53439569	859	2	163742	ENST00000562700.1	0	ENSG00000236253	SLC25A3P1	solute carrier family 25 member 3 pseudogene 1
chr1	53476640	53476844	205	*	Bowtie2_on_data_8_and_data_7__alignments_peak_1391	44	.	3.29716	4.46992	2.10878	12	Distal Intergenic	1	53459976	53464679	4704	1	63948	ENST00000463126.1	16664	ENSG00000143006	DMRTB1	DMRT like family B with proline rich C-terminal 1
chr1	53575636	53575915	280	*	Bowtie2_on_data_8_and_data_7__alignments_peak_1392	37	.	2.80304	3.78999	1.54551	251	Intron (ENST00000312233.4/148979, intron 3 of 9)	1	53459976	53464679	4704	1	63948	ENST00000463126.1	115660	ENSG00000143006	DMRTB1	DMRT like family B with proline rich C-terminal 1
chr1	53619222	53619428	207	*	Bowtie2_on_data_8_and_data_7__alignments_peak_1393	56	.	3.71181	5.61832	3.11981	185	Intron (ENST00000312233.4/148979, intron 1 of 9)	1	53506237	53734204	227968	2	148979	ENST00000312233.4	114776	ENSG00000174332	GLIS1	GLIS family zinc finger 1
chr1	53629105	53629338	234	*	Bowtie2_on_data_8_and_data_7__alignments_peak_1394	41	.	2.91638	4.17151	1.84486	136	Intron (ENST00000312233.4/148979, intron 1 of 9)	1	53506237	53734204	227968	2	148979	ENST00000312233.4	104866	ENSG00000174332	GLIS1	GLIS family zinc finger 1
chr1	53632177	53632479	303	*	Bowtie2_on_data_8_and_data_7__alignments_peak_1395	47	.	3.13342	4.77357	2.37818	72	Intron (ENST00000312233.4/148979, intron 1 of 9)	1	53506237	53734204	227968	2	148979	ENST00000312233.4	101725	ENSG00000174332	GLIS1	GLIS family zinc finger 1
chr1	53710638	53710891	254	*	Bowtie2_on_data_8_and_data_7__alignments_peak_1396	36	.	2.94247	3.69777	1.4669	8	Intron (ENST00000312233.4/148979, intron 1 of 9)	1	53506237	53734204	227968	2	148979	ENST00000312233.4	23313	ENSG00000174332	GLIS1	GLIS family zinc finger 1
chr1	53713197	53713429	233	*	Bowtie2_on_data_8_and_data_7__alignments_peak_1397	70	.	4.23267	7.06455	4.42429	175	Intron (ENST00000312233.4/148979, intron 1 of 9)	1	53506237	53734204	227968	2	148979	ENST00000312233.4	20775	ENSG00000174332	GLIS1	GLIS family zinc finger 1
chr1	53718794	53718998	205	*	Bowtie2_on_data_8_and_data_7__alignments_peak_1398	49	.	3.69774	4.91239	2.48225	182	Intron (ENST00000312233.4/148979, intron 1 of 9)	1	53506237	53734204	227968	2	148979	ENST00000312233.4	15206	ENSG00000174332	GLIS1	GLIS family zinc finger 1
chr1	53739291	53739515	225	*	Bowtie2_on_data_8_and_data_7__alignments_peak_1399	67	.	4.04313	6.71933	4.10502	73	Promoter (<=1kb)	1	53506239	53739164	232926	2	148979	ENST00000628545.2	-127	ENSG00000174332	GLIS1	GLIS family zinc finger 1
chr1	53750586	53750797	212	*	Bowtie2_on_data_8_and_data_7__alignments_peak_1400	41	.	3.32797	4.13632	1.81358	5	Distal Intergenic	1	53506239	53739164	232926	2	148979	ENST00000628545.2	-11422	ENSG00000174332	GLIS1	GLIS family zinc finger 1
chr1	53764301	53764507	207	*	Bowtie2_on_data_8_and_data_7__alignments_peak_1401	41	.	3.32797	4.13632	1.81358	106	Distal Intergenic	1	53506239	53739164	232926	2	148979	ENST00000628545.2	-25137	ENSG00000174332	GLIS1	GLIS family zinc finger 1
chr1	53777779	53778236	458	*	Bowtie2_on_data_8_and_data_7__alignments_peak_1402	56	.	4.00821	5.63341	3.13361	343	Intron (ENST00000371429.4/55706, intron 16 of 17)	1	53506239	53739164	232926	2	148979	ENST00000628545.2	-38615	ENSG00000174332	GLIS1	GLIS family zinc finger 1
chr1	53838008	53838678	671	*	Bowtie2_on_data_8_and_data_7__alignments_peak_1403	482	.	11.7704	48.2503	44.0948	391	Promoter (<=1kb)	1	53765478	53838296	72819	2	55706	ENST00000371429.4	0	ENSG00000058804	NDC1	NDC1 transmembrane nucleoporin
chr1	53907351	53907659	309	*	Bowtie2_on_data_8_and_data_7__alignments_peak_1404	85	.	4.54638	8.53757	5.78056	223	Intron (ENST00000361921.8/1733, intron 3 of 3)	1	53894211	53909999	15789	1	1733	ENST00000532493.5	13140	ENSG00000211452	DIO1	iodothyronine deiodinase 1
chr1	53945508	53946551	1044	*	Bowtie2_on_data_8_and_data_7__alignments_peak_1405	598	.	9.32056	59.8549	55.4928	503	Promoter (<=1kb)	1	53946085	53958252	12168	1	115353	ENST00000371368.5	0	ENSG00000116212	LRRC42	leucine rich repeat containing 42
chr1	53992479	53992867	389	*	Bowtie2_on_data_8_and_data_7__alignments_peak_1406	36	.	3.03807	3.68421	1.45469	372	Distal Intergenic	1	54008739	54018172	9434	2	388633	ENST00000371362.7	25305	ENSG00000203985	LDLRAD1	low density lipoprotein receptor class A domain containing 1
chr1	54016030	54016784	755	*	Bowtie2_on_data_8_and_data_7__alignments_peak_1407	503	.	8.06983	50.3576	46.1601	342	Promoter (1-2kb)	1	54008739	54018172	9434	2	388633	ENST00000371362.7	1388	ENSG00000203985	LDLRAD1	low density lipoprotein receptor class A domain containing 1
chr1	54028219	54028432	214	*	Bowtie2_on_data_8_and_data_7__alignments_peak_1408	41	.	3.32797	4.13632	1.81358	195	3' UTR	1	54032019	54036802	4784	2	9528	ENST00000470395.1	8370	ENSG00000116209	TMEM59	transmembrane protein 59
chr1	54052788	54053612	825	*	Bowtie2_on_data_8_and_data_7__alignments_peak_1409	192	.	6.62447	19.2593	15.9425	615	Promoter (<=1kb)	1	54053584	54112504	58921	1	127428	ENST00000648983.1	0	ENSG00000116205	TCEANC2	transcription elongation factor A N-terminal and central domain containing 2
chr1	54159695	54160085	391	*	Bowtie2_on_data_8_and_data_7__alignments_peak_1410	44	.	3.05888	4.43908	2.08126	36	Intron (ENST00000637610.1/200008, intron 3 of 9)	1	54138995	54153770	14776	2	200008	ENST00000371330.1	-5925	ENSG00000157211	CDCP2	CUB domain containing protein 2
chr1	54167609	54168197	589	*	Bowtie2_on_data_8_and_data_7__alignments_peak_1411	58	.	3.70108	5.83865	3.30671	415	Intron (ENST00000637610.1/200008, intron 3 of 9)	1	54141224	54172694	31471	2	200008	ENST00000525949.1	4497	ENSG00000157211	CDCP2	CUB domain containing protein 2
chr1	54182242	54182524	283	*	Bowtie2_on_data_8_and_data_7__alignments_peak_1412	44	.	3.25662	4.40198	2.04839	51	Promoter (1-2kb)	1	54184041	54210132	26092	1	51253	ENST00000487096.5	-1517	ENSG00000116221	MRPL37	mitochondrial ribosomal protein L37
chr1	54199711	54200230	520	*	Bowtie2_on_data_8_and_data_7__alignments_peak_1413	56	.	3.60221	5.65741	3.15517	99	Promoter (<=1kb)	1	54200167	54218381	18215	1	51253	ENST00000336230.10	0	ENSG00000116221	MRPL37	mitochondrial ribosomal protein L37
chr1	54215970	54216177	208	*	Bowtie2_on_data_8_and_data_7__alignments_peak_1414	62	.	3.95049	6.28865	3.71908	7	Exon (ENST00000336230.10/51253, exon 4 of 5)	1	54209946	54220930	10985	1	51253	ENST00000398219.2	6024	ENSG00000116221	MRPL37	mitochondrial ribosomal protein L37
chr1	54228581	54228957	377	*	Bowtie2_on_data_8_and_data_7__alignments_peak_1415	64	.	3.74647	6.41534	3.83507	138	Promoter (<=1kb)	1	54225433	54229455	4023	2	23648	ENST00000528930.6	498	ENSG00000157216	SSBP3	single stranded DNA binding protein 3
chr1	54312921	54313305	385	*	Bowtie2_on_data_8_and_data_7__alignments_peak_1416	37	.	2.89212	3.78134	1.53853	305	Intron (ENST00000326956.12/23648, intron 1 of 13)	1	54228255	54325439	97185	2	23648	ENST00000426150.5	12134	ENSG00000157216	SSBP3	single stranded DNA binding protein 3
chr1	54323433	54323734	302	*	Bowtie2_on_data_8_and_data_7__alignments_peak_1417	135	.	5.96794	13.524	10.4674	117	Promoter (1-2kb)	1	54228255	54325439	97185	2	23648	ENST00000426150.5	1705	ENSG00000157216	SSBP3	single stranded DNA binding protein 3
chr1	54388756	54388963	208	*	Bowtie2_on_data_8_and_data_7__alignments_peak_1418	50	.	3.63671	5.03153	2.58941	61	Intron (ENST00000533946.6/23648, intron 2 of 5)	1	54227055	54402409	175355	2	23648	ENST00000371320.8	13446	ENSG00000157216	SSBP3	single stranded DNA binding protein 3
chr1	54406869	54407118	250	*	Bowtie2_on_data_8_and_data_7__alignments_peak_1419	52	.	2.98734	5.23692	2.77514	159	Promoter (<=1kb)	1	54225433	54406419	180987	2	23648	ENST00000610401.5	-450	ENSG00000157216	SSBP3	single stranded DNA binding protein 3
chr1	54408018	54408393	376	*	Bowtie2_on_data_8_and_data_7__alignments_peak_1420	84	.	3.83699	8.41642	5.66743	260	Promoter (1-2kb)	1	54225433	54406419	180987	2	23648	ENST00000610401.5	-1599	ENSG00000157216	SSBP3	single stranded DNA binding protein 3
chr1	54472828	54473036	209	*	Bowtie2_on_data_8_and_data_7__alignments_peak_1421	33	.	2.71059	3.31306	1.19063	182	Distal Intergenic	1	54514417	54517383	2967	1	105378735	ENST00000664270.1	-41381	NA	LOC105378735	uncharacterized LOC105378735
chr1	54488303	54488610	308	*	Bowtie2_on_data_8_and_data_7__alignments_peak_1422	105	.	4.73006	10.5163	7.62819	74	Distal Intergenic	1	54514417	54517383	2967	1	105378735	ENST00000664270.1	-25807	NA	LOC105378735	uncharacterized LOC105378735
chr1	54489114	54489619	506	*	Bowtie2_on_data_8_and_data_7__alignments_peak_1423	104	.	4.69995	10.449	7.56474	289	Distal Intergenic	1	54514417	54517383	2967	1	105378735	ENST00000664270.1	-24798	NA	LOC105378735	uncharacterized LOC105378735
chr1	54542164	54542754	591	*	Bowtie2_on_data_8_and_data_7__alignments_peak_1424	377	.	8.56966	37.7863	33.8766	363	Promoter (<=1kb)	1	54542257	54610124	67868	1	26027	ENST00000481208.5	0	ENSG00000162390	ACOT11	acyl-CoA thioesterase 11
chr1	54564184	54564593	410	*	Bowtie2_on_data_8_and_data_7__alignments_peak_1425	130	.	5.23941	13.075	10.0435	287	Intron (ENST00000481208.5/26027, intron 1 of 14)	1	54548228	54639192	90965	1	26027	ENST00000371316.3	15956	ENSG00000162390	ACOT11	acyl-CoA thioesterase 11
chr1	54571337	54571594	258	*	Bowtie2_on_data_8_and_data_7__alignments_peak_1426	43	.	3.0876	4.30274	1.96062	221	Intron (ENST00000481208.5/26027, intron 1 of 14)	1	54548228	54639192	90965	1	26027	ENST00000371316.3	23109	ENSG00000162390	ACOT11	acyl-CoA thioesterase 11
chr1	54581537	54582105	569	*	Bowtie2_on_data_8_and_data_7__alignments_peak_1427	135	.	5.29478	13.5736	10.5149	308	Intron (ENST00000481208.5/26027, intron 1 of 14)	1	54597264	54599658	2395	1	26027	ENST00000479837.1	-15159	ENSG00000162390	ACOT11	acyl-CoA thioesterase 11
chr1	54627502	54627761	260	*	Bowtie2_on_data_8_and_data_7__alignments_peak_1428	56	.	3.74512	5.67665	3.17257	14	Intron (ENST00000371316.3/26027, intron 15 of 16)	1	54609182	54623556	14375	2	338094	ENST00000371304.2	-3946	ENSG00000162391	FAM151A	family with sequence similarity 151 member A
chr1	54673668	54673872	205	*	Bowtie2_on_data_8_and_data_7__alignments_peak_1429	43	.	3.12096	4.36194	2.01344	106	3' UTR	1	54686265	54695782	9518	1	374977	ENST00000493533.1	-12393	ENSG00000184313	MROH7	maestro heat like repeat family member 7
chr1	54715546	54716055	510	*	Bowtie2_on_data_8_and_data_7__alignments_peak_1430	88	.	4.85391	8.80152	6.02706	377	Promoter (<=1kb)	1	54715861	54742657	26797	1	7268	ENST00000371281.4	0	ENSG00000243725	TTC4	tetratricopeptide repeat domain 4
chr1	54753902	54754274	373	*	Bowtie2_on_data_8_and_data_7__alignments_peak_1431	37	.	2.96969	3.7425	1.50478	107	Distal Intergenic	1	54756898	54764523	7626	2	25973	ENST00000371279.4	10249	ENSG00000162396	PARS2	prolyl-tRNA synthetase 2, mitochondrial
chr1	54764493	54765055	563	*	Bowtie2_on_data_8_and_data_7__alignments_peak_1432	180	.	6.14004	18.0492	14.7824	274	Promoter (<=1kb)	1	54756898	54764523	7626	2	25973	ENST00000371279.4	0	ENSG00000162396	PARS2	prolyl-tRNA synthetase 2, mitochondrial
chr1	54801272	54801681	410	*	Bowtie2_on_data_8_and_data_7__alignments_peak_1433	93	.	4.61576	9.30258	6.49634	268	Promoter (<=1kb)	1	54779712	54801323	21612	2	55001	ENST00000371276.9	0	ENSG00000006555	TTC22	tetratricopeptide repeat domain 22
chr1	54856480	54856831	352	*	Bowtie2_on_data_8_and_data_7__alignments_peak_1434	77	.	4.019	7.75838	5.06025	110	Intron (ENST00000371269.9/1718, intron 6 of 8)	1	54871592	54886490	14899	2	1718	ENST00000650362.1	29659	ENSG00000116133	DHCR24	24-dehydrocholesterol reductase
chr1	54865710	54865931	222	*	Bowtie2_on_data_8_and_data_7__alignments_peak_1435	31	.	2.69768	3.14551	1.05303	170	Intron (ENST00000371269.9/1718, intron 5 of 8)	1	54871592	54886490	14899	2	1718	ENST00000650362.1	20559	ENSG00000116133	DHCR24	24-dehydrocholesterol reductase
chr1	54887356	54887936	581	*	Bowtie2_on_data_8_and_data_7__alignments_peak_1436	87	.	4.33527	8.71605	5.94729	178	Promoter (<=1kb)	1	54875976	54887195	11220	2	1718	ENST00000648494.1	-161	ENSG00000116133	DHCR24	24-dehydrocholesterol reductase
chr1	54945341	54945799	459	*	Bowtie2_on_data_8_and_data_7__alignments_peak_1437	60	.	3.82714	6.06733	3.5165	262	Intron (ENST00000689429.1/ENST00000689429.1, intron 1 of 1)	1	54975195	54980452	5258	2	105378736	ENST00000641734.1	34653	ENSG00000284601	LOC105378736	uncharacterized LOC105378736
chr1	54952739	54953122	384	*	Bowtie2_on_data_8_and_data_7__alignments_peak_1438	58	.	3.71127	5.85722	3.32384	186	Intron (ENST00000689429.1/ENST00000689429.1, intron 1 of 1)	1	54975195	54980452	5258	2	105378736	ENST00000641734.1	27330	ENSG00000284601	LOC105378736	uncharacterized LOC105378736
chr1	54971099	54971688	590	*	Bowtie2_on_data_8_and_data_7__alignments_peak_1439	151	.	6.14295	15.122	11.9869	414	Intron (ENST00000689429.1/ENST00000689429.1, intron 1 of 1)	1	54975195	54980452	5258	2	105378736	ENST00000641734.1	8764	ENSG00000284601	LOC105378736	uncharacterized LOC105378736
chr1	55007385	55008036	652	*	Bowtie2_on_data_8_and_data_7__alignments_peak_1440	53	.	3.3035	5.31125	2.84194	344	Intron (ENST00000651561.1/7809, intron 3 of 3)	1	54998933	55017172	18240	1	7809	ENST00000651561.1	8452	ENSG00000162399	BSND	barttin CLCNK type accessory subunit beta
chr1	55021929	55022210	282	*	Bowtie2_on_data_8_and_data_7__alignments_peak_1441	57	.	3.65097	5.74701	3.2231	275	Distal Intergenic	1	55039447	55052694	13248	1	255738	ENST00000673726.1	-17237	ENSG00000169174	PCSK9	proprotein convertase subtilisin/kexin type 9
chr1	55039509	55039751	243	*	Bowtie2_on_data_8_and_data_7__alignments_peak_1442	60	.	3.79483	6.00896	3.46277	28	Promoter (<=1kb)	1	55039548	55064852	25305	1	255738	ENST00000302118.5	0	ENSG00000169174	PCSK9	proprotein convertase subtilisin/kexin type 9
chr1	55063121	55063338	218	*	Bowtie2_on_data_8_and_data_7__alignments_peak_1443	51	.	3.21527	5.13586	2.68338	149	Intron (ENST00000302118.5/255738, intron 11 of 11)	1	55058116	55063528	5413	1	255738	ENST00000673913.1	5005	ENSG00000169174	PCSK9	proprotein convertase subtilisin/kexin type 9
chr1	55081103	55081495	393	*	Bowtie2_on_data_8_and_data_7__alignments_peak_1444	62	.	4.22861	6.24148	3.67582	211	Exon (ENST00000294383.7/23358, exon 59 of 68)	1	55081387	55086424	5038	2	23358	ENST00000472566.1	4929	ENSG00000162402	USP24	ubiquitin specific peptidase 24
chr1	55091028	55091391	364	*	Bowtie2_on_data_8_and_data_7__alignments_peak_1445	83	.	5.17684	8.38681	5.63974	222	Intron (ENST00000294383.7/23358, intron 54 of 67)	1	55093553	55095319	1767	2	23358	ENST00000482197.1	3928	ENSG00000162402	USP24	ubiquitin specific peptidase 24
chr1	55213730	55214126	397	*	Bowtie2_on_data_8_and_data_7__alignments_peak_1446	58	.	3.4839	5.89291	3.35668	163	Promoter (1-2kb)	1	55066359	55215364	149006	2	23358	ENST00000294383.7	1238	ENSG00000162402	USP24	ubiquitin specific peptidase 24
chr1	55214559	55215751	1193	*	Bowtie2_on_data_8_and_data_7__alignments_peak_1447	131	.	5.43995	13.1688	10.1323	898	Promoter (<=1kb)	1	55066359	55215364	149006	2	23358	ENST00000294383.7	0	ENSG00000162402	USP24	ubiquitin specific peptidase 24
chr1	55235967	55236310	344	*	Bowtie2_on_data_8_and_data_7__alignments_peak_1448	65	.	4.4228	6.55795	3.96561	187	Intron (ENST00000643232.1/109729135, intron 1 of 1)	1	55225641	55225723	83	1	100616272	ENST00000581938.1	10326	ENSG00000265822	MIR4422	microRNA 4422
chr1	55261909	55262112	204	*	Bowtie2_on_data_8_and_data_7__alignments_peak_1449	38	.	3.01619	3.81873	1.57069	200	Intron (ENST00000643232.1/109729135, intron 1 of 1)	1	55225641	55225723	83	1	100616272	ENST00000581938.1	36268	ENSG00000265822	MIR4422	microRNA 4422
chr1	55310703	55310904	202	*	Bowtie2_on_data_8_and_data_7__alignments_peak_1450	163	.	6.49318	16.3069	13.1163	119	Intron (ENST00000643232.1/109729135, intron 1 of 1)	1	55225641	55225723	83	1	100616272	ENST00000581938.1	85062	ENSG00000265822	MIR4422	microRNA 4422
chr1	55383752	55383987	236	*	Bowtie2_on_data_8_and_data_7__alignments_peak_1451	39	.	3.21856	3.96628	1.69709	225	Intron (ENST00000643167.1/ENST00000643167.1, intron 1 of 3)	1	55225641	55225723	83	1	100616272	ENST00000581938.1	158111	ENSG00000265822	MIR4422	microRNA 4422
chr1	55429062	55429699	638	*	Bowtie2_on_data_8_and_data_7__alignments_peak_1452	1026	.	14.2174	102.67	97.8288	268	Intron (ENST00000643167.1/ENST00000643167.1, intron 1 of 3)	1	55225641	55225723	83	1	100616272	ENST00000581938.1	203421	ENSG00000265822	MIR4422	microRNA 4422
chr1	55443117	55443759	643	*	Bowtie2_on_data_8_and_data_7__alignments_peak_1453	66	.	4.32765	6.67376	4.06295	321	Intron (ENST00000643167.1/ENST00000643167.1, intron 1 of 3)	1	55225641	55225723	83	1	100616272	ENST00000581938.1	217476	ENSG00000265822	MIR4422	microRNA 4422
chr1	55468280	55468513	234	*	Bowtie2_on_data_8_and_data_7__alignments_peak_1454	64	.	4.19708	6.45371	3.87017	75	Intron (ENST00000643167.1/ENST00000643167.1, intron 1 of 3)	1	55225641	55225723	83	1	100616272	ENST00000581938.1	242639	ENSG00000265822	MIR4422	microRNA 4422
chr1	55507546	55507903	358	*	Bowtie2_on_data_8_and_data_7__alignments_peak_1455	46	.	3.53678	4.65744	2.27484	271	Intron (ENST00000643167.1/ENST00000643167.1, intron 1 of 3)	1	55225641	55225723	83	1	100616272	ENST00000581938.1	281905	ENSG00000265822	MIR4422	microRNA 4422
chr1	55521877	55522217	341	*	Bowtie2_on_data_8_and_data_7__alignments_peak_1456	44	.	3.42363	4.47716	2.11531	29	Intron (ENST00000643167.1/ENST00000643167.1, intron 1 of 3)	1	55225641	55225723	83	1	100616272	ENST00000581938.1	296236	ENSG00000265822	MIR4422	microRNA 4422
chr1	55550743	55551017	275	*	Bowtie2_on_data_8_and_data_7__alignments_peak_1457	49	.	3.69774	4.91239	2.48225	169	Intron (ENST00000643167.1/ENST00000643167.1, intron 1 of 3)	1	55823816	56070513	246698	1	105378737	ENST00000646266.1	-272799	NA	LOC105378737	uncharacterized LOC105378737
chr1	55567447	55567835	389	*	Bowtie2_on_data_8_and_data_7__alignments_peak_1458	41	.	3.32797	4.13632	1.81358	16	Intron (ENST00000643167.1/ENST00000643167.1, intron 1 of 3)	1	55823816	56070513	246698	1	105378737	ENST00000646266.1	-255981	NA	LOC105378737	uncharacterized LOC105378737
chr1	55631937	55632321	385	*	Bowtie2_on_data_8_and_data_7__alignments_peak_1459	49	.	3.61192	4.99092	2.55283	26	Intron (ENST00000643167.1/ENST00000643167.1, intron 2 of 3)	1	55823816	56070513	246698	1	105378737	ENST00000646266.1	-191495	NA	LOC105378737	uncharacterized LOC105378737
chr1	55662391	55662706	316	*	Bowtie2_on_data_8_and_data_7__alignments_peak_1460	70	.	3.96137	7.09833	4.45554	258	Intron (ENST00000643167.1/ENST00000643167.1, intron 2 of 3)	1	55823816	56070513	246698	1	105378737	ENST00000646266.1	-161110	NA	LOC105378737	uncharacterized LOC105378737
chr1	55663414	55663942	529	*	Bowtie2_on_data_8_and_data_7__alignments_peak_1461	55	.	3.44531	5.58958	3.0938	335	Intron (ENST00000643167.1/ENST00000643167.1, intron 2 of 3)	1	55823816	56070513	246698	1	105378737	ENST00000646266.1	-159874	NA	LOC105378737	uncharacterized LOC105378737
chr1	55666845	55667225	381	*	Bowtie2_on_data_8_and_data_7__alignments_peak_1462	50	.	3.29418	5.0815	2.63454	74	Intron (ENST00000643167.1/ENST00000643167.1, intron 2 of 3)	1	55823816	56070513	246698	1	105378737	ENST00000646266.1	-156591	NA	LOC105378737	uncharacterized LOC105378737
chr1	55718925	55719158	234	*	Bowtie2_on_data_8_and_data_7__alignments_peak_1463	63	.	4.29142	6.34414	3.76975	107	Intron (ENST00000643167.1/ENST00000643167.1, intron 3 of 3)	1	55823816	56070513	246698	1	105378737	ENST00000646266.1	-104658	NA	LOC105378737	uncharacterized LOC105378737
chr1	56019449	56019723	275	*	Bowtie2_on_data_8_and_data_7__alignments_peak_1464	64	.	4.16913	6.40636	3.82663	178	Intron (ENST00000646266.1/105378737, intron 7 of 11)	1	55945087	55950119	5033	1	105378738	ENST00000455010.1	74362	ENSG00000233079	LINC01755	long intergenic non-protein coding RNA 1755
chr1	56064763	56065348	586	*	Bowtie2_on_data_8_and_data_7__alignments_peak_1465	67	.	4.38832	6.77543	4.15669	100	Intron (ENST00000646266.1/105378737, intron 11 of 11)	1	55945087	55950119	5033	1	105378738	ENST00000455010.1	119676	ENSG00000233079	LINC01755	long intergenic non-protein coding RNA 1755
chr1	56089684	56090429	746	*	Bowtie2_on_data_8_and_data_7__alignments_peak_1466	202	.	8.71701	20.2288	16.8739	246	Distal Intergenic	1	55945087	55950119	5033	1	105378738	ENST00000455010.1	144597	ENSG00000233079	LINC01755	long intergenic non-protein coding RNA 1755
chr1	56125115	56125487	373	*	Bowtie2_on_data_8_and_data_7__alignments_peak_1467	41	.	3.32797	4.13632	1.81358	187	Distal Intergenic	1	55945087	55950119	5033	1	105378738	ENST00000455010.1	180028	ENSG00000233079	LINC01755	long intergenic non-protein coding RNA 1755
chr1	56200485	56200774	290	*	Bowtie2_on_data_8_and_data_7__alignments_peak_1468	54	.	3.91924	5.49026	3.00384	62	Intron (ENST00000641611.1/ENST00000641611.1, intron 3 of 7)	1	56414918	56415966	1049	1	105378744	ENST00000451914.3	-214144	ENSG00000223956	LINC01767	long intergenic non-protein coding RNA 1767
chr1	56207644	56207946	303	*	Bowtie2_on_data_8_and_data_7__alignments_peak_1469	57	.	4.06751	5.72853	3.20644	15	Exon (ENST00000441455.1/ENST00000441455.1, exon 1 of 1)	1	56414918	56415966	1049	1	105378744	ENST00000451914.3	-206972	ENSG00000223956	LINC01767	long intergenic non-protein coding RNA 1767
chr1	56340606	56340848	243	*	Bowtie2_on_data_8_and_data_7__alignments_peak_1470	52	.	3.76599	5.24227	2.77973	128	Intron (ENST00000641611.1/ENST00000641611.1, intron 1 of 7)	1	56414918	56415966	1049	1	105378744	ENST00000451914.3	-74070	ENSG00000223956	LINC01767	long intergenic non-protein coding RNA 1767
chr1	56403655	56403901	247	*	Bowtie2_on_data_8_and_data_7__alignments_peak_1471	32	.	2.82943	3.20843	1.10459	158	Intron (ENST00000641494.1/8613, intron 3 of 5)	1	56414918	56415966	1049	1	105378744	ENST00000451914.3	-11017	ENSG00000223956	LINC01767	long intergenic non-protein coding RNA 1767
chr1	56408974	56409313	340	*	Bowtie2_on_data_8_and_data_7__alignments_peak_1472	55	.	3.97811	5.58504	3.08984	227	Intron (ENST00000641494.1/8613, intron 3 of 5)	1	56414918	56415966	1049	1	105378744	ENST00000451914.3	-5605	ENSG00000223956	LINC01767	long intergenic non-protein coding RNA 1767
chr1	56430412	56430639	228	*	Bowtie2_on_data_8_and_data_7__alignments_peak_1473	46	.	3.56295	4.69901	2.31185	154	Intron (ENST00000641494.1/8613, intron 3 of 5)	1	56415064	56415962	899	1	105378744	ENST00000635434.1	15348	ENSG00000223956	LINC01767	long intergenic non-protein coding RNA 1767
chr1	56516997	56517286	290	*	Bowtie2_on_data_8_and_data_7__alignments_peak_1474	100	.	5.36198	10.0705	7.21304	107	Promoter (<=1kb)	1	56496276	56517006	20731	2	8613	ENST00000472957.1	0	ENSG00000162407	PLPP3	phospholipid phosphatase 3
chr1	56533643	56533862	220	*	Bowtie2_on_data_8_and_data_7__alignments_peak_1475	45	.	3.31781	4.50445	2.13932	139	Intron (ENST00000371250.4/8613, intron 2 of 5)	1	56248294	56524495	276202	2	8613	ENST00000642129.1	-9148	ENSG00000162407	PLPP3	phospholipid phosphatase 3
chr1	56569766	56569995	230	*	Bowtie2_on_data_8_and_data_7__alignments_peak_1476	48	.	3.55138	4.89154	2.48225	215	Intron (ENST00000371250.4/8613, intron 1 of 5)	1	56494761	56579563	84803	2	8613	ENST00000371250.4	9568	ENSG00000162407	PLPP3	phospholipid phosphatase 3
chr1	56578408	56578773	366	*	Bowtie2_on_data_8_and_data_7__alignments_peak_1477	70	.	3.82427	7.0812	4.43959	87	Promoter (<=1kb)	1	56494761	56579563	84803	2	8613	ENST00000371250.4	790	ENSG00000162407	PLPP3	phospholipid phosphatase 3
chr1	56579206	56579693	488	*	Bowtie2_on_data_8_and_data_7__alignments_peak_1478	135	.	5.61059	13.5512	10.4933	438	Promoter (<=1kb)	1	56494761	56579563	84803	2	8613	ENST00000371250.4	0	ENSG00000162407	PLPP3	phospholipid phosphatase 3
chr1	56627527	56627840	314	*	Bowtie2_on_data_8_and_data_7__alignments_peak_1479	41	.	3.32797	4.13632	1.81358	194	Intron (ENST00000461655.1/8613, intron 2 of 3)	1	56579168	56645272	66105	2	101929935	ENST00000476206.1	17432	NA	LOC101929935	uncharacterized LOC101929935
chr1	56645632	56646060	429	*	Bowtie2_on_data_8_and_data_7__alignments_peak_1480	59	.	4.02256	5.90235	3.36515	336	Promoter (<=1kb)	1	56645314	56715335	70022	1	5563	ENST00000371244.9	318	ENSG00000162409	PRKAA2	protein kinase AMP-activated catalytic subunit alpha 2
chr1	56688373	56689144	772	*	Bowtie2_on_data_8_and_data_7__alignments_peak_1481	318	.	9.73477	31.8707	28.1208	287	Intron (ENST00000371244.9/5563, intron 2 of 8)	1	56719650	56720856	1207	2	199920	ENST00000497991.1	31712	ENSG00000187889	FYB2	FYN binding protein 2
chr1	56818939	56819701	763	*	Bowtie2_on_data_8_and_data_7__alignments_peak_1482	117	.	5.64459	11.7056	8.74835	568	Promoter (<=1kb)	1	56718789	56819404	100616	2	199920	ENST00000343433.7	0	ENSG00000187889	FYB2	FYN binding protein 2
chr1	56832481	56832792	312	*	Bowtie2_on_data_8_and_data_7__alignments_peak_1483	62	.	3.91607	6.22712	3.66259	62	Distal Intergenic	1	56726544	56819696	93153	2	199920	ENST00000484327.1	-12785	ENSG00000187889	FYB2	FYN binding protein 2
chr1	57192204	57192526	323	*	Bowtie2_on_data_8_and_data_7__alignments_peak_1484	41	.	3.32797	4.13632	1.81358	213	Intron (ENST00000371236.7/1600, intron 2 of 14)	1	57071178	57136583	65406	2	1600	ENST00000489267.1	-55621	ENSG00000173406	DAB1	DAB adaptor protein 1
chr1	57220040	57220294	255	*	Bowtie2_on_data_8_and_data_7__alignments_peak_1485	48	.	3.68566	4.89332	2.48225	36	Intron (ENST00000371236.7/1600, intron 2 of 14)	1	57010695	57291065	280371	2	1600	ENST00000371231.5	70771	ENSG00000173406	DAB1	DAB adaptor protein 1
chr1	57411347	57411955	609	*	Bowtie2_on_data_8_and_data_7__alignments_peak_1486	208	.	8.50718	20.8838	17.5037	188	Intron (ENST00000371236.7/1600, intron 1 of 14)	1	57070734	57424057	353324	2	1600	ENST00000371230.1	12102	ENSG00000173406	DAB1	DAB adaptor protein 1
chr1	57489554	57490053	500	*	Bowtie2_on_data_8_and_data_7__alignments_peak_1487	65	.	4.22541	6.5016	3.91405	324	Intron (ENST00000485760.5/1600, intron 7 of 20)	1	56994778	57424060	429283	2	1600	ENST00000371236.7	-65494	ENSG00000173406	DAB1	DAB adaptor protein 1
chr1	57599752	57600000	249	*	Bowtie2_on_data_8_and_data_7__alignments_peak_1488	50	.	3.66185	5.07263	2.62659	244	Intron (ENST00000485760.5/1600, intron 7 of 20)	1	56994778	57424060	429283	2	1600	ENST00000371236.7	-175692	ENSG00000173406	DAB1	DAB adaptor protein 1
chr1	57789736	57789974	239	*	Bowtie2_on_data_8_and_data_7__alignments_peak_1489	65	.	4.43729	6.58146	3.97749	96	Intron (ENST00000485760.5/1600, intron 6 of 20)	1	57860532	57862803	2272	1	101926890	ENST00000585589.5	-70558	ENSG00000226759	DAB1-AS1	DAB1 antisense RNA 1
chr1	57824602	57825003	402	*	Bowtie2_on_data_8_and_data_7__alignments_peak_1490	74	.	4.80706	7.46835	4.79002	81	Intron (ENST00000485760.5/1600, intron 6 of 20)	1	57860532	57862803	2272	1	101926890	ENST00000585589.5	-35529	ENSG00000226759	DAB1-AS1	DAB1 antisense RNA 1
chr1	57831566	57832150	585	*	Bowtie2_on_data_8_and_data_7__alignments_peak_1491	222	.	8.39052	22.2261	18.7945	248	Intron (ENST00000485760.5/1600, intron 6 of 20)	1	57860532	57862803	2272	1	101926890	ENST00000585589.5	-28382	ENSG00000226759	DAB1-AS1	DAB1 antisense RNA 1
chr1	57844766	57845594	829	*	Bowtie2_on_data_8_and_data_7__alignments_peak_1492	86	.	4.75523	8.6197	5.85706	562	Intron (ENST00000485760.5/1600, intron 6 of 20)	1	57860532	57862803	2272	1	101926890	ENST00000585589.5	-14938	ENSG00000226759	DAB1-AS1	DAB1 antisense RNA 1
chr1	57967126	57967441	316	*	Bowtie2_on_data_8_and_data_7__alignments_peak_1493	74	.	4.80706	7.46835	4.79002	110	Intron (ENST00000485760.5/1600, intron 5 of 20)	1	57826071	57884085	58015	2	1600	ENST00000477280.1	-83041	ENSG00000173406	DAB1	DAB adaptor protein 1
chr1	58041426	58041660	235	*	Bowtie2_on_data_8_and_data_7__alignments_peak_1494	34	.	2.95819	3.40422	1.21442	142	Intron (ENST00000485760.5/1600, intron 5 of 20)	1	57826071	57884085	58015	2	1600	ENST00000477280.1	-157341	ENSG00000173406	DAB1	DAB adaptor protein 1
chr1	58063020	58063239	220	*	Bowtie2_on_data_8_and_data_7__alignments_peak_1495	60	.	3.83804	6.08697	3.53429	77	Intron (ENST00000419596.1/ENST00000419596.1, intron 1 of 4)	1	57826071	57884085	58015	2	1600	ENST00000477280.1	-178935	ENSG00000173406	DAB1	DAB adaptor protein 1
chr1	58258285	58258494	210	*	Bowtie2_on_data_8_and_data_7__alignments_peak_1496	34	.	2.95819	3.40422	1.21442	108	Intron (ENST00000485760.5/1600, intron 4 of 20)	1	58462552	58506199	43648	2	115209	ENST00000460671.1	247705	ENSG00000162600	OMA1	OMA1 zinc metallopeptidase
chr1	58274488	58274971	484	*	Bowtie2_on_data_8_and_data_7__alignments_peak_1497	536	.	14.902	53.606	49.3485	328	Intron (ENST00000485760.5/1600, intron 4 of 20)	1	58462552	58506199	43648	2	115209	ENST00000460671.1	231228	ENSG00000162600	OMA1	OMA1 zinc metallopeptidase
chr1	58298572	58298812	241	*	Bowtie2_on_data_8_and_data_7__alignments_peak_1498	54	.	3.91924	5.49026	3.00384	107	Intron (ENST00000485760.5/1600, intron 4 of 20)	1	58462552	58506199	43648	2	115209	ENST00000460671.1	207387	ENSG00000162600	OMA1	OMA1 zinc metallopeptidase
chr1	58378478	58379169	692	*	Bowtie2_on_data_8_and_data_7__alignments_peak_1499	216	.	8.64259	21.6738	18.2629	586	Intron (ENST00000485760.5/1600, intron 3 of 20)	1	58462552	58506199	43648	2	115209	ENST00000460671.1	127030	ENSG00000162600	OMA1	OMA1 zinc metallopeptidase
chr1	58395467	58395715	249	*	Bowtie2_on_data_8_and_data_7__alignments_peak_1500	66	.	4.13209	6.61039	4.00415	107	Intron (ENST00000485760.5/1600, intron 3 of 20)	1	58462552	58506199	43648	2	115209	ENST00000460671.1	110484	ENSG00000162600	OMA1	OMA1 zinc metallopeptidase
chr1	58433001	58433595	595	*	Bowtie2_on_data_8_and_data_7__alignments_peak_1501	44	.	3.28693	4.4528	2.0938	261	Intron (ENST00000485760.5/1600, intron 3 of 20)	1	58462552	58506199	43648	2	115209	ENST00000460671.1	72604	ENSG00000162600	OMA1	OMA1 zinc metallopeptidase
chr1	58437758	58437971	214	*	Bowtie2_on_data_8_and_data_7__alignments_peak_1502	76	.	4.5385	7.61049	4.92224	106	Intron (ENST00000485760.5/1600, intron 3 of 20)	1	58462552	58506199	43648	2	115209	ENST00000460671.1	68228	ENSG00000162600	OMA1	OMA1 zinc metallopeptidase
chr1	58546160	58546926	767	*	Bowtie2_on_data_8_and_data_7__alignments_peak_1503	261	.	7.63647	26.1206	22.5516	469	Promoter (<=1kb)	1	58480719	58546726	66008	2	115209	ENST00000371226.8	0	ENSG00000162600	OMA1	OMA1 zinc metallopeptidase
chr1	58552171	58552413	243	*	Bowtie2_on_data_8_and_data_7__alignments_peak_1504	51	.	3.71319	5.15638	2.70209	27	Intron (ENST00000654217.1/ENST00000654217.1, intron 1 of 1)	1	58534303	58546802	12500	2	115209	ENST00000426139.5	-5369	ENSG00000162600	OMA1	OMA1 zinc metallopeptidase
chr1	58573964	58574272	309	*	Bowtie2_on_data_8_and_data_7__alignments_peak_1505	110	.	3.18306	11.0976	8.17678	240	Promoter (2-3kb)	1	58575433	58577252	1820	2	4070	ENST00000371225.4	2980	ENSG00000184292	TACSTD2	tumor associated calcium signal transducer 2
chr1	58576796	58577803	1008	*	Bowtie2_on_data_8_and_data_7__alignments_peak_1506	443	.	6.41459	44.3009	40.231	616	Promoter (<=1kb)	1	58575433	58577252	1820	2	4070	ENST00000371225.4	0	ENSG00000184292	TACSTD2	tumor associated calcium signal transducer 2
chr1	58584205	58585063	859	*	Bowtie2_on_data_8_and_data_7__alignments_peak_1507	218	.	5.87806	21.8573	18.4394	387	Distal Intergenic	1	58575433	58577252	1820	2	4070	ENST00000371225.4	-6953	ENSG00000184292	TACSTD2	tumor associated calcium signal transducer 2
chr1	58592453	58592999	547	*	Bowtie2_on_data_8_and_data_7__alignments_peak_1508	156	.	5.83332	15.6419	12.4815	213	Distal Intergenic	1	58575433	58577252	1820	2	4070	ENST00000371225.4	-15201	ENSG00000184292	TACSTD2	tumor associated calcium signal transducer 2
chr1	58618366	58618770	405	*	Bowtie2_on_data_8_and_data_7__alignments_peak_1509	114	.	4.99977	11.4566	8.51242	104	Distal Intergenic	1	58575433	58577252	1820	2	4070	ENST00000371225.4	-41114	ENSG00000184292	TACSTD2	tumor associated calcium signal transducer 2
chr1	58620156	58620616	461	*	Bowtie2_on_data_8_and_data_7__alignments_peak_1510	105	.	4.73006	10.5163	7.62819	339	Distal Intergenic	1	58655077	58661694	6618	2	114803	ENST00000697256.1	41078	ENSG00000162601	MYSM1	Myb like, SWIRM and MPN domains 1
chr1	58699816	58700214	399	*	Bowtie2_on_data_8_and_data_7__alignments_peak_1511	82	.	4.58222	8.29737	5.56196	160	Promoter (<=1kb)	1	58643440	58700072	56633	2	114803	ENST00000655340.1	0	ENSG00000162601	MYSM1	Myb like, SWIRM and MPN domains 1
chr1	58727283	58727960	678	*	Bowtie2_on_data_8_and_data_7__alignments_peak_1512	150	.	5.92274	15.0437	11.9124	243	Intron (ENST00000637377.1/112268263, intron 3 of 6)	1	58718420	58771295	52876	1	105378751	ENST00000636386.1	8863	NA	LOC105378751	uncharacterized LOC105378751
chr1	58729675	58730223	549	*	Bowtie2_on_data_8_and_data_7__alignments_peak_1513	86	.	4.29659	8.6338	5.87022	151	Intron (ENST00000637377.1/112268263, intron 3 of 6)	1	58718420	58771295	52876	1	105378751	ENST00000636386.1	11255	NA	LOC105378751	uncharacterized LOC105378751
chr1	58738806	58739162	357	*	Bowtie2_on_data_8_and_data_7__alignments_peak_1514	59	.	4.03661	5.9256	3.38625	58	Intron (ENST00000637377.1/112268263, intron 3 of 6)	1	58718420	58771295	52876	1	105378751	ENST00000636386.1	20386	NA	LOC105378751	uncharacterized LOC105378751
chr1	58755317	58755768	452	*	Bowtie2_on_data_8_and_data_7__alignments_peak_1515	169	.	6.22898	16.9994	13.7773	227	Intron (ENST00000637377.1/112268263, intron 4 of 6)	1	58780791	58784047	3257	2	3725	ENST00000371222.4	28279	ENSG00000177606	JUN	Jun proto-oncogene, AP-1 transcription factor subunit
chr1	58765946	58766156	211	*	Bowtie2_on_data_8_and_data_7__alignments_peak_1516	31	.	2.77841	3.13067	1.0407	25	Exon (ENST00000636386.1/105378751, exon 2 of 4)	1	58780791	58784047	3257	2	3725	ENST00000371222.4	17891	ENSG00000177606	JUN	Jun proto-oncogene, AP-1 transcription factor subunit
chr1	58783788	58784610	823	*	Bowtie2_on_data_8_and_data_7__alignments_peak_1517	680	.	8.3947	68.081	63.6017	443	Promoter (<=1kb)	1	58780791	58784047	3257	2	3725	ENST00000371222.4	0	ENSG00000177606	JUN	Jun proto-oncogene, AP-1 transcription factor subunit
chr1	58814499	58814826	328	*	Bowtie2_on_data_8_and_data_7__alignments_peak_1518	138	.	4.51669	13.8323	10.7609	61	Promoter (<=1kb)	1	58814435	58816042	1608	1	101926907	ENST00000702876.1	64	ENSG00000234807	LOC101926907	uncharacterized LOC101926907
chr1	58815300	58815704	405	*	Bowtie2_on_data_8_and_data_7__alignments_peak_1519	128	.	4.39401	12.8258	9.80679	80	Promoter (<=1kb)	1	58814435	58816042	1608	1	101926907	ENST00000702876.1	865	ENSG00000234807	LOC101926907	uncharacterized LOC101926907
chr1	58816238	58816628	391	*	Bowtie2_on_data_8_and_data_7__alignments_peak_1520	70	.	3.22238	7.03929	4.40117	214	Promoter (1-2kb)	1	58814435	58816042	1608	1	101926907	ENST00000702876.1	1803	ENSG00000234807	LOC101926907	uncharacterized LOC101926907
chr1	58823540	58823913	374	*	Bowtie2_on_data_8_and_data_7__alignments_peak_1521	100	.	4.67411	10.067	7.2097	203	Intron (ENST00000653297.1/100131060, intron 1 of 1)	1	58814435	58816042	1608	1	101926907	ENST00000702876.1	9105	ENSG00000234807	LOC101926907	uncharacterized LOC101926907
chr1	58824834	58825331	498	*	Bowtie2_on_data_8_and_data_7__alignments_peak_1522	212	.	7.27559	21.2859	17.8905	421	Intron (ENST00000653297.1/100131060, intron 1 of 1)	1	58814435	58816042	1608	1	101926907	ENST00000702876.1	10399	ENSG00000234807	LOC101926907	uncharacterized LOC101926907
chr1	58848728	58849298	571	*	Bowtie2_on_data_8_and_data_7__alignments_peak_1523	427	.	11.1592	42.7391	38.7047	235	Intron (ENST00000653297.1/100131060, intron 1 of 1)	1	58814435	58816042	1608	1	101926907	ENST00000702876.1	34293	ENSG00000234807	LOC101926907	uncharacterized LOC101926907
chr1	58881392	58881822	431	*	Bowtie2_on_data_8_and_data_7__alignments_peak_1524	187	.	6.25031	18.7571	15.4614	220	Intron (ENST00000653297.1/100131060, intron 1 of 1)	1	58882872	58885662	2791	2	105378753	ENST00000634986.1	3840	ENSG00000232453	LINC02777	long intergenic non-protein coding RNA 2777
chr1	58883193	58883808	616	*	Bowtie2_on_data_8_and_data_7__alignments_peak_1525	158	.	5.58006	15.8001	12.6325	297	Promoter (1-2kb)	1	58882872	58885662	2791	2	105378753	ENST00000634986.1	1854	ENSG00000232453	LINC02777	long intergenic non-protein coding RNA 2777
chr1	58903507	58904169	663	*	Bowtie2_on_data_8_and_data_7__alignments_peak_1526	232	.	7.4948	23.2731	19.803	403	Promoter (<=1kb)	1	58882872	58903679	20808	2	105378753	ENST00000635492.1	0	ENSG00000232453	LINC02777	long intergenic non-protein coding RNA 2777
chr1	58922288	58922648	361	*	Bowtie2_on_data_8_and_data_7__alignments_peak_1527	106	.	5.12924	10.6854	7.78781	88	Intron (ENST00000669325.1/105378753, intron 1 of 4)	1	58882868	58930166	47299	2	105378753	ENST00000669325.1	7518	ENSG00000232453	LINC02777	long intergenic non-protein coding RNA 2777
chr1	58932924	58933382	459	*	Bowtie2_on_data_8_and_data_7__alignments_peak_1528	342	.	9.52776	34.2981	30.4792	127	Promoter (<=1kb)	1	58933643	59103820	170178	1	101926925	ENST00000634502.1	-261	NA	LINC01358	long intergenic non-protein coding RNA 1358
chr1	59015893	59016541	649	*	Bowtie2_on_data_8_and_data_7__alignments_peak_1529	123	.	5.42198	12.381	9.38462	472	Intron (ENST00000634502.1/101926925, intron 3 of 13)	1	59020366	59132795	112430	1	101926925	ENST00000634569.1	-3825	NA	LINC01358	long intergenic non-protein coding RNA 1358
chr1	59058570	59058775	206	*	Bowtie2_on_data_8_and_data_7__alignments_peak_1530	31	.	2.76843	3.11544	1.02848	188	Promoter (1-2kb)	1	59056660	59104116	47457	1	101926925	ENST00000662910.1	1910	NA	LINC01358	long intergenic non-protein coding RNA 1358
chr1	59084227	59084565	339	*	Bowtie2_on_data_8_and_data_7__alignments_peak_1531	57	.	4.06751	5.72853	3.20644	244	Intron (ENST00000634502.1/101926925, intron 12 of 13)	1	59056660	59104116	47457	1	101926925	ENST00000662910.1	27567	NA	LINC01358	long intergenic non-protein coding RNA 1358
chr1	59143074	59143397	324	*	Bowtie2_on_data_8_and_data_7__alignments_peak_1532	185	.	5.72459	18.5567	15.2691	155	Intron (ENST00000631169.2/ENST00000631169.2, intron 1 of 1)	1	59132473	59146827	14355	2	729467	ENST00000587839.2	3430	ENSG00000224609	HSD52	uncharacterized LOC729467
chr1	59150888	59151608	721	*	Bowtie2_on_data_8_and_data_7__alignments_peak_1533	171	.	5.81304	17.1996	13.9689	321	Promoter (<=1kb)	1	59132473	59151241	18769	2	729467	ENST00000631064.2	0	ENSG00000224609	HSD52	uncharacterized LOC729467
chr1	59164385	59164591	207	*	Bowtie2_on_data_8_and_data_7__alignments_peak_1534	41	.	3.32797	4.13632	1.81358	151	Intron (ENST00000625548.1/ENST00000625548.1, intron 1 of 4)	1	59132473	59151241	18769	2	729467	ENST00000631064.2	-13144	ENSG00000224609	HSD52	uncharacterized LOC729467
chr1	59296503	59297225	723	*	Bowtie2_on_data_8_and_data_7__alignments_peak_1535	660	.	12.5114	66.084	61.6313	238	Promoter (<=1kb)	1	59296638	59321712	25075	1	55277	ENST00000582567.1	0	ENSG00000172456	FGGY	FGGY carbohydrate kinase domain containing
chr1	59369102	59369669	568	*	Bowtie2_on_data_8_and_data_7__alignments_peak_1536	95	.	5.4584	9.53391	6.70869	326	Intron (ENST00000413489.5/55277, intron 4 of 4)	1	59393208	59626023	232816	1	55277	ENST00000475949.5	-23539	ENSG00000172456	FGGY	FGGY carbohydrate kinase domain containing
chr1	59375375	59375802	428	*	Bowtie2_on_data_8_and_data_7__alignments_peak_1537	80	.	4.79457	8.05827	5.3393	108	Intron (ENST00000413489.5/55277, intron 4 of 4)	1	59393208	59626023	232816	1	55277	ENST00000475949.5	-17406	ENSG00000172456	FGGY	FGGY carbohydrate kinase domain containing
chr1	59379289	59379544	256	*	Bowtie2_on_data_8_and_data_7__alignments_peak_1538	62	.	4.07416	6.24485	3.67877	144	Intron (ENST00000634606.1/55277, intron 4 of 16)	1	59393208	59626023	232816	1	55277	ENST00000475949.5	-13664	ENSG00000172456	FGGY	FGGY carbohydrate kinase domain containing
chr1	59471945	59472193	249	*	Bowtie2_on_data_8_and_data_7__alignments_peak_1539	44	.	3.37563	4.40038	2.04716	118	Intron (ENST00000634606.1/55277, intron 5 of 16)	1	59512316	59660423	148108	1	55277	ENST00000485720.1	-40123	ENSG00000172456	FGGY	FGGY carbohydrate kinase domain containing
chr1	59499342	59499801	460	*	Bowtie2_on_data_8_and_data_7__alignments_peak_1540	68	.	4.24929	6.81563	4.19404	420	Intron (ENST00000634606.1/55277, intron 5 of 16)	1	59512316	59660423	148108	1	55277	ENST00000485720.1	-12515	ENSG00000172456	FGGY	FGGY carbohydrate kinase domain containing
chr1	59502214	59502603	390	*	Bowtie2_on_data_8_and_data_7__alignments_peak_1541	42	.	3.16895	4.25436	1.91767	124	Intron (ENST00000634606.1/55277, intron 5 of 16)	1	59512316	59660423	148108	1	55277	ENST00000485720.1	-9713	ENSG00000172456	FGGY	FGGY carbohydrate kinase domain containing
chr1	59525825	59526203	379	*	Bowtie2_on_data_8_and_data_7__alignments_peak_1542	66	.	4.15757	6.65517	4.04564	178	Intron (ENST00000634606.1/55277, intron 6 of 16)	1	59512316	59660423	148108	1	55277	ENST00000485720.1	13509	ENSG00000172456	FGGY	FGGY carbohydrate kinase domain containing
chr1	59533115	59533503	389	*	Bowtie2_on_data_8_and_data_7__alignments_peak_1543	83	.	5.17684	8.38681	5.63974	65	Intron (ENST00000634606.1/55277, intron 6 of 16)	1	59553918	59762728	208811	1	55277	ENST00000371210.1	-20415	ENSG00000172456	FGGY	FGGY carbohydrate kinase domain containing
chr1	59586917	59587311	395	*	Bowtie2_on_data_8_and_data_7__alignments_peak_1544	39	.	3.1831	3.91102	1.64989	13	Intron (ENST00000634606.1/55277, intron 7 of 16)	1	59553918	59762728	208811	1	55277	ENST00000371210.1	32999	ENSG00000172456	FGGY	FGGY carbohydrate kinase domain containing
chr1	59596819	59597164	346	*	Bowtie2_on_data_8_and_data_7__alignments_peak_1545	34	.	2.95819	3.40422	1.21442	270	Intron (ENST00000634606.1/55277, intron 7 of 16)	1	59626015	59762730	136716	1	55277	ENST00000493891.5	-28851	ENSG00000172456	FGGY	FGGY carbohydrate kinase domain containing
chr1	59653188	59653742	555	*	Bowtie2_on_data_8_and_data_7__alignments_peak_1546	316	.	10.4378	31.6351	27.892	379	Intron (ENST00000634606.1/55277, intron 9 of 16)	1	59660219	59767675	107457	1	55277	ENST00000476939.5	-6477	ENSG00000172456	FGGY	FGGY carbohydrate kinase domain containing
chr1	59673520	59674200	681	*	Bowtie2_on_data_8_and_data_7__alignments_peak_1547	312	.	9.23474	31.26	27.5277	504	Promoter (<=1kb)	1	59673657	59762544	88888	1	55277	ENST00000472783.5	0	ENSG00000172456	FGGY	FGGY carbohydrate kinase domain containing
chr1	59717371	59717573	203	*	Bowtie2_on_data_8_and_data_7__alignments_peak_1548	65	.	4.43729	6.58146	3.97749	24	Intron (ENST00000634606.1/55277, intron 12 of 16)	1	59733227	59733296	70	2	100616409	ENST00000578274.1	15723	ENSG00000266150	MIR4711	microRNA 4711
chr1	59730427	59731056	630	*	Bowtie2_on_data_8_and_data_7__alignments_peak_1549	40	.	3.13397	4.01073	1.7352	195	Promoter (2-3kb)	1	59733227	59733296	70	2	100616409	ENST00000578274.1	2240	ENSG00000266150	MIR4711	microRNA 4711
chr1	59750821	59751110	290	*	Bowtie2_on_data_8_and_data_7__alignments_peak_1550	73	.	4.58136	7.38799	4.72318	111	Intron (ENST00000634606.1/55277, intron 12 of 16)	1	59755672	59762724	7053	1	55277	ENST00000480847.1	-4562	ENSG00000172456	FGGY	FGGY carbohydrate kinase domain containing
chr1	59764985	59765209	225	*	Bowtie2_on_data_8_and_data_7__alignments_peak_1551	43	.	3.35213	4.36272	2.01365	177	Intron (ENST00000634606.1/55277, intron 14 of 16)	1	59755672	59762724	7053	1	55277	ENST00000480847.1	9313	ENSG00000172456	FGGY	FGGY carbohydrate kinase domain containing
chr1	59791111	59791325	215	*	Bowtie2_on_data_8_and_data_7__alignments_peak_1552	74	.	4.80706	7.46835	4.79002	86	3' UTR	1	59814786	59835350	20565	1	51361	ENST00000455990.5	-23461	ENSG00000134709	HOOK1	hook microtubule tethering protein 1
chr1	59814385	59815151	767	*	Bowtie2_on_data_8_and_data_7__alignments_peak_1553	478	.	10.9003	47.8138	43.667	254	Promoter (<=1kb)	1	59814786	59835350	20565	1	51361	ENST00000455990.5	0	ENSG00000134709	HOOK1	hook microtubule tethering protein 1
chr1	59947134	59947507	374	*	Bowtie2_on_data_8_and_data_7__alignments_peak_1554	45	.	3.49824	4.59615	2.22005	308	Distal Intergenic	1	59893308	59926773	33466	2	1573	ENST00000371204.4	-20361	ENSG00000134716	CYP2J2	cytochrome P450 family 2 subfamily J member 2
chr1	60489858	60490761	904	*	Bowtie2_on_data_8_and_data_7__alignments_peak_1555	194	.	7.55749	19.4889	16.1633	445	Distal Intergenic	1	60540250	60601677	61428	2	105378763	ENST00000634281.1	110916	ENSG00000226476	LINC01748	long intergenic non-protein coding RNA 1748
chr1	60573235	60574306	1072	*	Bowtie2_on_data_8_and_data_7__alignments_peak_1556	223	.	7.31254	22.3383	18.9028	916	Exon (ENST00000654935.1/105378763, exon 5 of 7)	1	60540250	60601677	61428	2	105378763	ENST00000634281.1	27371	ENSG00000226476	LINC01748	long intergenic non-protein coding RNA 1748
chr1	60640050	60640602	553	*	Bowtie2_on_data_8_and_data_7__alignments_peak_1557	691	.	14.2217	69.1136	64.6203	312	Promoter (<=1kb)	1	60540249	60640491	100243	2	105378763	ENST00000439156.2	0	ENSG00000226476	LINC01748	long intergenic non-protein coding RNA 1748
chr1	60685812	60686047	236	*	Bowtie2_on_data_8_and_data_7__alignments_peak_1558	62	.	4.22861	6.24148	3.67582	154	Intron (ENST00000423403.1/101926964, intron 4 of 5)	1	60595510	60640507	44998	2	105378763	ENST00000663215.1	-45305	ENSG00000226476	LINC01748	long intergenic non-protein coding RNA 1748
chr1	60874738	60875140	403	*	Bowtie2_on_data_8_and_data_7__alignments_peak_1559	81	.	4.82661	8.11375	5.39068	185	Intron (ENST00000371191.5/4774, intron 1 of 10)	1	60659634	60868009	208376	2	101926964	ENST00000667362.1	-6729	ENSG00000231252	LOC101926964	uncharacterized LOC101926964
chr1	60909250	60909459	210	*	Bowtie2_on_data_8_and_data_7__alignments_peak_1560	54	.	3.9048	5.46696	2.98274	135	Intron (ENST00000371191.5/4774, intron 1 of 10)	1	60659634	60868009	208376	2	101926964	ENST00000667362.1	-41241	ENSG00000231252	LOC101926964	uncharacterized LOC101926964
chr1	60942457	60942890	434	*	Bowtie2_on_data_8_and_data_7__alignments_peak_1561	91	.	5.21811	9.11925	6.32485	136	Intron (ENST00000371191.5/4774, intron 1 of 10)	1	60940395	60952849	12455	2	100996570	ENST00000418662.1	9959	ENSG00000237928	NFIA-AS2	NFIA antisense RNA 2
chr1	60989011	60989320	310	*	Bowtie2_on_data_8_and_data_7__alignments_peak_1562	37	.	3.07035	3.73482	1.49836	143	Intron (ENST00000371191.5/4774, intron 1 of 10)	1	60940239	60970776	30538	2	100996570	ENST00000438559.5	-18235	ENSG00000237928	NFIA-AS2	NFIA antisense RNA 2
chr1	61025739	61025980	242	*	Bowtie2_on_data_8_and_data_7__alignments_peak_1563	49	.	3.69774	4.91239	2.48225	204	Intron (ENST00000371191.5/4774, intron 1 of 10)	1	61053830	61332586	278757	1	4774	ENST00000476646.5	-27850	ENSG00000162599	NFIA	nuclear factor I A
chr1	61042883	61043447	565	*	Bowtie2_on_data_8_and_data_7__alignments_peak_1564	90	.	4.82475	9.07239	6.28077	285	Intron (ENST00000371191.5/4774, intron 1 of 10)	1	61053830	61332586	278757	1	4774	ENST00000476646.5	-10383	ENSG00000162599	NFIA	nuclear factor I A
chr1	61049647	61050321	675	*	Bowtie2_on_data_8_and_data_7__alignments_peak_1565	141	.	5.71121	14.1657	11.0783	312	Intron (ENST00000371191.5/4774, intron 1 of 10)	1	61053830	61332586	278757	1	4774	ENST00000476646.5	-3509	ENSG00000162599	NFIA	nuclear factor I A
chr1	61057594	61057958	365	*	Bowtie2_on_data_8_and_data_7__alignments_peak_1566	170	.	6.07503	17.0482	13.8237	229	Promoter (<=1kb)	1	60912791	61056885	144095	2	105378764	ENST00000655960.1	-709	NA	LOC105378764	uncharacterized LOC105378764
chr1	61076903	61077236	334	*	Bowtie2_on_data_8_and_data_7__alignments_peak_1567	107	.	4.42172	10.7401	7.83951	215	Promoter (<=1kb)	1	61077274	61455585	378312	1	4774	ENST00000407417.7	-38	ENSG00000162599	NFIA	nuclear factor I A
chr1	61077997	61078200	204	*	Bowtie2_on_data_8_and_data_7__alignments_peak_1568	78	.	3.44797	7.88926	5.18199	57	Promoter (<=1kb)	1	61077386	61456283	378898	1	4774	ENST00000699964.1	611	ENSG00000162599	NFIA	nuclear factor I A
chr1	61081969	61082826	858	*	Bowtie2_on_data_8_and_data_7__alignments_peak_1569	115	.	4.39627	11.5985	8.64676	565	Promoter (<=1kb)	1	61082123	61456312	374190	1	4774	ENST00000699986.1	0	ENSG00000162599	NFIA	nuclear factor I A
[truncated: 54,968 more rows]

## Sheet: BRG1
seqnames	start	end	width	strand	V4	V5	V6	V7	V8	V9	V10	annotation	geneChr	geneStart	geneEnd	geneLength	geneStrand	geneId	transcriptId	distanceToTSS	ENSEMBL	SYMBOL	GENENAME
[truncated: 33,431 more rows]
