# Supplementary material for: A positive feedback loop between BACH1 and IL-1β promotes the progression of HPV-negative head and neck squamous cell carcinoma
Source: Cell Commun Signal. 2026 May 25;24:409. doi: 10.1186/s12964-026-02957-2 (PMC13377829; doi:10.1186/s12964-026-02957-2)
Supplement: Supplementary file 9 — Supplementary Material 9. [file 12964_2026_2957_MOESM9_ESM.xlsx]

## Sheet: IL1B
Supplementary Table 4. Differentially expressed genes identified by IL1B RNA-seq analysis.
gene_id	gene_name	EntrezID	transcript_id	GO	KEGG	KO_ENTRY	EC	TF_Family	Description	trans_type	DO	Reactome	FPKM.FIS1	FPKM.FIS2	FPKM.FIS3	FPKM.FIN1	FPKM.FIN2	FPKM.FIN3	fc	log2(fc)	pval	qval	regulation	significant
ENSG00000100292	HMOX1	3162	ENST00000216117;ENST00000494998;ENST00000481190;ENST00000412893;ENST00000679074	GO:0001525(angiogenesis);GO:0001666(response to hypoxia);GO:0001935(endothelial cell proliferation);GO:0002246(wound healing involved in inflammatory response);GO:0002686(negative regulation of leukocyte migration);GO:0004392(heme oxygenase (decyclizing) activity);GO:0004630(phospholipase D activity);GO:0005198(structural molecule activity);GO:0005515(protein binding);GO:0005615(extracellular spa…	00860(Porphyrin and chlorophyll metabolism);01100(Metabolic pathways);04066(HIF-1 signaling pathway);04216(Ferroptosis);04978(Mineral absorption);05200(Pathways in cancer);05206(MicroRNAs in cancer);05225(Hepatocellular carcinoma);05418(Fluid shear stress and atherosclerosis);05418(Fluid shear stress and atherosclerosis)	K00510	EC:1.14.14.18	NA	heme oxygenase 1 [Source:HGNC Symbol;Acc:HGNC:5013]	protein_coding;retained_intron;nonsense_mediated_decay	DOID:0014667(disease_of_metabolism);DOID:0050013(carbohydrate_metabolism_disease);DOID:0050117(disease_by_infectious_agent);DOID:0050161(lower_respiratory_tract_disease);DOID:0050177(monogenic_disease);DOID:0050615(respiratory_system_cancer);DOID:0050686(organ_system_cancer);DOID:0050687(cell_type_cancer);DOID:0050737(autosomal_recessive_disease);DOID:0050739(autosomal_genetic_disease);DOID:00508…	R-HSA-1250272(TXNIP binds NLRP3);R-HSA-189398(HMOX1 dimer, HMOX2 cleave heme);R-HSA-6797268(Expression of HMOX1);R-HSA-9609860(Tail-anchored protein:SGTA:BAG6:GET4:UBL4A:ASNA1:ATP dissociates and ASNA1 hydrolyzes ATP yielding Tail-anchored protein:ASNA1:ADP);R-HSA-9609899(Tail-anchored protein:ASNA1:ADP binds WRB:CAMLG at the endoplasmic reticulum membrane);R-HSA-9609917(Tail-anchored protein:ASN…	64.4054	68.0539	71.6606	10.1708	10.4598	10.5009	6.5567	2.71297	0	0	up	yes
ENSG00000142871	CCN1	3491,890,5530	ENST00000451137;ENST00000676007;ENST00000674743;ENST00000674818;ENST00000675083;ENST00000480413	GO:0000166(nucleotide binding);GO:0001649(osteoblast differentiation);GO:0001934(positive regulation of protein phosphorylation);GO:0002041(intussusceptive angiogenesis);GO:0003181(atrioventricular valve morphogenesis);GO:0003278(apoptotic process involved in heart morphogenesis);GO:0003281(ventricular septum development);GO:0005178(integrin binding);GO:0005201(extracellular matrix structural con…	NA	NA	NA	NA	cellular communication network factor 1 [Source:HGNC Symbol;Acc:HGNC:2654]	protein_coding;retained_intron;nonsense_mediated_decay;processed_transcript	DOID:0050117(disease_by_infectious_agent);DOID:0050615(respiratory_system_cancer);DOID:0050686(organ_system_cancer);DOID:0050687(cell_type_cancer);DOID:0050828(artery_disease);DOID:0080001(bone_disease);DOID:10283(prostate_cancer);DOID:10286(prostate_carcinoma);DOID:10534(stomach_cancer);DOID:10591(pre_eclampsia);DOID:10763(hypertension);DOID:1107(esophageal_carcinoma);DOID:11612(polycystic_ovary…	R-HSA-8952289(FAM20C phosphorylates FAM20C substrates)	93.5325	94.1091	93.0491	24.0497	25.2417	24.3679	3.81066	1.93004	0	0	up	yes
ENSG00000177469	CAVIN1	284119	ENST00000357037	GO:0003723(RNA binding);GO:0005515(protein binding);GO:0005634(nucleus);GO:0005654(nucleoplasm);GO:0005737(cytoplasm);GO:0005739(mitochondrion);GO:0005783(endoplasmic reticulum);GO:0005829(cytosol);GO:0005886(plasma membrane);GO:0005901(caveola);GO:0006353(DNA-templated transcription termination);GO:0006361(transcription initiation at RNA polymerase I promoter);GO:0006363(termination of RNA polym…	NA	NA	NA	NA	caveolae associated protein 1 [Source:HGNC Symbol;Acc:HGNC:9688]	protein_coding	DOID:0080000(muscular_disease);DOID:12639(pyloric_stenosis);DOID:16(integumentary_system_disease);DOID:17(musculoskeletal_system_disease);DOID:3122(gastric_outlet_obstruction);DOID:37(skin_disease);DOID:423(myopathy);DOID:440(neuromuscular_disease);DOID:4(disease);DOID:66(muscle_tissue_disease);DOID:76(stomach_disease);DOID:77(gastrointestinal_system_disease);DOID:7(disease_of_anatomical_entity);…	R-HSA-74992(Dissociation of PTRF:Polymerase I/Nascent Pre rRNA Complex:TTF-I:Sal Box);R-HSA-74993(PTRF Binds the Polymerase I Transcription Complex/Nascent Pre rRNA Complex paused at the TTF-I:Sal Box);R-HSA-9013009(RHOA binds effectors at the plasma membrane);R-HSA-9013024(RHOB binds effectors at the plasma membrane);R-HSA-9013110(RHOC binds effectors at the plasma membrane)	144.495	136.914	142.961	58.5298	61.5928	61.1119	2.34155	1.22747	0	0	up	yes
ENSG00000136238	RAC1	5879,6035	ENST00000348035;ENST00000696666;ENST00000495499;ENST00000356142;ENST00000473564;ENST00000497741	GO:0000166(nucleotide binding);GO:0001764(neuron migration);GO:0001934(positive regulation of protein phosphorylation);GO:0003376(sphingosine-1-phosphate receptor signaling pathway);GO:0003924(GTPase activity);GO:0003925(G protein activity);GO:0005515(protein binding);GO:0005525(GTP binding);GO:0005634(nucleus);GO:0005737(cytoplasm);GO:0005789(endoplasmic reticulum membrane);GO:0005802(trans-Golg…	04010(MAPK signaling pathway);04014(Ras signaling pathway);04015(Rap1 signaling pathway);04024(cAMP signaling pathway);04062(Chemokine signaling pathway);04071(Sphingolipid signaling pathway);04145(Phagosome);04151(PI3K-Akt signaling pathway);04310(Wnt signaling pathway);04360(Axon guidance);04370(VEGF signaling pathway);04380(Osteoclast differentiation);04510(Focal adhesion);04520(Adherens junct…	NA	NA	NA	Rac family small GTPase 1 [Source:HGNC Symbol;Acc:HGNC:9801]	protein_coding;retained_intron;processed_transcript	DOID:0050615(respiratory_system_cancer);DOID:0050686(organ_system_cancer);DOID:0050687(cell_type_cancer);DOID:0060037(developmental_disorder_of_mental_health);DOID:0060038(specific_developmental_disorder);DOID:0060072(benign_neoplasm);DOID:0060083(immune_system_cancer);DOID:0060085(organ_system_benign_neoplasm);DOID:0060115(nervous_system_benign_neoplasm);DOID:0070004(myeloma);DOID:0080001(bone_d…	R-HSA-1011598(DOCKs bind to RhoGEFs);R-HSA-114542(RAC1,RAC2,RHOG activate PI3K);R-HSA-1433415(Activation of RAC1);R-HSA-200952(Nef binds a ternary complex comprising DOCK2 guanine nucleotide exchange factor for small Rho-family GTPase Rac, its cofactor ELMO1, and Rac, and activates Rac through this interaction);R-HSA-2029451(Activation of RAC1 by VAV);R-HSA-2029454(Autophosphorylation of PAK1);R-…	40.1987	40.4456	42.3535	18.6304	18.1608	18.4662	2.22591	1.1544	0	0	up	yes
ENSG00000023909	GCLM	2730	ENST00000370238;ENST00000615724;ENST00000467772;ENST00000462183	GO:0004357(glutamate-cysteine ligase activity);GO:0005515(protein binding);GO:0005829(cytosol);GO:0006534(cysteine metabolic process);GO:0006536(glutamate metabolic process);GO:0006749(glutathione metabolic process);GO:0006750(glutathione biosynthetic process);GO:0006979(response to oxidative stress);GO:0007568(aging);GO:0007584(response to nutrient);GO:0008637(apoptotic mitochondrial changes);GO…	00270(Cysteine and methionine metabolism);00480(Glutathione metabolism);01100(Metabolic pathways);01240(Biosynthesis of cofactors);04216(Ferroptosis);04216(Ferroptosis)	NA	NA	NA	glutamate-cysteine ligase modifier subunit [Source:HGNC Symbol;Acc:HGNC:4312]	protein_coding;processed_transcript	DOID:0050161(lower_respiratory_tract_disease);DOID:0050828(artery_disease);DOID:1287(cardiovascular_system_disease);DOID:14566(disease_of_cellular_proliferation);DOID:150(disease_of_mental_health);DOID:1561(cognitive_disorder);DOID:1579(respiratory_system_disease);DOID:162(cancer);DOID:178(vascular_disease);DOID:2320(obstructive_lung_disease);DOID:2468(psychotic_disorder);DOID:3083(chronic_obstru…	R-HSA-174367(GCL ligates L-Glu to L-Cys);R-HSA-5602892(Defective GCLC does not ligate L-Glu to L-Cys);R-HSA-9760125(AcK-NFE2L2-dependent GCLM gene expression)	52.7578	53.3761	54.064	20.2096	20.073	20.8102	2.62221	1.39078	0	0	up	yes
ENSG00000112378	PERP	64065	ENST00000421351	GO:0002934(desmosome organization);GO:0005515(protein binding);GO:0005739(mitochondrion);GO:0005794(Golgi apparatus);GO:0005886(plasma membrane);GO:0005887(integral component of plasma membrane);GO:0005911(cell-cell junction);GO:0006915(apoptotic process);GO:0007155(cell adhesion);GO:0007219(Notch signaling pathway);GO:0016020(membrane);GO:0016021(integral component of membrane);GO:0030054(cell j…	04115(p53 signaling pathway)	NA	NA	NA	p53 apoptosis effector related to PMP22 [Source:HGNC Symbol;Acc:HGNC:17637]	protein_coding	DOID:0050687(cell_type_cancer);DOID:14566(disease_of_cellular_proliferation);DOID:162(cancer);DOID:1909(melanoma);DOID:4(disease)	R-HSA-6800816(TP53 or TP63 stimulates PERP gene expression);R-HSA-6814695(PERP binds desmosomes)	212.728	212.372	210.175	74.0951	78.2211	75.1225	2.79317	1.4819	0	0	up	yes
ENSG00000179776	CDH5	1003	ENST00000341529;ENST00000563425;ENST00000539168	GO:0000902(cell morphogenesis);GO:0001932(regulation of protein phosphorylation);GO:0001944(vasculature development);GO:0001955(blood vessel maturation);GO:0005102(signaling receptor binding);GO:0005509(calcium ion binding);GO:0005515(protein binding);GO:0005654(nucleoplasm);GO:0005886(plasma membrane);GO:0005911(cell-cell junction);GO:0005912(adherens junction);GO:0005923(bicellular tight juncti…	04514(Cell adhesion molecules);04670(Leukocyte transendothelial migration);05418(Fluid shear stress and atherosclerosis);05418(Fluid shear stress and atherosclerosis)	NA	NA	NA	cadherin 5 [Source:HGNC Symbol;Acc:HGNC:1764]	protein_coding	DOID:0050117(disease_by_infectious_agent);DOID:0050686(organ_system_cancer);DOID:0050687(cell_type_cancer);DOID:0060100(musculoskeletal_system_cancer);DOID:1287(cardiovascular_system_disease);DOID:13241(Behcet's_disease);DOID:14472(hantavirus_pulmonary_syndrome);DOID:14566(disease_of_cellular_proliferation);DOID:162(cancer);DOID:178(vascular_disease);DOID:1909(melanoma);DOID:201(connective_tissue…	R-HSA-419001(Connection of adjacent cells through calcium-dependent trans-dimerization of cadherin);R-HSA-419002(Interaction of cadherin with Beta/gamma catenin, alpha catenin and p120 catenin);R-HSA-5357477(PAK1-3 phosphorylates VE-cadherin)	14.4005	15.0151	15.5003	3.37018	3.32846	3.31556	4.48522	2.16518	0	0	up	yes
ENSG00000197879	MYO1C	4641,4643	ENST00000545534;ENST00000575158;ENST00000361007;ENST00000575011;ENST00000646049;ENST00000648446;ENST00000571615;ENST00000575335;ENST00000575864;ENST00000648651;ENST00000572615;ENST00000576822;ENST00000570490;ENST00000573961;ENST00000574308;ENST00000573853;ENST00000574341	GO:0000146(microfilament motor activity);GO:0000166(nucleotide binding);GO:0001726(ruffle);GO:0003774(cytoskeletal motor activity);GO:0003779(actin binding);GO:0005102(signaling receptor binding);GO:0005515(protein binding);GO:0005516(calmodulin binding);GO:0005524(ATP binding);GO:0005634(nucleus);GO:0005643(nuclear pore);GO:0005654(nucleoplasm);GO:0005730(nucleolus);GO:0005737(cytoplasm);GO:0005…	05130(Pathogenic Escherichia coli infection);05130(Pathogenic Escherichia coli infection)	NA	NA	NA	myosin IC [Source:HGNC Symbol;Acc:HGNC:7597]	protein_coding;nonsense_mediated_decay;retained_intron	DOID:0050155(sensory_system_disease);DOID:10003(sensorineural_hearing_loss);DOID:225(syndrome);DOID:2742(auditory_system_disease);DOID:2952(inner_ear_disease);DOID:4(disease);DOID:7(disease_of_anatomical_entity);DOID:863(nervous_system_disease)	R-HSA-2029476(Role of myosins in phagosome formation);R-HSA-2316349(RALA:GTP binds MYO1C:CALM1 and activates MYO1C);R-HSA-2316352(SLC2A4 (GLUT4) vesicle translocates and docks at the plasma membrane);R-HSA-5250930(B-WICH recruits histone acetyltransferases);R-HSA-5250938(B-WICH:histone acetyltransferase acetylates histone H3 at lysine-9);R-HSA-5250947(B-WICH complex binds rDNA promoter);R-HSA-965…	55.5987	57.2596	59.9673	27.3047	26.6737	26.5024	2.14741	1.1026	0	0	up	yes
ENSG00000179218	CALR	811	ENST00000587486;ENST00000680816;ENST00000316448;ENST00000586803;ENST00000590325;ENST00000586967;ENST00000588454	GO:0000122(negative regulation of transcription by RNA polymerase II);GO:0001669(acrosomal vesicle);GO:0001849(complement component C1q complex binding);GO:0002502(peptide antigen assembly with MHC class I protein complex);GO:0003677(DNA binding);GO:0003723(RNA binding);GO:0003729(mRNA binding);GO:0005178(integrin binding);GO:0005506(iron ion binding);GO:0005509(calcium ion binding);GO:0005515(pr…	04141(Protein processing in endoplasmic reticulum);04145(Phagosome);04612(Antigen processing and presentation);05142(Chagas disease);05163(Human cytomegalovirus infection);05166(Human T-cell leukemia virus 1 infection);05168(Herpes simplex virus 1 infection);05169(Epstein-Barr virus infection);05170(Human immunodeficiency virus 1 infection);05170(Human immunodeficiency virus 1 infection)	NA	NA	NA	calreticulin [Source:HGNC Symbol;Acc:HGNC:1455]	retained_intron;nonsense_mediated_decay;protein_coding	DOID:0014667(disease_of_metabolism);DOID:0050117(disease_by_infectious_agent);DOID:0050686(organ_system_cancer);DOID:0050687(cell_type_cancer);DOID:0050828(artery_disease);DOID:0060072(benign_neoplasm);DOID:0060082(breast_benign_neoplasm);DOID:0060083(immune_system_cancer);DOID:0060085(organ_system_benign_neoplasm);DOID:0060097(thoracic_benign_neoplasm);DOID:0060158(acquired_metabolic_disease);DO…	R-HSA-169921(Glycosylation and Folding of HA);R-HSA-1791082(Expression of Calreticulin);R-HSA-2173778(MSR1 (SCARA1, SR-A) binds ligands);R-HSA-2197645(SCARF1 (SREC-I) binds ligands);R-HSA-2247514(SCARF1:ligand is endocytosed);R-HSA-2507854(MSR1:ligand (SCARA1:ligand, SR-A:ligand) is endocytosed);R-HSA-535717(Binding of calnexin/calreticulin to the unfolded protein);R-HSA-548890(Removal of the thi…	319.133	315.551	321.481	157.694	159.477	160.147	2.0032	1.00231	0	0	up	yes
ENSG00000113645	WWC1	23286	ENST00000265293;ENST00000393895;ENST00000521089;ENST00000517425;ENST00000524228;ENST00000517646;ENST00000523043;ENST00000524038;ENST00000522140;ENST00000519659;ENST00000624315;ENST00000518204;ENST00000521391;ENST00000518334	GO:0000122(negative regulation of transcription by RNA polymerase II);GO:0003713(transcription coactivator activity);GO:0005515(protein binding);GO:0005634(nucleus);GO:0005737(cytoplasm);GO:0005829(cytosol);GO:0005886(plasma membrane);GO:0006355(regulation of DNA-templated transcription);GO:0016020(membrane);GO:0016477(cell migration);GO:0019900(kinase binding);GO:0030010(establishment of cell po…	04390(Hippo signaling pathway);04392(Hippo signaling pathway - multiple species);04392(Hippo signaling pathway - multiple species)	NA	NA	NA	WW and C2 domain containing 1 [Source:HGNC Symbol;Acc:HGNC:29435]	protein_coding;processed_transcript;retained_intron;TEC	DOID:0050686(organ_system_cancer);DOID:0060083(immune_system_cancer);DOID:1037(lymphoblastic_leukemia);DOID:10652(Alzheimer's_disease);DOID:1240(leukemia);DOID:1289(neurodegenerative_disease);DOID:1307(dementia);DOID:14566(disease_of_cellular_proliferation);DOID:150(disease_of_mental_health);DOID:1561(cognitive_disorder);DOID:162(cancer);DOID:2531(hematologic_cancer);DOID:331(central_nervous_syst…	R-HSA-2038398(KIBRA (WWC1) binds LATS proteins);R-HSA-9021478(WWC1 (Kibra) gene expression is stimulated by NOTCH3)	24.4379	23.5905	25.0244	8.26134	8.49649	8.22444	2.92419	1.54804	0	0	up	yes
ENSG00000140859	KIFC3	3801	ENST00000445690;ENST00000421376;ENST00000564136;ENST00000465878;ENST00000566975;ENST00000565270;ENST00000379655;ENST00000566914;ENST00000564204;ENST00000623271;ENST00000567059;ENST00000565753;ENST00000540079;ENST00000565684;ENST00000569112;ENST00000565351;ENST00000563266;ENST00000562903;ENST00000561524;ENST00000562503;ENST00000565397;ENST00000567204;ENST00000563028;ENST00000562311;ENST00000541240	GO:0000166(nucleotide binding);GO:0003777(microtubule motor activity);GO:0005515(protein binding);GO:0005524(ATP binding);GO:0005737(cytoplasm);GO:0005794(Golgi apparatus);GO:0005813(centrosome);GO:0005815(microtubule organizing center);GO:0005856(cytoskeleton);GO:0005871(kinesin complex);GO:0005874(microtubule);GO:0005912(adherens junction);GO:0005915(zonula adherens);GO:0007017(microtubule-base…	NA	NA	NA	NA	kinesin family member C3 [Source:HGNC Symbol;Acc:HGNC:6326]	protein_coding;nonsense_mediated_decay;processed_transcript;retained_intron;TEC	DOID:14566(disease_of_cellular_proliferation);DOID:162(cancer);DOID:4(disease)	R-HSA-390470(Association of CCT/TriC with other substrates during biosynthesis (unknown chaperone))	16.2618	16.8514	17.0607	4.97862	4.95875	4.75023	3.41607	1.77234	0	0	up	yes
ENSG00000143420	ENSA	2029	ENST00000369014;ENST00000356527;ENST00000271690;ENST00000339643;ENST00000361631;ENST00000362052;ENST00000361532;ENST00000513281;ENST00000369016;ENST00000503345;ENST00000503241;ENST00000505321;ENST00000354702;ENST00000509582	GO:0000086(G2/M transition of mitotic cell cycle);GO:0000278(mitotic cell cycle);GO:0004864(protein phosphatase inhibitor activity);GO:0005102(signaling receptor binding);GO:0005515(protein binding);GO:0005654(nucleoplasm);GO:0005737(cytoplasm);GO:0007049(cell cycle);GO:0007584(response to nutrient);GO:0008200(ion channel inhibitor activity);GO:0019212(phosphatase inhibitor activity);GO:0019870(p…	NA	NA	NA	NA	endosulfine alpha [Source:HGNC Symbol;Acc:HGNC:3360]	protein_coding;processed_transcript;nonsense_mediated_decay	DOID:225(syndrome);DOID:4(disease)	R-HSA-2430535(MASTL phosphorylates ENSA);R-HSA-2430552(p-S62-ARPP19/p-S67-ENSA binds PP2A-PPP2R2D)	45.1115	46.4558	48.2918	11.7635	12.7392	13.0891	3.72046	1.89548	0	0	up	yes
ENSG00000173391	OLR1	4973	ENST00000309539;ENST00000544577;ENST00000545927;ENST00000539518;ENST00000536989;ENST00000538873;ENST00000339968;ENST00000538745;ENST00000543414;ENST00000432556;ENST00000543993	GO:0002376(immune system process);GO:0005041(low-density lipoprotein particle receptor activity);GO:0005515(protein binding);GO:0005576(extracellular region);GO:0005654(nucleoplasm);GO:0005886(plasma membrane);GO:0005887(integral component of plasma membrane);GO:0006508(proteolysis);GO:0006897(endocytosis);GO:0006954(inflammatory response);GO:0007155(cell adhesion);GO:0007159(leukocyte cell-cell …	03320(PPAR signaling pathway);04145(Phagosome);04145(Phagosome)	NA	NA	NA	oxidized low density lipoprotein receptor 1 [Source:HGNC Symbol;Acc:HGNC:8133]	protein_coding;retained_intron	DOID:0014667(disease_of_metabolism);DOID:0050013(carbohydrate_metabolism_disease);DOID:0050828(artery_disease);DOID:0060158(acquired_metabolic_disease);DOID:10591(pre_eclampsia);DOID:10652(Alzheimer's_disease);DOID:10763(hypertension);DOID:1287(cardiovascular_system_disease);DOID:1289(neurodegenerative_disease);DOID:1307(dementia);DOID:150(disease_of_mental_health);DOID:1561(cognitive_disorder);D…	R-HSA-203130(OLR1 binds to oxidized LDL);R-HSA-6798747(Exocytosis of tertiary granule membrane proteins);R-HSA-6799350(Exocytosis of specific granule membrane proteins)	60.6746	59.1551	59.4534	19.3343	20.4329	20.031	2.99814	1.58407	0	0	up	yes
ENSG00000129250	KIF1C	10749	ENST00000320785;ENST00000574165;ENST00000572959;ENST00000573815	GO:0000166(nucleotide binding);GO:0003723(RNA binding);GO:0003774(cytoskeletal motor activity);GO:0003777(microtubule motor activity);GO:0005515(protein binding);GO:0005524(ATP binding);GO:0005737(cytoplasm);GO:0005783(endoplasmic reticulum);GO:0005794(Golgi apparatus);GO:0005856(cytoskeleton);GO:0005871(kinesin complex);GO:0005874(microtubule);GO:0006890(retrograde vesicle-mediated transport, Go…	NA	NA	NA	NA	kinesin family member 1C [Source:HGNC Symbol;Acc:HGNC:6317]	protein_coding;retained_intron;processed_transcript	NA	R-HSA-6811423(Retrograde vesicle is tethered at the ER by the NRZ complex and t-SNAREs);R-HSA-6811426(Retrograde COPI vesicles bind kinesin and microtubules);R-HSA-983259(Kinesins move along microtubules consuming ATP);R-HSA-983266(Kinesins bind microtubules)	25.0572	24.0039	24.2118	6.32732	6.38534	6.39501	3.83474	1.93913	0	0	up	yes
ENSG00000275216	ENSG00000275216		ENST00000618966;ENST00000649017	NA	NA	NA	NA	NA	novel transcript	lncRNA	NA	NA	46.4868	44.3919	47.027	17.697	16.8715	17.0133	2.67353	1.41875	0	0	up	yes
ENSG00000111057	KRT18	3875	ENST00000388835;ENST00000546656;ENST00000549078;ENST00000550600;ENST00000388837;ENST00000548496;ENST00000548015	GO:0003723(RNA binding);GO:0005198(structural molecule activity);GO:0005515(protein binding);GO:0005634(nucleus);GO:0005730(nucleolus);GO:0005737(cytoplasm);GO:0005815(microtubule organizing center);GO:0005829(cytosol);GO:0005856(cytoskeleton);GO:0005882(intermediate filament);GO:0005912(adherens junction);GO:0007049(cell cycle);GO:0009653(anatomical structure morphogenesis);GO:0033209(tumor necr…	04915(Estrogen signaling pathway);05150(Staphylococcus aureus infection);05150(Staphylococcus aureus infection)	NA	NA	NA	keratin 18 [Source:HGNC Symbol;Acc:HGNC:6430]	protein_coding;retained_intron	DOID:0014667(disease_of_metabolism);DOID:0050117(disease_by_infectious_agent);DOID:0050161(lower_respiratory_tract_disease);DOID:0050177(monogenic_disease);DOID:0050615(respiratory_system_cancer);DOID:0050686(organ_system_cancer);DOID:0050687(cell_type_cancer);DOID:0050736(autosomal_dominant_disease);DOID:0050739(autosomal_genetic_disease);DOID:0050828(artery_disease);DOID:0060031(autoimmune_dise…	R-HSA-6805546(Keratin type I binds keratin type II);R-HSA-6805573(Keratin type I/type II heterodimers form tetramers);R-HSA-6806610(Keratin filament formation);R-HSA-6806613(Keratin tetramers bind to form unit length filaments);R-HSA-6806629(Formation of tonofilament bundles);R-HSA-6809393(Keratin filaments bind cell-cell adhesion complexes);R-HSA-6809663(Formation of hair keratin fibres);R-HSA-6…	1088.59	1063.73	1096.25	455.204	443.487	456.968	2.3963	1.26081	0	0	up	yes
ENSG00000110917	MLEC	9761	ENST00000228506;ENST00000535413;ENST00000535656;ENST00000545525;ENST00000412616	GO:0005515(protein binding);GO:0005783(endoplasmic reticulum);GO:0005789(endoplasmic reticulum membrane);GO:0005886(plasma membrane);GO:0005975(carbohydrate metabolic process);GO:0006487(protein N-linked glycosylation);GO:0008250(oligosaccharyltransferase complex);GO:0016020(membrane);GO:0016021(integral component of membrane);GO:0019899(enzyme binding);GO:0030246(carbohydrate binding);GO:0035579…	NA	NA	NA	NA	malectin [Source:HGNC Symbol;Acc:HGNC:28973]	protein_coding;processed_transcript	NA	R-HSA-532667(Removal of the second glucose by glucosidase II);R-HSA-6799350(Exocytosis of specific granule membrane proteins);R-HSA-901006(Binding of Malectin)	72.6192	69.8931	71.9747	32.7867	33.31	32.1637	2.18284	1.12621	0	0	up	yes
ENSG00000167460	TPM4	7171	ENST00000643579;ENST00000646974;ENST00000663894;ENST00000300933;ENST00000588483;ENST00000586499;ENST00000647037;ENST00000643494;ENST00000586193;ENST00000589897;ENST00000591226;ENST00000654417;ENST00000588410;ENST00000670382;ENST00000658224;ENST00000664983;ENST00000655004;ENST00000344824;ENST00000592138;ENST00000647464;ENST00000657915;ENST00000642221;ENST00000668959;ENST00000586833;ENST00000587201…	GO:0001649(osteoblast differentiation);GO:0001725(stress fiber);GO:0002102(podosome);GO:0003779(actin binding);GO:0005509(calcium ion binding);GO:0005515(protein binding);GO:0005737(cytoplasm);GO:0005829(cytosol);GO:0005856(cytoskeleton);GO:0005862(muscle thin filament tropomyosin);GO:0005884(actin filament);GO:0005925(focal adhesion);GO:0006936(muscle contraction);GO:0007015(actin filament organ…	04260(Cardiac muscle contraction);04261(Adrenergic signaling in cardiomyocytes);05410(Hypertrophic cardiomyopathy);05414(Dilated cardiomyopathy);05414(Dilated cardiomyopathy)	NA	NA	NA	tropomyosin 4 [Source:HGNC Symbol;Acc:HGNC:12013]	protein_coding;retained_intron;nonsense_mediated_decay;processed_transcript	DOID:150(disease_of_mental_health);DOID:1561(cognitive_disorder);DOID:2468(psychotic_disorder);DOID:4(disease);DOID:5419(schizophrenia)	R-HSA-390593(ATP Hydrolysis By Myosin);R-HSA-390595(Calcium Binds Troponin-C);R-HSA-390597(Release Of ADP From Myosin);R-HSA-390598(Myosin Binds ATP);R-HSA-445699(ATP Hydrolysis By Myosin);R-HSA-445700(Myosin Binds ATP);R-HSA-445704(Calcium Binds Caldesmon);R-HSA-445705(Release Of ADP From Myosin);R-HSA-9018794(RHOV binds effectors at the plasma membrane);R-HSA-9700179(Ligand-independent dimeriza…	57.6089	55.1468	56.5202	13.3496	13.0054	13.1797	4.2817	2.09818	0	0	up	yes
ENSG00000089597	GANAB	23193	ENST00000346178;ENST00000534422;ENST00000648273;ENST00000540933;ENST00000356638;ENST00000529737;ENST00000528503;ENST00000534419;ENST00000524437;ENST00000531563;ENST00000526210;ENST00000526732	GO:0003723(RNA binding);GO:0003824(catalytic activity);GO:0004553(hydrolase activity, hydrolyzing O-glycosyl compounds);GO:0005515(protein binding);GO:0005783(endoplasmic reticulum);GO:0005788(endoplasmic reticulum lumen);GO:0005794(Golgi apparatus);GO:0005975(carbohydrate metabolic process);GO:0006491(N-glycan processing);GO:0008152(metabolic process);GO:0016020(membrane);GO:0016787(hydrolase ac…	00510(N-Glycan biosynthesis);01100(Metabolic pathways);04141(Protein processing in endoplasmic reticulum);04141(Protein processing in endoplasmic reticulum)	K05546	EC:3.2.1.207	NA	glucosidase II alpha subunit [Source:HGNC Symbol;Acc:HGNC:4138]	protein_coding;processed_transcript;nonsense_mediated_decay;retained_intron	DOID:15(reproductive_system_disease);DOID:4(disease);DOID:5223(infertility);DOID:7(disease_of_anatomical_entity)	R-HSA-532667(Removal of the second glucose by glucosidase II);R-HSA-548890(Removal of the third glucose by glucosidase II and release from the chaperone);R-HSA-9683663(N-glycan trimming of Spike);R-HSA-9686790(ER-alpha glucosidases bind ER-alpha glucosidase inhibitors);R-HSA-9694364(N-glycan glucose trimming of Spike)	87.0654	87.4452	89.6656	18.4163	18.9085	17.9869	4.77614	2.25584	0	0	up	yes
ENSG00000196642	RABL6	55684	ENST00000371663;ENST00000484471;ENST00000311502;ENST00000436380;ENST00000435930;ENST00000461992;ENST00000466096;ENST00000371671;ENST00000464941	GO:0000166(nucleotide binding);GO:0003924(GTPase activity);GO:0005515(protein binding);GO:0005525(GTP binding);GO:0005634(nucleus);GO:0005737(cytoplasm);GO:0005813(centrosome);GO:0005829(cytosol);GO:0005829(cytosol)	NA	NA	NA	NA	RAB, member RAS oncogene family like 6 [Source:HGNC Symbol;Acc:HGNC:24703]	protein_coding;nonsense_mediated_decay;retained_intron;processed_transcript	NA	NA	27.0715	26.4205	27.9748	9.77908	10.1574	10.5846	2.6692	1.41641	3e-307	2e-304	up	yes
ENSG00000166197	NOLC1	9221	ENST00000605788;ENST00000370007;ENST00000405356;ENST00000488254;ENST00000603946;ENST00000476468;ENST00000461421	GO:0000166(nucleotide binding);GO:0000278(mitotic cell cycle);GO:0001093(TFIIB-class transcription factor binding);GO:0001650(fibrillar center);GO:0003723(RNA binding);GO:0005515(protein binding);GO:0005524(ATP binding);GO:0005525(GTP binding);GO:0005634(nucleus);GO:0005654(nucleoplasm);GO:0005730(nucleolus);GO:0005737(cytoplasm);GO:0006364(rRNA processing);GO:0006417(regulation of translation);G…	NA	NA	NA	NA	nucleolar and coiled-body phosphoprotein 1 [Source:HGNC Symbol;Acc:HGNC:15608]	protein_coding;nonsense_mediated_decay	DOID:0050177(monogenic_disease);DOID:0050736(autosomal_dominant_disease);DOID:0050739(autosomal_genetic_disease);DOID:0080000(muscular_disease);DOID:12377(spinal_muscular_atrophy);DOID:1289(neurodegenerative_disease);DOID:17(musculoskeletal_system_disease);DOID:231(motor_neuron_disease);DOID:331(central_nervous_system_disease);DOID:423(myopathy);DOID:4(disease);DOID:5683(hereditary_breast_ovarian…	NA	70.209	65.2881	65.9295	24.7244	23.7958	23.8969	2.78147	1.47585	9e-304	6e-301	up	yes
ENSG00000142208	AKT1	207	ENST00000407796;ENST00000544168;ENST00000649815;ENST00000349310;ENST00000555458;ENST00000553506;ENST00000554848;ENST00000684058;ENST00000554192;ENST00000554826;ENST00000683058;ENST00000682269;ENST00000610370;ENST00000556836;ENST00000683722;ENST00000554581;ENST00000555528;ENST00000402615;ENST00000557552;ENST00000555380;ENST00000554585	GO:0000166(nucleotide binding);GO:0001649(osteoblast differentiation);GO:0001893(maternal placenta development);GO:0001934(positive regulation of protein phosphorylation);GO:0001938(positive regulation of endothelial cell proliferation);GO:0002042(cell migration involved in sprouting angiogenesis);GO:0003376(sphingosine-1-phosphate receptor signaling pathway);GO:0004672(protein kinase activity);G…	01521(EGFR tyrosine kinase inhibitor resistance);01522(Endocrine resistance);01524(Platinum drug resistance);04010(MAPK signaling pathway);04012(ErbB signaling pathway);04014(Ras signaling pathway);04015(Rap1 signaling pathway);04022(cGMP-PKG signaling pathway);04024(cAMP signaling pathway);04062(Chemokine signaling pathway);04066(HIF-1 signaling pathway);04068(FoxO signaling pathway);04071(Sphin…	K04456	EC:2.7.11.1	NA	AKT serine/threonine kinase 1 [Source:HGNC Symbol;Acc:HGNC:391]	protein_coding;processed_transcript;retained_intron;nonsense_mediated_decay	DOID:0014667(disease_of_metabolism);DOID:0050013(carbohydrate_metabolism_disease);DOID:0050155(sensory_system_disease);DOID:0050161(lower_respiratory_tract_disease);DOID:0050177(monogenic_disease);DOID:0050615(respiratory_system_cancer);DOID:0050686(organ_system_cancer);DOID:0050687(cell_type_cancer);DOID:0050736(autosomal_dominant_disease);DOID:0050737(autosomal_recessive_disease);DOID:0050739(a…	R-HSA-1358791(Phosphorylation of USP8 by P-AKT);R-HSA-1445144(p-AKT1,p-AKT2 phosphorylates AS160 (TBC1D4));R-HSA-1497784(The cofactor BH4 is required for electron transfer in the eNOS catalytic cycle);R-HSA-1497796(BH2 binding can lead to eNOS uncoupling);R-HSA-1497810(Uncoupled eNOS favours the formation of superoxide);R-HSA-198270(PDPK1 phosphorylates AKT at T308);R-HSA-198298(AKT translocates …	19.0775	19.538	20.315	7.9064	7.79799	7.61408	2.5272	1.33754	3e-303	2e-300	up	yes
ENSG00000104964	TLE5	166	ENST00000327141;ENST00000587393;ENST00000586003;ENST00000586839;ENST00000590067;ENST00000221561;ENST00000592414;ENST00000586742;ENST00000587083;ENST00000585782	GO:0000122(negative regulation of transcription by RNA polymerase II);GO:0001501(skeletal system development);GO:0003714(transcription corepressor activity);GO:0005515(protein binding);GO:0005634(nucleus);GO:0005667(transcription regulator complex);GO:0006355(regulation of DNA-templated transcription);GO:0006357(regulation of transcription by RNA polymerase II);GO:0010629(negative regulation of g…	NA	NA	NA	NA	TLE family member 5, transcriptional modulator [Source:HGNC Symbol;Acc:HGNC:307]	protein_coding;retained_intron	DOID:0050686(organ_system_cancer);DOID:0060083(immune_system_cancer);DOID:1240(leukemia);DOID:14566(disease_of_cellular_proliferation);DOID:162(cancer);DOID:2531(hematologic_cancer);DOID:4(disease)	R-HSA-4649028(TLE forms non-functional complexes with AES)	36.2781	36.8012	35.4418	12.0755	11.3992	10.7748	3.16855	1.66382	9.02942e-295	5.36015e-292	up	yes
ENSG00000179010	MRFAP1	93621	ENST00000382581;ENST00000320912;ENST00000507420;ENST00000512914	GO:0005515(protein binding);GO:0005634(nucleus);GO:0005654(nucleoplasm);GO:0005737(cytoplasm);GO:0048471(perinuclear region of cytoplasm);GO:0048471(perinuclear region of cytoplasm)	NA	NA	NA	NA	Morf4 family associated protein 1 [Source:HGNC Symbol;Acc:HGNC:24549]	protein_coding;retained_intron	NA	NA	95.3034	93.721	92.4603	38.7892	39.1184	38.5758	2.41652	1.27293	1.62873e-294	9.50198e-292	up	yes
ENSG00000227507	LTB	4050	ENST00000429299;ENST00000482429;ENST00000446745;ENST00000483972	GO:0005102(signaling receptor binding);GO:0005125(cytokine activity);GO:0005164(tumor necrosis factor receptor binding);GO:0005515(protein binding);GO:0005575(cellular_component);GO:0005615(extracellular space);GO:0005886(plasma membrane);GO:0006955(immune response);GO:0007154(cell communication);GO:0007165(signal transduction);GO:0007267(cell-cell signaling);GO:0010467(gene expression);GO:001602…	04060(Cytokine-cytokine receptor interaction);04064(NF-kappa B signaling pathway);05323(Rheumatoid arthritis);05323(Rheumatoid arthritis)	NA	NA	NA	lymphotoxin beta [Source:HGNC Symbol;Acc:HGNC:6711]	protein_coding;retained_intron;processed_transcript	DOID:0050686(organ_system_cancer);DOID:0080001(bone_disease);DOID:14566(disease_of_cellular_proliferation);DOID:162(cancer);DOID:17(musculoskeletal_system_disease);DOID:3119(gastrointestinal_system_cancer);DOID:3342(bone_inflammation_disease);DOID:3571(liver_cancer);DOID:4(disease);DOID:684(hepatocellular_carcinoma);DOID:686(liver_carcinoma);DOID:7148(rheumatoid_arthritis);DOID:7(disease_of_anato…	R-HSA-5668414(TRAF2 ubiquitinates cIAP1,2 in cIAP1,2:TRAF1:TRAF2:TRAF3:NIK);R-HSA-5668454(K63polyUb-cIAP1,2 ubiquitinates TRAF3);R-HSA-5668481(Protesomal degradation of K48polyUb-TRAF3);R-HSA-5668534(cIAP1,2 ubiquitinates NIK in cIAP1,2:TRAF2::TRAF3:NIK);R-HSA-5668789(LA,TNFSF14 binds LTBR);R-HSA-5676591(2xLTBR binds LTBR:lymphotoxin,TNFSF14 trimer);R-HSA-5676593(TRAF2:TRAF1:cIAP1,2:TRAF3:NIK reg…	23.3669	26.4818	25.6363	1.38128	1.58432	1.46584	17.0339	4.09034	8.37754e-283	4.49954e-280	up	yes
ENSG00000138757	G3BP2	9908	ENST00000677583;ENST00000677192;ENST00000678971;ENST00000678875;ENST00000677727;ENST00000677003;ENST00000678244;ENST00000677060;ENST00000677952;ENST00000677889;ENST00000678062;ENST00000359707;ENST00000678273;ENST00000502654;ENST00000678122;ENST00000395719;ENST00000507947;ENST00000357854;ENST00000676584;ENST00000679294;ENST00000677094;ENST00000679329;ENST00000678552;ENST00000508510;ENST00000515457…	GO:0002376(immune system process);GO:0003676(nucleic acid binding);GO:0003723(RNA binding);GO:0003729(mRNA binding);GO:0005515(protein binding);GO:0005737(cytoplasm);GO:0005829(cytosol);GO:0007253(cytoplasmic sequestering of NF-kappaB);GO:0007265(Ras protein signal transduction);GO:0010494(cytoplasmic stress granule);GO:0030159(signaling receptor complex adaptor activity);GO:0034063(stress granul…	NA	NA	NA	NA	G3BP stress granule assembly factor 2 [Source:HGNC Symbol;Acc:HGNC:30291]	protein_coding;retained_intron;nonsense_mediated_decay;processed_transcript	NA	R-HSA-9729481(SARS-CoV-2 N binds to G3BP1,G3BP2)	15.5653	16.0623	15.808	5.91034	6.24622	6.26293	2.57529	1.36474	1.16693e-274	6.07467e-272	up	yes
ENSG00000101335	MYL9	10398	ENST00000279022;ENST00000346786	GO:0001725(stress fiber);GO:0005509(calcium ion binding);GO:0005515(protein binding);GO:0005737(cytoplasm);GO:0005829(cytosol);GO:0005856(cytoskeleton);GO:0005859(muscle myosin complex);GO:0005938(cell cortex);GO:0006937(regulation of muscle contraction);GO:0008307(structural constituent of muscle);GO:0016459(myosin complex);GO:0016460(myosin II complex);GO:0030016(myofibril);GO:0030018(Z disc);G…	04022(cGMP-PKG signaling pathway);04024(cAMP signaling pathway);04270(Vascular smooth muscle contraction);04360(Axon guidance);04510(Focal adhesion);04530(Tight junction);04670(Leukocyte transendothelial migration);04810(Regulation of actin cytoskeleton);04921(Oxytocin signaling pathway);05131(Shigellosis);05132(Salmonella infection);05132(Salmonella infection)	NA	NA	NA	myosin light chain 9 [Source:HGNC Symbol;Acc:HGNC:15754]	protein_coding	DOID:114(heart_disease);DOID:1287(cardiovascular_system_disease);DOID:4(disease);DOID:6000(congestive_heart_failure);DOID:7(disease_of_anatomical_entity)	R-HSA-3928616(Activated ROCK phosphorylates MRLCs);R-HSA-419197(Myosin regulatory light chain phosphorylation by ROCK);R-HSA-419232(Myosin phosphatase dephosphorylates myosin regulatory light chain);R-HSA-445699(ATP Hydrolysis By Myosin);R-HSA-445700(Myosin Binds ATP);R-HSA-445704(Calcium Binds Caldesmon);R-HSA-445705(Release Of ADP From Myosin);R-HSA-445813(Phosphorylation of Smooth Muscle Myosi…	56.7871	59.3423	58.0665	21.1501	21.5934	20.7899	2.7418	1.45512	3.30667e-273	1.69527e-270	up	yes
ENSG00000197136	PCNX3	399909	ENST00000355703;ENST00000530174;ENST00000439247;ENST00000531280;ENST00000531045	GO:0016020(membrane);GO:0016021(integral component of membrane);GO:0016021(integral component of membrane)	NA	NA	NA	NA	pecanex 3 [Source:HGNC Symbol;Acc:HGNC:18760]	protein_coding;retained_intron;processed_transcript	NA	NA	32.676	33.4788	33.798	14.7521	13.967	15.0331	2.28452	1.19189	7.2148e-264	3.43841e-261	up	yes
ENSG00000063245	EPN1	29924	ENST00000270460;ENST00000085079;ENST00000411543;ENST00000591743;ENST00000586194	GO:0001701(in utero embryonic development);GO:0005515(protein binding);GO:0005543(phospholipid binding);GO:0005634(nucleus);GO:0005737(cytoplasm);GO:0005768(endosome);GO:0005829(cytosol);GO:0005886(plasma membrane);GO:0005905(clathrin-coated pit);GO:0006897(endocytosis);GO:0007219(Notch signaling pathway);GO:0007565(female pregnancy);GO:0008289(lipid binding);GO:0016020(membrane);GO:0030125(clath…	04144(Endocytosis);04144(Endocytosis)	NA	NA	NA	epsin 1 [Source:HGNC Symbol;Acc:HGNC:21604]	protein_coding;processed_transcript;retained_intron	NA	R-HSA-182986(CBL-mediated ubiquitination of CIN85);R-HSA-182990(Sprouty sequesters CBL away from active EGFR);R-HSA-183072(EGFR non-clathrin mediated endocytosis);R-HSA-8866275(UBQLNs bind UIM-containing adaptor proteins);R-HSA-8866279(Epsin family proteins bind ubiquitinated cargo);R-HSA-8866283(ARBB recruits GPCRs into clathrin-coated pits);R-HSA-8867041(EGFR phosphorylates EPS15);R-HSA-8867044…	7.74711	7.43435	8.31264	2.24789	2.28763	2.37902	3.39778	1.76459	1.98786e-259	9.08963e-257	up	yes
ENSG00000149591	TAGLN	6876	ENST00000392951;ENST00000525531;ENST00000532870;ENST00000529792;ENST00000533863;ENST00000278968	GO:0003779(actin binding);GO:0005515(protein binding);GO:0005737(cytoplasm);GO:0005856(cytoskeleton);GO:0007517(muscle organ development);GO:0030855(epithelial cell differentiation);GO:0051015(actin filament binding);GO:0051015(actin filament binding)	NA	NA	NA	NA	transgelin [Source:HGNC Symbol;Acc:HGNC:11553]	protein_coding;retained_intron	DOID:0050686(organ_system_cancer);DOID:10534(stomach_cancer);DOID:14566(disease_of_cellular_proliferation);DOID:162(cancer);DOID:3119(gastrointestinal_system_cancer);DOID:3717(gastric_adenocarcinoma);DOID:4(disease);DOID:5517(stomach_carcinoma)	NA	9.21057	9.15261	8.88852	1.55232	1.61884	1.43068	5.92191	2.56606	4.10314e-247	1.71405e-244	up	yes
ENSG00000167110	GOLGA2	2801	ENST00000450617;ENST00000693736;ENST00000692923;ENST00000687179;ENST00000461031;ENST00000685377;ENST00000693514;ENST00000421699;ENST00000691040;ENST00000470630;ENST00000486411;ENST00000611957;ENST00000490628;ENST00000462089;ENST00000687681;ENST00000691841;ENST00000496221;ENST00000685382;ENST00000490257;ENST00000610329;ENST00000468488;ENST00000639983;ENST00000693185	GO:0000137(Golgi cis cisterna);GO:0000139(Golgi membrane);GO:0000922(spindle pole);GO:0005515(protein binding);GO:0005737(cytoplasm);GO:0005786(signal recognition particle, endoplasmic reticulum targeting);GO:0005794(Golgi apparatus);GO:0005801(cis-Golgi network);GO:0005856(cytoskeleton);GO:0005874(microtubule);GO:0006486(protein glycosylation);GO:0006617(SRP-dependent cotranslational protein tar…	NA	NA	NA	NA	golgin A2 [Source:HGNC Symbol;Acc:HGNC:4425]	protein_coding;nonsense_mediated_decay;retained_intron	NA	R-HSA-2172183(Phosphorylation of GORASP1, GOLGA2 and RAB1A by CDK1:CCNB);R-HSA-2172194(Recruitment of PLK1 to phosphorylated GORASP1 (GRASP65));R-HSA-2214351(PLK1 phosphorylates GORASP1);R-HSA-2314566(GORASP1 phosphorylated by PLK1 and GORASP2 phosphorylated by MAPK3-3/MAPK1 are unable to promote Golgi cisternae stacking);R-HSA-2314569(GOLGA2 phosphorylated by CDK1 is unable to promote fusion of …	11.4927	10.8337	11.5552	3.32699	3.46984	3.15996	3.40287	1.76675	7.5527e-244	2.97164e-241	up	yes
ENSG00000065618	COL17A1	1308	ENST00000648076;ENST00000650263;ENST00000649118;ENST00000393211;ENST00000647647;ENST00000433822;ENST00000488320;ENST00000480127	GO:0005201(extracellular matrix structural constituent);GO:0005515(protein binding);GO:0005576(extracellular region);GO:0005581(collagen trimer);GO:0005604(basement membrane);GO:0005615(extracellular space);GO:0005788(endoplasmic reticulum lumen);GO:0005886(plasma membrane);GO:0005887(integral component of plasma membrane);GO:0005911(cell-cell junction);GO:0007160(cell-matrix adhesion);GO:0008544…	04974(Protein digestion and absorption);04974(Protein digestion and absorption)	NA	NA	NA	collagen type XVII alpha 1 chain [Source:HGNC Symbol;Acc:HGNC:2194]	protein_coding;retained_intron;nonsense_mediated_decay	DOID:0060056(hypersensitivity_reaction_disease);DOID:12894(Sjogren's_syndrome);DOID:1289(neurodegenerative_disease);DOID:225(syndrome);DOID:231(motor_neuron_disease);DOID:2914(immune_system_disease);DOID:331(central_nervous_system_disease);DOID:417(hypersensitivity_reaction_type_II_disease);DOID:4(disease);DOID:7(disease_of_anatomical_entity);DOID:863(nervous_system_disease)	R-HSA-1650808(Prolyl 4-hydroxylase converts collagen prolines to 4-hydroxyprolines);R-HSA-1980233(Collagen prolyl 3-hydroxylase converts 4-Hyp collagen to 3,4-Hyp collagen);R-HSA-1981104(Procollagen lysyl hydroxylases convert collagen lysines to 5-hydroxylysines);R-HSA-1981120(Galactosylation of collagen propeptide hydroxylysines by procollagen galactosyltransferases 1, 2.);R-HSA-1981128(Galactos…	24.0362	23.1799	24.7465	9.30941	9.54308	9.21202	2.56418	1.3585	4.30223e-235	1.65426e-232	up	yes
ENSG00000175390	EIF3F	8665	ENST00000533626;ENST00000678132;ENST00000531572;ENST00000677866;ENST00000640290;ENST00000528763;ENST00000678993;ENST00000677795;ENST00000528653;ENST00000530219;ENST00000651655;ENST00000677179;ENST00000532882	GO:0001732(formation of cytoplasmic translation initiation complex);GO:0002183(cytoplasmic translational initiation);GO:0003743(translation initiation factor activity);GO:0004843(cysteine-type deubiquitinase activity);GO:0005515(protein binding);GO:0005737(cytoplasm);GO:0005829(cytosol);GO:0005852(eukaryotic translation initiation factor 3 complex);GO:0006412(translation);GO:0006413(translational…	03013(RNA transport);03013(RNA transport)	NA	NA	NA	eukaryotic translation initiation factor 3 subunit F [Source:HGNC Symbol;Acc:HGNC:3275]	protein_coding;nonsense_mediated_decay;retained_intron	DOID:0050687(cell_type_cancer);DOID:14566(disease_of_cellular_proliferation);DOID:162(cancer);DOID:1909(melanoma);DOID:4(disease)	R-HSA-156808(Formation of translation initiation complexes yielding circularized Ceruloplasmin mRNA in a 'closed-loop' conformation);R-HSA-156823(Association of phospho-L13a with GAIT element of Ceruloplasmin mRNA);R-HSA-157849(Formation of translation initiation complexes containing mRNA that does not circularize);R-HSA-72619(eIF2:GTP is hydrolyzed, eIFs are released );R-HSA-72621(Ribosomal scan…	9.48454	10.0106	9.3268	3.43041	3.42952	3.30617	2.8351	1.5034	4.2737e-227	1.53839e-224	up	yes
ENSG00000174099	MSRB3	253827	ENST00000308259;ENST00000646299;ENST00000645872;ENST00000540804;ENST00000355192;ENST00000535664;ENST00000538725	GO:0005515(protein binding);GO:0005737(cytoplasm);GO:0005739(mitochondrion);GO:0005783(endoplasmic reticulum);GO:0005829(cytosol);GO:0006979(response to oxidative stress);GO:0008270(zinc ion binding);GO:0016491(oxidoreductase activity);GO:0016671(oxidoreductase activity, acting on a sulfur group of donors, disulfide as acceptor);GO:0030091(protein repair);GO:0033743(peptide-methionine (R)-S-oxide…	NA	K07305	EC:1.8.4.12	NA	methionine sulfoxide reductase B3 [Source:HGNC Symbol;Acc:HGNC:27375]	protein_coding;retained_intron;processed_transcript	NA	R-HSA-5676917(MRSBs reduce L-methyl-(R)-S-oxide to L-methionine)	6.61505	6.92122	6.16754	0.828394	0.931923	0.867171	7.49911	2.90672	9.09386e-223	3.17226e-220	up	yes
ENSG00000082641	NFE2L1	4779	ENST00000357480;ENST00000362042;ENST00000580037;ENST00000361665;ENST00000579481;ENST00000585291;ENST00000585299;ENST00000581441;ENST00000579889;ENST00000583210;ENST00000582574;ENST00000536222	GO:0000785(chromatin);GO:0000978(RNA polymerase II cis-regulatory region sequence-specific DNA binding);GO:0000981(DNA-binding transcription factor activity, RNA polymerase II-specific);GO:0003677(DNA binding);GO:0003700(DNA-binding transcription factor activity);GO:0005515(protein binding);GO:0005634(nucleus);GO:0005654(nucleoplasm);GO:0005783(endoplasmic reticulum);GO:0005789(endoplasmic reticu…	NA	NA	NA	TF_bZIP	NFE2 like bZIP transcription factor 1 [Source:HGNC Symbol;Acc:HGNC:7781]	protein_coding;processed_transcript	NA	NA	44.8612	44.6827	43.476	21.0033	21.269	20.2702	2.12687	1.08873	2.00727e-210	6.28888e-208	up	yes
ENSG00000168092	PAFAH1B2	5049	ENST00000527958;ENST00000533677;ENST00000529887;ENST00000304808;ENST00000533206;ENST00000419197	GO:0001650(fibrillar center);GO:0003847(1-alkyl-2-acetylglycerophosphocholine esterase activity);GO:0005515(protein binding);GO:0005576(extracellular region);GO:0005730(nucleolus);GO:0005737(cytoplasm);GO:0005829(cytosol);GO:0005886(plasma membrane);GO:0006629(lipid metabolic process);GO:0007283(spermatogenesis);GO:0007420(brain development);GO:0008247(1-alkyl-2-acetylglycerophosphocholine estera…	00565(Ether lipid metabolism);01100(Metabolic pathways);01100(Metabolic pathways)	K16795	EC:3.1.1.47	NA	platelet activating factor acetylhydrolase 1b catalytic subunit 2 [Source:HGNC Symbol;Acc:HGNC:8575]	protein_coding;retained_intron	DOID:1247(blood_coagulation_disease);DOID:2214(inherited_blood_coagulation_disease);DOID:2914(immune_system_disease);DOID:3756(protein_C_deficiency);DOID:4(disease);DOID:74(hematopoietic_system_disease);DOID:7(disease_of_anatomical_entity)	R-HSA-6798748(Exocytosis of secretory granule lumen proteins);R-HSA-6800434(Exocytosis of ficolin-rich granule lumen proteins);R-HSA-8848484(PLA2s hydrolyze phospholipids at the Golgi membrane)	30.6761	30.4913	30.7767	12.6159	12.8652	11.5097	2.48559	1.31359	3.98594e-209	1.22611e-206	up	yes
ENSG00000141753	IGFBP4	3487	ENST00000269593	GO:0000165(MAPK cascade);GO:0001558(regulation of cell growth);GO:0005102(signaling receptor binding);GO:0005515(protein binding);GO:0005520(insulin-like growth factor binding);GO:0005576(extracellular region);GO:0005615(extracellular space);GO:0005788(endoplasmic reticulum lumen);GO:0006954(inflammatory response);GO:0007165(signal transduction);GO:0010906(regulation of glucose metabolic process)…	NA	NA	NA	NA	insulin like growth factor binding protein 4 [Source:HGNC Symbol;Acc:HGNC:5473]	protein_coding	DOID:0050686(organ_system_cancer);DOID:0050687(cell_type_cancer);DOID:10283(prostate_cancer);DOID:14566(disease_of_cellular_proliferation);DOID:162(cancer);DOID:1909(melanoma);DOID:193(reproductive_organ_cancer);DOID:263(kidney_cancer);DOID:3068(glioblastoma_multiforme);DOID:3069(astrocytoma);DOID:3070(malignant_glioma);DOID:3856(male_reproductive_organ_cancer);DOID:3996(urinary_system_cancer);DO…	R-HSA-381518(PAAP-A proteolyzes IGF:IGFBP4);R-HSA-381543(IGFBP4 binds IGF forming IGF:IGFBP4);R-HSA-8952289(FAM20C phosphorylates FAM20C substrates)	38.045	38.8608	38.358	7.0548	8.55565	8.46924	4.78677	2.25905	1.53164e-208	4.58639e-206	up	yes
ENSG00000179295	PTPN11	5781	ENST00000351677;ENST00000687906;ENST00000635625;ENST00000639857;ENST00000685487;ENST00000392597;ENST00000690210;ENST00000687624;ENST00000690472;ENST00000688701;ENST00000687120;ENST00000688597;ENST00000530818;ENST00000635652;ENST00000531326	GO:0000077(DNA damage checkpoint signaling);GO:0001784(phosphotyrosine residue binding);GO:0004721(phosphoprotein phosphatase activity);GO:0004725(protein tyrosine phosphatase activity);GO:0004726(non-membrane spanning protein tyrosine phosphatase activity);GO:0005158(insulin receptor binding);GO:0005515(protein binding);GO:0005634(nucleus);GO:0005654(nucleoplasm);GO:0005737(cytoplasm);GO:0005829…	04014(Ras signaling pathway);04072(Phospholipase D signaling pathway);04360(Axon guidance);04625(C-type lectin receptor signaling pathway);04630(JAK-STAT signaling pathway);04650(Natural killer cell mediated cytotoxicity);04670(Leukocyte transendothelial migration);04722(Neurotrophin signaling pathway);04920(Adipocytokine signaling pathway);04931(Insulin resistance);05120(Epithelial cell signalin…	K07293	EC:3.1.3.48	NA	protein tyrosine phosphatase non-receptor type 11 [Source:HGNC Symbol;Acc:HGNC:9644]	protein_coding;nonsense_mediated_decay;retained_intron;processed_transcript	DOID:0050117(disease_by_infectious_agent);DOID:0050177(monogenic_disease);DOID:0050615(respiratory_system_cancer);DOID:0050686(organ_system_cancer);DOID:0050687(cell_type_cancer);DOID:0050700(cardiomyopathy);DOID:0050736(autosomal_dominant_disease);DOID:0050739(autosomal_genetic_disease);DOID:0060036(intrinsic_cardiomyopathy);DOID:0060056(hypersensitivity_reaction_disease);DOID:0060083(immune_sys…	R-HSA-109699(PI3K-containing complexes phosphorylate PIP2 to PIP3);R-HSA-109857(MAP2K1 binds MAPK3);R-HSA-109858(MAP2K2 binds MAPK1);R-HSA-1112690(PTPN11 binds CBL);R-HSA-1112703(PTPN11 is phosphorylated);R-HSA-1112708(PTPN11 binds p-Y759-IL6ST);R-HSA-1369114(PRLR binds SHP2 (PTPN11));R-HSA-1369115(SHP2 is phosphorylated);R-HSA-1433428(GRB2 is indirectly recruited to p-KIT through SHP2);R-HSA-143…	23.7504	22.0758	23.3947	10.601	11.0647	10.7914	2.13268	1.09267	9.39396e-199	2.60544e-196	up	yes
ENSG00000124145	SDC4	6385	ENST00000372733	GO:0001657(ureteric bud development);GO:0001843(neural tube closure);GO:0001968(fibronectin binding);GO:0005080(protein kinase C binding);GO:0005515(protein binding);GO:0005576(extracellular region);GO:0005796(Golgi lumen);GO:0005886(plasma membrane);GO:0005887(integral component of plasma membrane);GO:0005925(focal adhesion);GO:0009986(cell surface);GO:0010762(regulation of fibroblast migration)…	04512(ECM-receptor interaction);04514(Cell adhesion molecules);05205(Proteoglycans in cancer);05418(Fluid shear stress and atherosclerosis)	NA	NA	NA	syndecan 4 [Source:HGNC Symbol;Acc:HGNC:10661]	protein_coding	DOID:0050686(organ_system_cancer);DOID:0050687(cell_type_cancer);DOID:0080001(bone_disease);DOID:14566(disease_of_cellular_proliferation);DOID:1612(breast_cancer);DOID:162(cancer);DOID:17(musculoskeletal_system_disease);DOID:1909(melanoma);DOID:225(syndrome);DOID:3119(gastrointestinal_system_cancer);DOID:3342(bone_inflammation_disease);DOID:3458(breast_adenocarcinoma);DOID:3459(breast_carcinoma);…	R-HSA-1667005(Heparanase (HPSE) cleaves heparan sulfate from its proteoglycan (lysosome));R-HSA-1678694(Heparanase 2 (HPSE2) binds heparan sulfate proteoglycans);R-HSA-1878002(XYLTs transfer Xyl to core protein);R-HSA-1889955(B3GAT dimers transfer GlcA to tetrasaccharide linker);R-HSA-1889978(B3GALT6 transfers Gal to the tetrasaccharide linker);R-HSA-1889981(B4GALT7 transfers Gal group to xylosyl…	90.1196	89.0148	91.7195	37.2999	40.7616	40.1933	2.29043	1.19562	2.63267e-195	7.12654e-193	up	yes
ENSG00000154978	VOPP1	81552	ENST00000285279;ENST00000454227;ENST00000428648;ENST00000481197;ENST00000462326;ENST00000471168;ENST00000453112;ENST00000455023;ENST00000625836	GO:0005768(endosome);GO:0016020(membrane);GO:0016021(integral component of membrane);GO:0030659(cytoplasmic vesicle membrane);GO:0031301(integral component of organelle membrane);GO:0031410(cytoplasmic vesicle);GO:0031410(cytoplasmic vesicle)	NA	NA	NA	NA	VOPP1 WW domain binding protein [Source:HGNC Symbol;Acc:HGNC:34518]	protein_coding;retained_intron;processed_transcript	NA	NA	28.6958	27.2392	27.3121	9.97626	10.3912	9.42269	2.79445	1.48257	9.78306e-195	2.62722e-192	up	yes
ENSG00000100410	PHF5A	84844	ENST00000216252;ENST00000459687;ENST00000491254	GO:0000398(mRNA splicing, via spliceosome);GO:0003677(DNA binding);GO:0003723(RNA binding);GO:0005515(protein binding);GO:0005634(nucleus);GO:0005654(nucleoplasm);GO:0005681(spliceosomal complex);GO:0005684(U2-type spliceosomal complex);GO:0005686(U2 snRNP);GO:0005689(U12-type spliceosomal complex);GO:0006397(mRNA processing);GO:0008270(zinc ion binding);GO:0008380(RNA splicing);GO:0016363(nuclea…	03040(Spliceosome);03040(Spliceosome)	NA	NA	NA	PHD finger protein 5A [Source:HGNC Symbol;Acc:HGNC:18000]	protein_coding;retained_intron;processed_transcript	NA	R-HSA-156661(Formation of Exon Junction Complex);R-HSA-72124(Formation of the Spliceosomal A Complex);R-HSA-72127(Formation of the Spliceosomal B Complex);R-HSA-72130(Formation of an intermediate Spliceosomal C complex);R-HSA-72139(Formation of the active Spliceosomal C complex);R-HSA-72143(Lariat Formation and 5'-Splice Site Cleavage);R-HSA-72160(Cleavage at the 3'-Splice Site and Exon Ligation)	155.193	156.909	158.708	74.0833	76.6222	75.223	2.08389	1.05928	9.16169e-190	2.36644e-187	up	yes
ENSG00000197006	METTL9	51108	ENST00000396014;ENST00000358154;ENST00000562379;ENST00000562961;ENST00000570074;ENST00000568826;ENST00000564733;ENST00000569290	GO:0005515(protein binding);GO:0005739(mitochondrion);GO:0005783(endoplasmic reticulum);GO:0006479(protein methylation);GO:0008168(methyltransferase activity);GO:0016740(transferase activity);GO:0032259(methylation);GO:0106370(protein-L-histidine N-pros-methyltransferase activity);GO:0106370(protein-L-histidine N-pros-methyltransferase activity)	NA	NA	NA	NA	methyltransferase like 9 [Source:HGNC Symbol;Acc:HGNC:24586]	protein_coding;nonsense_mediated_decay;retained_intron	NA	NA	27.3225	26.9934	26.8598	12.8203	12.3745	13.0055	2.12501	1.08747	5.45859e-185	1.34819e-182	up	yes
ENSG00000153395	LPCAT1	79888	ENST00000283415;ENST00000513757;ENST00000514484;ENST00000503252;ENST00000475622;ENST00000507282	GO:0000139(Golgi membrane);GO:0003841(1-acylglycerol-3-phosphate O-acyltransferase activity);GO:0005509(calcium ion binding);GO:0005783(endoplasmic reticulum);GO:0005789(endoplasmic reticulum membrane);GO:0005794(Golgi apparatus);GO:0005811(lipid droplet);GO:0005886(plasma membrane);GO:0006629(lipid metabolic process);GO:0006644(phospholipid metabolic process);GO:0006650(glycerophospholipid metab…	00564(Glycerophospholipid metabolism);00565(Ether lipid metabolism);01100(Metabolic pathways);01100(Metabolic pathways)	K13510	EC:2.3.1.23;EC:2.3.1.67	NA	lysophosphatidylcholine acyltransferase 1 [Source:HGNC Symbol;Acc:HGNC:25718]	protein_coding;retained_intron;processed_transcript;nonsense_mediated_decay	NA	R-HSA-1482533(2-acyl LPC is acylated to PC by LPCAT);R-HSA-1482539(1-acyl LPG is acylated to PG by LPGAT);R-HSA-1482547(1-acyl LPC is acylated to PC by LPCAT);R-HSA-1482635(2-acyl LPG is acylated to PG by LPGAT);R-HSA-6798739(Exocytosis of azurophil granule membrane proteins);R-HSA-75885(1-acyl LPA is acylated to PA by AGPAT (LPAAT));R-HSA-8873834(STARD10 transports PC from ER membrane to lamella…	25.8026	26.2097	27.1528	12.4227	12.5209	12.6092	2.1081	1.07594	5.14622e-184	1.24381e-181	up	yes
ENSG00000106635	BCL7B	9275	ENST00000223368;ENST00000493671;ENST00000455335;ENST00000482231;ENST00000481667;ENST00000493592;ENST00000411832;ENST00000464288;ENST00000454871;ENST00000448175;ENST00000463858;ENST00000486818	GO:0000785(chromatin);GO:0003779(actin binding);GO:0005515(protein binding);GO:0006338(chromatin remodeling);GO:0006357(regulation of transcription by RNA polymerase II);GO:0006915(apoptotic process);GO:0008150(biological_process);GO:0008284(positive regulation of cell population proliferation);GO:0016055(Wnt signaling pathway);GO:0016514(SWI/SNF complex);GO:0030071(regulation of mitotic metaphas…	NA	NA	NA	NA	BAF chromatin remodeling complex subunit BCL7B [Source:HGNC Symbol;Acc:HGNC:1005]	protein_coding;retained_intron;processed_transcript;nonsense_mediated_decay	NA	NA	34.7441	34.5262	34.8181	10.005	11.4076	9.82255	3.33242	1.73657	1.50488e-183	3.61138e-181	up	yes
ENSG00000118523	CCN2	1490	ENST00000367976	GO:0001502(cartilage condensation);GO:0001503(ossification);GO:0001525(angiogenesis);GO:0001894(tissue homeostasis);GO:0001934(positive regulation of protein phosphorylation);GO:0001968(fibronectin binding);GO:0002062(chondrocyte differentiation);GO:0005178(integrin binding);GO:0005515(protein binding);GO:0005520(insulin-like growth factor binding);GO:0005576(extracellular region);GO:0005615(extr…	04371(Apelin signaling pathway);04390(Hippo signaling pathway)	NA	NA	NA	cellular communication network factor 2 [Source:HGNC Symbol;Acc:HGNC:2500]	protein_coding	DOID:0014667(disease_of_metabolism);DOID:0050155(sensory_system_disease);DOID:0050161(lower_respiratory_tract_disease);DOID:0050615(respiratory_system_cancer);DOID:0050686(organ_system_cancer);DOID:0050687(cell_type_cancer);DOID:0050828(artery_disease);DOID:0060031(autoimmune_disease_of_gastrointestinal_tract);DOID:0060056(hypersensitivity_reaction_disease);DOID:0060100(musculoskeletal_system_can…	R-HSA-1989766(Expression of CTGF)	36.8566	36.4728	38.1001	10.5068	11.3157	11.9446	3.29994	1.72244	7.71688e-174	1.66316e-171	up	yes
ENSG00000160877	NACC1	112939	ENST00000292431;ENST00000700232;ENST00000586171	GO:0000122(negative regulation of transcription by RNA polymerase II);GO:0000978(RNA polymerase II cis-regulatory region sequence-specific DNA binding);GO:0000981(DNA-binding transcription factor activity, RNA polymerase II-specific);GO:0001227(DNA-binding transcription repressor activity, RNA polymerase II-specific);GO:0003677(DNA binding);GO:0005515(protein binding);GO:0005634(nucleus);GO:00056…	NA	NA	NA	NA	nucleus accumbens associated 1 [Source:HGNC Symbol;Acc:HGNC:20967]	protein_coding	NA	NA	42.2037	43.2869	46.2075	20.2081	18.6978	20.4502	2.21878	1.14977	6.84113e-170	1.41148e-167	up	yes
ENSG00000060491	OGFR	11054	ENST00000290291;ENST00000370461;ENST00000450048	GO:0001558(regulation of cell growth);GO:0005515(protein binding);GO:0005575(cellular_component);GO:0005634(nucleus);GO:0005737(cytoplasm);GO:0016020(membrane);GO:0038023(signaling receptor activity);GO:0040008(regulation of growth);GO:0140625(opioid growth factor receptor activity);GO:0140625(opioid growth factor receptor activity)	NA	NA	NA	NA	opioid growth factor receptor [Source:HGNC Symbol;Acc:HGNC:15768]	protein_coding	DOID:0050686(organ_system_cancer);DOID:14566(disease_of_cellular_proliferation);DOID:162(cancer);DOID:3119(gastrointestinal_system_cancer);DOID:3571(liver_cancer);DOID:4(disease);DOID:684(hepatocellular_carcinoma);DOID:686(liver_carcinoma)	NA	14.0203	15.6445	14.8656	4.3395	4.1489	4.091	3.53995	1.82373	2.05472e-168	4.13844e-166	up	yes
ENSG00000165916	PSMC3	5702	ENST00000531051;ENST00000298852;ENST00000526993;ENST00000619920;ENST00000602866;ENST00000524447;ENST00000530887;ENST00000527906;ENST00000530651;ENST00000531653;ENST00000528362;ENST00000529500	GO:0000166(nucleotide binding);GO:0000502(proteasome complex);GO:0000932(P-body);GO:0005515(protein binding);GO:0005524(ATP binding);GO:0005576(extracellular region);GO:0005634(nucleus);GO:0005654(nucleoplasm);GO:0005737(cytoplasm);GO:0005829(cytosol);GO:0008540(proteasome regulatory particle, base subcomplex);GO:0016020(membrane);GO:0016887(ATP hydrolysis activity);GO:0022624(proteasome accessor…	03050(Proteasome);05010(Alzheimer disease);05012(Parkinson disease);05014(Amyotrophic lateral sclerosis);05016(Huntington disease);05017(Spinocerebellar ataxia);05020(Prion disease);05022(Pathways of neurodegeneration - multiple diseases);05169(Epstein-Barr virus infection);05169(Epstein-Barr virus infection)	NA	NA	NA	proteasome 26S subunit, ATPase 3 [Source:HGNC Symbol;Acc:HGNC:9549]	protein_coding;nonsense_mediated_decay;retained_intron	NA	R-HSA-1168640(Ubiquitinated IkB is degraded);R-HSA-1234159(Proteasome proteolyzes ub-HIF-alpha);R-HSA-1236935(Proteasomal cleavage of substrate);R-HSA-1236970(Proteasomal clevage of exogenous antigen);R-HSA-1504193(Ubiquitinated DVL is degraded by the proteasome);R-HSA-174058(Degradation of multiubiquitinated Cdh1);R-HSA-174105(Degradation of multiubiquitinated cell cycle proteins);R-HSA-174202(D…	98.4979	96.6107	97.3766	43.1711	46.1839	46.866	2.14714	1.10241	1.62872e-167	3.18561e-165	up	yes
ENSG00000162522	KIAA1522	57648	ENST00000401073;ENST00000373481;ENST00000468130;ENST00000294521	GO:0030154(cell differentiation);GO:0030154(cell differentiation)	NA	NA	NA	NA	KIAA1522 [Source:HGNC Symbol;Acc:HGNC:29301]	protein_coding;retained_intron	NA	NA	29.3347	30.3291	30.059	13.9791	13.673	12.6725	2.22501	1.15381	3.68748e-166	7.08938e-164	up	yes
ENSG00000100216	TOMM22	56993	ENST00000216034;ENST00000492561	GO:0005515(protein binding);GO:0005739(mitochondrion);GO:0005741(mitochondrial outer membrane);GO:0005742(mitochondrial outer membrane translocase complex);GO:0006626(protein targeting to mitochondrion);GO:0006886(intracellular protein transport);GO:0008320(protein transmembrane transporter activity);GO:0015031(protein transport);GO:0016020(membrane);GO:0016021(integral component of membrane);GO:…	NA	NA	NA	NA	translocase of outer mitochondrial membrane 22 [Source:HGNC Symbol;Acc:HGNC:18002]	protein_coding;retained_intron	NA	R-HSA-1268022(TOMM40 complex translocates proteins from the cytosol to the mitochondrial intermembrane space);R-HSA-5205661(Pink1 is recruited from the cytoplasm to the mitochondria)	38.1992	37.7843	38.3308	11.8052	10.7344	12.399	3.27187	1.71011	1.07801e-165	2.06083e-163	up	yes
ENSG00000198467	TPM2	7169	ENST00000645482;ENST00000329305;ENST00000647435;ENST00000643485;ENST00000486018;ENST00000644325;ENST00000378292;ENST00000607559;ENST00000604975;ENST00000471212	GO:0003779(actin binding);GO:0005515(protein binding);GO:0005737(cytoplasm);GO:0005829(cytosol);GO:0005856(cytoskeleton);GO:0005862(muscle thin filament tropomyosin);GO:0005884(actin filament);GO:0006936(muscle contraction);GO:0007015(actin filament organization);GO:0008307(structural constituent of muscle);GO:0015629(actin cytoskeleton);GO:0042802(identical protein binding);GO:0042803(protein ho…	04260(Cardiac muscle contraction);04261(Adrenergic signaling in cardiomyocytes);05410(Hypertrophic cardiomyopathy);05414(Dilated cardiomyopathy);05414(Dilated cardiomyopathy)	NA	NA	NA	tropomyosin 2 [Source:HGNC Symbol;Acc:HGNC:12011]	protein_coding;processed_transcript;retained_intron	DOID:0080000(muscular_disease);DOID:0080001(bone_disease);DOID:0080006(bone_development_disease);DOID:11836(clubfoot);DOID:14566(disease_of_cellular_proliferation);DOID:150(disease_of_mental_health);DOID:1561(cognitive_disorder);DOID:162(cancer);DOID:17(musculoskeletal_system_disease);DOID:2468(psychotic_disorder);DOID:3191(nemaline_myopathy);DOID:422(congenital_structural_myopathy);DOID:423(myop…	R-HSA-390593(ATP Hydrolysis By Myosin);R-HSA-390595(Calcium Binds Troponin-C);R-HSA-390597(Release Of ADP From Myosin);R-HSA-390598(Myosin Binds ATP);R-HSA-445699(ATP Hydrolysis By Myosin);R-HSA-445700(Myosin Binds ATP);R-HSA-445704(Calcium Binds Caldesmon);R-HSA-445705(Release Of ADP From Myosin)	44.534	43.257	44.4546	18.9518	16.9788	18.275	2.4397	1.2867	6.25902e-165	1.1573e-162	up	yes
ENSG00000141959	PFKL	5211	ENST00000349048;ENST00000466134;ENST00000491298;ENST00000496824;ENST00000474114;ENST00000495274;ENST00000460521;ENST00000467315;ENST00000397961;ENST00000460020;ENST00000498841;ENST00000628044	GO:0000166(nucleotide binding);GO:0003824(catalytic activity);GO:0003872(6-phosphofructokinase activity);GO:0005515(protein binding);GO:0005524(ATP binding);GO:0005576(extracellular region);GO:0005737(cytoplasm);GO:0005829(cytosol);GO:0005945(6-phosphofructokinase complex);GO:0005975(carbohydrate metabolic process);GO:0006002(fructose 6-phosphate metabolic process);GO:0006096(glycolytic process);…	00010(Glycolysis / Gluconeogenesis);00030(Pentose phosphate pathway);00051(Fructose and mannose metabolism);00052(Galactose metabolism);01100(Metabolic pathways);01200(Carbon metabolism);01230(Biosynthesis of amino acids);03018(RNA degradation);04066(HIF-1 signaling pathway);04152(AMPK signaling pathway);04919(Thyroid hormone signaling pathway);04922(Glucagon signaling pathway);05230(Central carb…	K00850	EC:2.7.1.11	NA	phosphofructokinase, liver type [Source:HGNC Symbol;Acc:HGNC:8876]	protein_coding;retained_intron;processed_transcript;nonsense_mediated_decay	NA	R-HSA-6798748(Exocytosis of secretory granule lumen proteins);R-HSA-6800434(Exocytosis of ficolin-rich granule lumen proteins);R-HSA-70467(D-fructose 6-phosphate + ATP => D-fructose 1,6-bisphosphate + ADP)	18.399	19.0709	18.8525	7.75876	8.23579	8.50383	2.29903	1.20102	2.36763e-164	4.33045e-162	up	yes
ENSG00000144043	TEX261	113419	ENST00000272438;ENST00000478068;ENST00000489894;ENST00000466731;ENST00000433258;ENST00000473055	GO:0005737(cytoplasm);GO:0006888(endoplasmic reticulum to Golgi vesicle-mediated transport);GO:0006897(endocytosis);GO:0016020(membrane);GO:0016021(integral component of membrane);GO:0030134(COPII-coated ER to Golgi transport vesicle);GO:0030173(integral component of Golgi membrane);GO:0030176(integral component of endoplasmic reticulum membrane);GO:0043065(positive regulation of apoptotic proces…	NA	NA	NA	NA	testis expressed 261 [Source:HGNC Symbol;Acc:HGNC:30712]	protein_coding;retained_intron;processed_transcript;nonsense_mediated_decay	NA	NA	34.5959	35.3259	34.5932	15.597	15.7504	14.6055	2.27439	1.18548	2.4433e-159	4.28362e-157	up	yes
ENSG00000126524	SBDS	51119	ENST00000697868;ENST00000414306;ENST00000697866;ENST00000697863;ENST00000697860;ENST00000697897;ENST00000246868;ENST00000697864;ENST00000697867;ENST00000697862;ENST00000697861;ENST00000697865	GO:0000922(spindle pole);GO:0001833(inner cell mass cell proliferation);GO:0002244(hematopoietic progenitor cell differentiation);GO:0003723(RNA binding);GO:0005515(protein binding);GO:0005634(nucleus);GO:0005654(nucleoplasm);GO:0005730(nucleolus);GO:0005737(cytoplasm);GO:0005819(spindle);GO:0005829(cytosol);GO:0005856(cytoskeleton);GO:0006364(rRNA processing);GO:0007052(mitotic spindle organizat…	03008(Ribosome biogenesis in eukaryotes);03008(Ribosome biogenesis in eukaryotes)	NA	NA	NA	SBDS ribosome maturation factor [Source:HGNC Symbol;Acc:HGNC:19440]	nonsense_mediated_decay;protein_coding;processed_transcript;retained_intron	NA	NA	79.7749	74.8933	73.9247	33.9756	35.4257	34.1035	2.20852	1.14308	2.53184e-157	4.34872e-155	up	yes
ENSG00000198286	CARD11	84433	ENST00000396946;ENST00000698637;ENST00000698662;ENST00000355508;ENST00000356408;ENST00000480332;ENST00000698654;ENST00000698652	GO:0001772(immunological synapse);GO:0002376(immune system process);GO:0004385(guanylate kinase activity);GO:0005515(protein binding);GO:0005737(cytoplasm);GO:0005829(cytosol);GO:0005886(plasma membrane);GO:0007165(signal transduction);GO:0007249(I-kappaB kinase/NF-kappaB signaling);GO:0016020(membrane);GO:0030183(B cell differentiation);GO:0030890(positive regulation of B cell proliferation);GO:…	04064(NF-kappa B signaling pathway);04660(T cell receptor signaling pathway);04662(B cell receptor signaling pathway);04662(B cell receptor signaling pathway)	NA	NA	NA	caspase recruitment domain family member 11 [Source:HGNC Symbol;Acc:HGNC:16393]	protein_coding;retained_intron	NA	R-HSA-1168635(PRKCB (PKC-beta) phosphorylates CARMA1);R-HSA-1168637(CARMA1:BCL10:MALT1 complex recruits TAK1 and IKK);R-HSA-1168641(TAK1 associated with the CBM complex phosphorylates IKKbeta);R-HSA-1168644(CARMA1 recruits MALT1 and BCL10 forming CBM Complex);R-HSA-202394(Translocation of CARMA1 to Plasma membrane);R-HSA-202437(Phosphorylation of CARMA1);R-HSA-202443(Oligomerization of CARMA1);R-…	9.71899	9.07705	10.1183	1.89346	1.9856	1.51679	5.35862	2.42186	9.9917e-156	1.69045e-153	up	yes
ENSG00000153560	UBP1	7342	ENST00000447368;ENST00000496310;ENST00000411650;ENST00000283629;ENST00000486388;ENST00000492136;ENST00000466441;ENST00000481761;ENST00000490112;ENST00000283628;ENST00000464787	GO:0000785(chromatin);GO:0000978(RNA polymerase II cis-regulatory region sequence-specific DNA binding);GO:0000981(DNA-binding transcription factor activity, RNA polymerase II-specific);GO:0001228(DNA-binding transcription activator activity, RNA polymerase II-specific);GO:0001525(angiogenesis);GO:0003677(DNA binding);GO:0003700(DNA-binding transcription factor activity);GO:0005515(protein bindin…	NA	NA	NA	CP2	upstream binding protein 1 [Source:HGNC Symbol;Acc:HGNC:12507]	protein_coding;processed_transcript;nonsense_mediated_decay;retained_intron	NA	NA	15.497	15.8162	15.4868	7.54832	7.6545	7.6158	2.05096	1.0363	6.10939e-154	1.00841e-151	up	yes
ENSG00000077150	NFKB2	4791	ENST00000697883;ENST00000369966;ENST00000467116;ENST00000652277;ENST00000697884;ENST00000697882;ENST00000661543;ENST00000428099;ENST00000471698;ENST00000697919;ENST00000697881;ENST00000336486;ENST00000601386;ENST00000189444;ENST00000697916;ENST00000697918;ENST00000473400	GO:0000785(chromatin);GO:0000978(RNA polymerase II cis-regulatory region sequence-specific DNA binding);GO:0000981(DNA-binding transcription factor activity, RNA polymerase II-specific);GO:0001228(DNA-binding transcription activator activity, RNA polymerase II-specific);GO:0002268(follicular dendritic cell differentiation);GO:0002467(germinal center formation);GO:0003677(DNA binding);GO:0003700(D…	04010(MAPK signaling pathway);04064(NF-kappa B signaling pathway);04380(Osteoclast differentiation);04625(C-type lectin receptor signaling pathway);05134(Legionellosis);05166(Human T-cell leukemia virus 1 infection);05169(Epstein-Barr virus infection);05200(Pathways in cancer);05203(Viral carcinogenesis);05224(Breast cancer);05224(Breast cancer)	NA	NA	RHD	nuclear factor kappa B subunit 2 [Source:HGNC Symbol;Acc:HGNC:7795]	retained_intron;protein_coding;processed_transcript	DOID:0050686(organ_system_cancer);DOID:14566(disease_of_cellular_proliferation);DOID:162(cancer);DOID:3119(gastrointestinal_system_cancer);DOID:3571(liver_cancer);DOID:4(disease);DOID:684(hepatocellular_carcinoma);DOID:686(liver_carcinoma)	R-HSA-168140(Active IKK Complex phosphorylates NF-kappa-B inhibitor );R-HSA-168166(NF-kappa-B complex is transported from cytosol to nucleus);R-HSA-448703(Interleukin-1 family precursors are cleaved by caspase-1);R-HSA-4755479(SUMOylation of NFKB2 with SUMO1);R-HSA-5228811(NFKBIA variant is not phosphorylated within IkBA:NF-kappaB);R-HSA-5607720(p100:RELB binds active NIK:p-IKKA dimer);R-HSA-5607…	23.5031	23.5663	24.1861	9.02626	9.67501	10.1165	2.47263	1.30604	8.13149e-152	1.31648e-149	up	yes
ENSG00000111269	CREBL2	1389	ENST00000228865;ENST00000540224	GO:0000785(chromatin);GO:0000981(DNA-binding transcription factor activity, RNA polymerase II-specific);GO:0003677(DNA binding);GO:0003700(DNA-binding transcription factor activity);GO:0005515(protein binding);GO:0005634(nucleus);GO:0006351(DNA-templated transcription);GO:0006355(regulation of DNA-templated transcription);GO:0006357(regulation of transcription by RNA polymerase II);GO:0007049(cel…	NA	NA	NA	Others	cAMP responsive element binding protein like 2 [Source:HGNC Symbol;Acc:HGNC:2350]	protein_coding;processed_transcript	NA	NA	16.4239	16.6368	16.9216	5.09213	5.47692	5.34385	3.14099	1.65122	7.19155e-149	1.13182e-146	up	yes
ENSG00000254999	BRK1	55845	ENST00000530758	GO:0001701(in utero embryonic development);GO:0005515(protein binding);GO:0005737(cytoplasm);GO:0005829(cytosol);GO:0005856(cytoskeleton);GO:0007015(actin filament organization);GO:0008064(regulation of actin polymerization or depolymerization);GO:0010592(positive regulation of lamellipodium assembly);GO:0016601(Rac protein signal transduction);GO:0030027(lamellipodium);GO:0030036(actin cytoskele…	04810(Regulation of actin cytoskeleton);05130(Pathogenic Escherichia coli infection);05132(Salmonella infection)	NA	NA	NA	BRICK1 subunit of SCAR/WAVE actin nucleating complex [Source:HGNC Symbol;Acc:HGNC:23057]	protein_coding	NA	R-HSA-2029465(RAC1:GTP and PIP3 bind WAVE Regulatory Complex (WRC));R-HSA-2029466((WASPs, WAVE):G-actin:ARP2/3 binds F-actin);R-HSA-2029469(p-ERK phosphorylates WAVEs and ABI);R-HSA-2130194(ABL phosphorylates WAVEs);R-HSA-2197690(Detachment of WASP/WAVE);R-HSA-442592(WASPs or WAVEs activate the ARP2/3 complex);R-HSA-9013145(RAC1 binds effectors at the plasma membrane);R-HSA-9014294(RAC2 binds eff…	131.712	142.714	130.887	58.3713	59.316	56.1138	2.33205	1.2216	8.15026e-148	1.27088e-145	up	yes
ENSG00000214944	ARHGEF28	64283	ENST00000437974;ENST00000510312;ENST00000426542;ENST00000545377;ENST00000513042;ENST00000296799;ENST00000504003;ENST00000506334;ENST00000509848;ENST00000503341;ENST00000296794;ENST00000512883;ENST00000510131	GO:0000902(cell morphogenesis);GO:0003723(RNA binding);GO:0005085(guanyl-nucleotide exchange factor activity);GO:0005515(protein binding);GO:0005737(cytoplasm);GO:0005829(cytosol);GO:0005886(plasma membrane);GO:0016020(membrane);GO:0030154(cell differentiation);GO:0035023(regulation of Rho protein signal transduction);GO:0046872(metal ion binding);GO:0048013(ephrin receptor signaling pathway);GO:…	05135(Yersinia infection);05135(Yersinia infection)	NA	NA	NA	Rho guanine nucleotide exchange factor 28 [Source:HGNC Symbol;Acc:HGNC:30322]	protein_coding;retained_intron;processed_transcript	DOID:0050686(organ_system_cancer);DOID:10155(intestinal_cancer);DOID:14566(disease_of_cellular_proliferation);DOID:1520(colon_carcinoma);DOID:162(cancer);DOID:219(colon_cancer);DOID:3119(gastrointestinal_system_cancer);DOID:4(disease);DOID:5672(large_intestine_cancer);DOID:9256(colorectal_cancer)	R-HSA-3928592(p190RhoGEF exchanges GTP for GDP on RHOA, activating it);R-HSA-3928598(Recruitment of p190RhoGEF to p-FAK);R-HSA-8980691(RHOA GEFs activate RHOA);R-HSA-9013023(RHOB GEFs activate RHOB);R-HSA-9013109(RHOC GEFs activate RHOC)	4.096	3.82822	3.98292	1.15564	1.16418	1.05251	3.53084	1.82001	7.12513e-147	1.10593e-144	up	yes
ENSG00000111667	USP5	8078	ENST00000389231;ENST00000229268;ENST00000537267;ENST00000541969;ENST00000535080;ENST00000542371	GO:0004197(cysteine-type endopeptidase activity);GO:0004843(cysteine-type deubiquitinase activity);GO:0005515(protein binding);GO:0005634(nucleus);GO:0005764(lysosome);GO:0005829(cytosol);GO:0006508(proteolysis);GO:0006511(ubiquitin-dependent protein catabolic process);GO:0008233(peptidase activity);GO:0008234(cysteine-type peptidase activity);GO:0008270(zinc ion binding);GO:0016567(protein ubiqu…	NA	K11836	EC:3.4.19.12	NA	ubiquitin specific peptidase 5 [Source:HGNC Symbol;Acc:HGNC:12628]	protein_coding;retained_intron;processed_transcript	DOID:225(syndrome);DOID:4(disease)	R-HSA-5690152(USP5 cleaves polyubiquitin);R-HSA-8853515(OTULIN,USP5 cleaves UBC yielding ubiquitin);R-HSA-8853529(OTULIN,USP5 cleaves UBB yielding ubiquitin)	45.6342	45.1679	45.9148	23.423	22.9389	21.8594	2.00402	1.0029	9.40952e-146	1.41507e-143	up	yes
ENSG00000175061	SNHG29	125144	ENST00000475947;ENST00000665646;ENST00000480811;ENST00000659884;ENST00000483140;ENST00000460249;ENST00000660020;ENST00000481027;ENST00000481898;ENST00000671170;ENST00000484836;ENST00000580180;ENST00000581913;ENST00000658116;ENST00000663781;ENST00000470491;ENST00000660419;ENST00000666215;ENST00000580770;ENST00000692720;ENST00000658943;ENST00000477249;ENST00000655540;ENST00000654778;ENST00000491009…	GO:0005730(nucleolus);GO:0006396(RNA processing);GO:0006396(RNA processing)	NA	NA	NA	NA	small nucleolar RNA host gene 29 [Source:HGNC Symbol;Acc:HGNC:28619]	lncRNA;retained_intron	NA	NA	28.714	29.8443	28.0741	13.0982	13.9593	14.3874	2.0903	1.06371	2.99809e-145	4.41072e-143	up	yes
ENSG00000171307	ZDHHC16	84287	ENST00000353979;ENST00000370846;ENST00000393760;ENST00000495735;ENST00000487315;ENST00000417044;ENST00000370854;ENST00000370842;ENST00000414567;ENST00000462924;ENST00000492733;ENST00000459777;ENST00000352634;ENST00000466895;ENST00000492610;ENST00000420089;ENST00000433086;ENST00000345745	GO:0001654(eye development);GO:0005515(protein binding);GO:0005783(endoplasmic reticulum);GO:0005789(endoplasmic reticulum membrane);GO:0005794(Golgi apparatus);GO:0006915(apoptotic process);GO:0006974(cellular response to DNA damage stimulus);GO:0007507(heart development);GO:0016020(membrane);GO:0016021(integral component of membrane);GO:0016409(palmitoyltransferase activity);GO:0016740(transfer…	NA	K18932	EC:2.3.1.225	NA	zinc finger DHHC-type palmitoyltransferase 16 [Source:HGNC Symbol;Acc:HGNC:20714]	protein_coding;processed_transcript	NA	NA	14.865	16.5765	17.2988	3.72224	3.2781	3.1079	4.82185	2.26959	5.20334e-145	7.62188e-143	up	yes
ENSG00000179262	RAD23A	5886	ENST00000586534;ENST00000316856;ENST00000590881;ENST00000593114;ENST00000591499;ENST00000588329;ENST00000588826;ENST00000591467;ENST00000651137	GO:0000502(proteasome complex);GO:0003684(damaged DNA binding);GO:0003697(single-stranded DNA binding);GO:0005515(protein binding);GO:0005634(nucleus);GO:0005654(nucleoplasm);GO:0005737(cytoplasm);GO:0005794(Golgi apparatus);GO:0005829(cytosol);GO:0006281(DNA repair);GO:0006289(nucleotide-excision repair);GO:0006974(cellular response to DNA damage stimulus);GO:0019900(kinase binding);GO:0031593(p…	03420(Nucleotide excision repair);04141(Protein processing in endoplasmic reticulum);04141(Protein processing in endoplasmic reticulum)	NA	NA	NA	RAD23 homolog A, nucleotide excision repair protein [Source:HGNC Symbol;Acc:HGNC:9812]	protein_coding;nonsense_mediated_decay;retained_intron;processed_transcript	NA	R-HSA-5688786(ATXN3 binds RAD23);R-HSA-5689861(Recruitment of XPA and release of CAK );R-HSA-5690996(ERCC2 and ERCC3 DNA helicases form an open bubble structure in damaged DNA);R-HSA-5691000(TFIIH binds GG-NER site to form a verification complex);R-HSA-5691004(XPC binds RAD23 and CETN2);R-HSA-5691006(XPC:RAD23:CETN2 and UV-DDB bind distorted dsDNA site);R-HSA-5696655(PARP1 or PARP2 PARylates DDB2…	28.7713	30.0521	33.101	9.31477	8.39192	9.51305	3.37712	1.75579	6.63993e-144	9.64271e-142	up	yes
ENSG00000105825	TFPI2	7980	ENST00000222543;ENST00000451238;ENST00000649913;ENST00000461482;ENST00000650573;ENST00000647793	GO:0004867(serine-type endopeptidase inhibitor activity);GO:0005201(extracellular matrix structural constituent);GO:0005576(extracellular region);GO:0005615(extracellular space);GO:0007596(blood coagulation);GO:0007599(hemostasis);GO:0010466(negative regulation of peptidase activity);GO:0010951(negative regulation of endopeptidase activity);GO:0030414(peptidase inhibitor activity);GO:0031012(extr…	NA	NA	NA	NA	tissue factor pathway inhibitor 2 [Source:HGNC Symbol;Acc:HGNC:11761]	protein_coding;retained_intron	DOID:0014667(disease_of_metabolism);DOID:0050013(carbohydrate_metabolism_disease);DOID:0050615(respiratory_system_cancer);DOID:0050686(organ_system_cancer);DOID:0050687(cell_type_cancer);DOID:0050828(artery_disease);DOID:0060100(musculoskeletal_system_cancer);DOID:0060158(acquired_metabolic_disease);DOID:10591(pre_eclampsia);DOID:10763(hypertension);DOID:1192(peripheral_nervous_system_neoplasm);D…	NA	45.9645	44.7476	43.2483	17.4257	17.2621	18.4829	2.51944	1.3331	8.82138e-141	1.26478e-138	up	yes
ENSG00000108819	PPP1R9B	84687	ENST00000612501;ENST00000513579	GO:0000164(protein phosphatase type 1 complex);GO:0001560(regulation of cell growth by extracellular stimulus);GO:0001932(regulation of protein phosphorylation);GO:0001975(response to amphetamine);GO:0003006(developmental process involved in reproduction);GO:0003779(actin binding);GO:0004672(protein kinase activity);GO:0004864(protein phosphatase inhibitor activity);GO:0005515(protein binding);GO…	NA	NA	NA	NA	protein phosphatase 1 regulatory subunit 9B [Source:HGNC Symbol;Acc:HGNC:9298]	protein_coding;processed_transcript	NA	NA	23.1935	21.2631	21.7056	8.10451	8.32956	8.35864	2.66862	1.41609	6.32772e-138	8.88428e-136	up	yes
ENSG00000126581	BECN1	8678	ENST00000590099;ENST00000588276;ENST00000361523;ENST00000438274;ENST00000587880;ENST00000586754;ENST00000585515;ENST00000591307;ENST00000617806;ENST00000586589;ENST00000593205;ENST00000593112;ENST00000591085;ENST00000612631;ENST00000589492;ENST00000590764;ENST00000590185;ENST00000589493;ENST00000590852;ENST00000589663;ENST00000543382	GO:0000045(autophagosome assembly);GO:0000407(phagophore assembly site);GO:0000422(autophagy of mitochondrion);GO:0000423(mitophagy);GO:0001666(response to hypoxia);GO:0005515(protein binding);GO:0005634(nucleus);GO:0005737(cytoplasm);GO:0005739(mitochondrion);GO:0005768(endosome);GO:0005776(autophagosome);GO:0005783(endoplasmic reticulum);GO:0005789(endoplasmic reticulum membrane);GO:0005794(Gol…	04136(Autophagy - other);04137(Mitophagy - animal);04140(Autophagy - animal);04215(Apoptosis - multiple species);04371(Apelin signaling pathway);05010(Alzheimer disease);05014(Amyotrophic lateral sclerosis);05016(Huntington disease);05017(Spinocerebellar ataxia);05022(Pathways of neurodegeneration - multiple diseases);05131(Shigellosis);05167(Kaposi sarcoma-associated herpesvirus infection);05167…	NA	NA	NA	beclin 1 [Source:HGNC Symbol;Acc:HGNC:1034]	protein_coding;nonsense_mediated_decay;processed_transcript;retained_intron	DOID:0050686(organ_system_cancer);DOID:0050687(cell_type_cancer);DOID:0060083(immune_system_cancer);DOID:120(female_reproductive_organ_cancer);DOID:1240(leukemia);DOID:1289(neurodegenerative_disease);DOID:1440(Machado_Joseph_disease);DOID:1441(spinocerebellar_ataxia);DOID:14566(disease_of_cellular_proliferation);DOID:162(cancer);DOID:1749(squamous_cell_carcinoma);DOID:193(reproductive_organ_cance…	R-HSA-1632857(ULK1 phosphorylates AMBRA1:BECN1 complex);R-HSA-5672012(Beclin-1 complex phosphorylates PtdIns);R-HSA-5678313(AMBRA1:DYNLL1,DYNLL2 binds BECN1 complex);R-HSA-5678315(BECN1 complex, p-AMBRA1 dissociate from DYNLL1,DYNLL2);R-HSA-5679205(ULK1 phosphorylates Beclin-1);R-HSA-5679266(Beclin-1 complex translocates to the ER);R-HSA-5682385(The phagophore extends from the PIP3-enriched struc…	19.9426	19.8081	20.316	9.56507	9.8549	9.57466	2.07165	1.05078	2.34869e-136	3.19167e-134	up	yes
ENSG00000136819	C9orf78	51759	ENST00000372447;ENST00000495934;ENST00000480023;ENST00000492991;ENST00000461349;ENST00000461762	GO:0000398(mRNA splicing, via spliceosome);GO:0005515(protein binding);GO:0005654(nucleoplasm);GO:0005681(spliceosomal complex);GO:0005829(cytosol);GO:0005829(cytosol)	NA	NA	NA	NA	chromosome 9 open reading frame 78 [Source:HGNC Symbol;Acc:HGNC:24932]	protein_coding;processed_transcript	NA	NA	14.6298	14.4902	14.801	5.50762	5.71644	5.62312	2.60702	1.3824	4.89882e-133	6.57783e-131	up	yes
ENSG00000112473	SLC39A7	7922	ENST00000698682;ENST00000698681;ENST00000374675;ENST00000698677;ENST00000698685;ENST00000698684;ENST00000698683;ENST00000698679;ENST00000444757;ENST00000374677;ENST00000698678;ENST00000698689;ENST00000698690;ENST00000698686	GO:0005385(zinc ion transmembrane transporter activity);GO:0005515(protein binding);GO:0005654(nucleoplasm);GO:0005783(endoplasmic reticulum);GO:0005789(endoplasmic reticulum membrane);GO:0005794(Golgi apparatus);GO:0006811(ion transport);GO:0006829(zinc ion transport);GO:0006882(cellular zinc ion homeostasis);GO:0016020(membrane);GO:0016021(integral component of membrane);GO:0030001(metal ion tr…	NA	NA	NA	NA	solute carrier family 39 member 7 [Source:HGNC Symbol;Acc:HGNC:4927]	retained_intron;protein_coding	NA	R-HSA-442393(ZIP7 mediates zinc efflux from the endoplasmic reticulum)	43.175	40.6461	43.2441	19.9947	19.7049	21.1662	2.08763	1.06187	2.50516e-132	3.35047e-130	up	yes
ENSG00000128591	FLNC	2318	ENST00000325888;ENST00000346177;ENST00000388853	GO:0003779(actin binding);GO:0005515(protein binding);GO:0005737(cytoplasm);GO:0005829(cytosol);GO:0005856(cytoskeleton);GO:0005886(plasma membrane);GO:0005925(focal adhesion);GO:0007010(cytoskeleton organization);GO:0008092(cytoskeletal protein binding);GO:0016020(membrane);GO:0030018(Z disc);GO:0030036(actin cytoskeleton organization);GO:0030506(ankyrin binding);GO:0042383(sarcolemma);GO:004280…	04010(MAPK signaling pathway);04510(Focal adhesion);05132(Salmonella infection);05205(Proteoglycans in cancer);05205(Proteoglycans in cancer)	NA	NA	NA	filamin C [Source:HGNC Symbol;Acc:HGNC:3756]	protein_coding;retained_intron	DOID:0080000(muscular_disease);DOID:17(musculoskeletal_system_disease);DOID:423(myopathy);DOID:4(disease);DOID:66(muscle_tissue_disease);DOID:7(disease_of_anatomical_entity)	R-HSA-430347(MigFilin associates with Filamin and F-actin)	4.05333	4.45796	4.54048	1.03705	0.918583	0.996073	4.42177	2.14463	2.17895e-130	2.81409e-128	up	yes
ENSG00000103653	CSK	1445	ENST00000220003;ENST00000562066;ENST00000569915;ENST00000568329;ENST00000563010;ENST00000439220;ENST00000563894;ENST00000564216;ENST00000569321;ENST00000566464;ENST00000567571;ENST00000567135;ENST00000569462	GO:0000166(nucleotide binding);GO:0002250(adaptive immune response);GO:0002376(immune system process);GO:0004672(protein kinase activity);GO:0004712(protein serine/threonine/tyrosine kinase activity);GO:0004713(protein tyrosine kinase activity);GO:0004715(non-membrane spanning protein tyrosine kinase activity);GO:0005515(protein binding);GO:0005524(ATP binding);GO:0005737(cytoplasm);GO:0005829(cy…	05120(Epithelial cell signaling in Helicobacter pylori infection);05120(Epithelial cell signaling in Helicobacter pylori infection)	K05728	EC:2.7.10.2	NA	C-terminal Src kinase [Source:HGNC Symbol;Acc:HGNC:2444]	protein_coding;retained_intron	DOID:0050177(monogenic_disease);DOID:0050615(respiratory_system_cancer);DOID:0050686(organ_system_cancer);DOID:0050687(cell_type_cancer);DOID:0050737(autosomal_recessive_disease);DOID:0050739(autosomal_genetic_disease);DOID:0050828(artery_disease);DOID:10763(hypertension);DOID:1287(cardiovascular_system_disease);DOID:1324(lung_cancer);DOID:14566(disease_of_cellular_proliferation);DOID:1485(cystic…	R-HSA-177923(Sustained activation of SRC kinase by SHP2);R-HSA-202233(Inactivation of Lck by Csk);R-HSA-203774(Interaction of Csk with PAG);R-HSA-354077(Integrin alphaIIb beta3 activation);R-HSA-354149(Interaction of integrin alphaIIb beta3 with Fibrinogen);R-HSA-377641(Clustering of Integrin alphaIIb beta3 complexes);R-HSA-377644(Release of CSK from SRC);R-HSA-389758(Dephosphorylation of CD3-zet…	15.2412	16.5785	17.5442	4.68785	5.32984	4.65257	3.36489	1.75056	4.48531e-127	5.53903e-125	up	yes
ENSG00000186951	PPARA	5465	ENST00000407236;ENST00000493286;ENST00000624793;ENST00000440343;ENST00000415785;ENST00000420804;ENST00000402126;ENST00000496865;ENST00000484619;ENST00000460086;ENST00000481567	GO:0000122(negative regulation of transcription by RNA polymerase II);GO:0000785(chromatin);GO:0000978(RNA polymerase II cis-regulatory region sequence-specific DNA binding);GO:0000981(DNA-binding transcription factor activity, RNA polymerase II-specific);GO:0001223(transcription coactivator binding);GO:0001227(DNA-binding transcription repressor activity, RNA polymerase II-specific);GO:0001228(D…	03320(PPAR signaling pathway);04024(cAMP signaling pathway);04920(Adipocytokine signaling pathway);04922(Glucagon signaling pathway);04931(Insulin resistance);04932(Non-alcoholic fatty liver disease);05160(Hepatitis C);05160(Hepatitis C)	NA	NA	THR-like	peroxisome proliferator activated receptor alpha [Source:HGNC Symbol;Acc:HGNC:9232]	protein_coding;retained_intron;processed_transcript	DOID:0014667(disease_of_metabolism);DOID:0050013(carbohydrate_metabolism_disease);DOID:0050117(disease_by_infectious_agent);DOID:0050177(monogenic_disease);DOID:0050686(organ_system_cancer);DOID:0050687(cell_type_cancer);DOID:0050737(autosomal_recessive_disease);DOID:0050739(autosomal_genetic_disease);DOID:0050828(artery_disease);DOID:0060005(autoimmune_disease_of_endocrine_system);DOID:0060056(h…	R-HSA-1368065(Expression of NPAS2);R-HSA-1592238(Expression of ALAS1);R-HSA-1655826(Expression of 3-Hydroxy-3-methylglutaryl-coenzyme A Reductase (HMGCR));R-HSA-1655848(Expression of Hydroxymethylglutaryl coenzyme A synthase (HMGCS1));R-HSA-1655850(Expression of Farnesyldiphosphate Farnesyltransferase (FDFT1, Squalene Synthase));R-HSA-1801587(Expression of CPT1A);R-HSA-1989745(Expression of ACADM…	9.04415	8.60062	9.14238	4.2313	4.1441	4.21841	2.12701	1.08883	5.86721e-127	7.21923e-125	up	yes
ENSG00000108448	TRIM16L	147166	ENST00000571542;ENST00000573443;ENST00000449697;ENST00000449552;ENST00000641182;ENST00000641936;ENST00000572555;ENST00000571733;ENST00000424146;ENST00000581904;ENST00000571708;ENST00000693397;ENST00000414850	NA	NA	NA	NA	NA	tripartite motif containing 16 like [Source:HGNC Symbol;Acc:HGNC:32670]	processed_transcript;transcribed_unprocessed_pseudogene	NA	NA	28.763	29.2469	26.9634	11.7754	12.402	11.8013	2.36177	1.23987	2.30797e-126	2.81931e-124	up	yes
ENSG00000127191	TRAF2	7186,10010	ENST00000247668;ENST00000414589;ENST00000482854;ENST00000469701;ENST00000419057;ENST00000474950;ENST00000466107;ENST00000429509	GO:0000151(ubiquitin ligase complex);GO:0002637(regulation of immunoglobulin production);GO:0002726(positive regulation of T cell cytokine production);GO:0002947(tumor necrosis factor receptor superfamily complex);GO:0004842(ubiquitin-protein transferase activity);GO:0005164(tumor necrosis factor receptor binding);GO:0005174(CD40 receptor binding);GO:0005515(protein binding);GO:0005654(nucleoplas…	04010(MAPK signaling pathway);04064(NF-kappa B signaling pathway);04071(Sphingolipid signaling pathway);04141(Protein processing in endoplasmic reticulum);04210(Apoptosis);04217(Necroptosis);04380(Osteoclast differentiation);04621(NOD-like receptor signaling pathway);04622(RIG-I-like receptor signaling pathway);04657(IL-17 signaling pathway);04668(TNF signaling pathway);04920(Adipocytokine signal…	K03173	EC:2.3.2.27	NA	TNF receptor associated factor 2 [Source:HGNC Symbol;Acc:HGNC:12032]	protein_coding;processed_transcript	DOID:0050686(organ_system_cancer);DOID:10952(nephritis);DOID:14566(disease_of_cellular_proliferation);DOID:162(cancer);DOID:170(endocrine_gland_cancer);DOID:1793(pancreatic_cancer);DOID:18(urinary_system_disease);DOID:4074(pancreas_adenocarcinoma);DOID:4905(pancreatic_carcinoma);DOID:4(disease);DOID:557(kidney_disease);DOID:7(disease_of_anatomical_entity)	R-HSA-139952(Caspase-8 processing in the DISC);R-HSA-140978(TRADD:TRAF2:RIP1 complex binds FADD);R-HSA-141159(TNF-mediated dimerization of procaspase-8);R-HSA-3371360(FLIP(L) and procaspase-8 form heterodimer in TNF signaling);R-HSA-3465429(FLIP(S) and procaspase-8 form heterodimer);R-HSA-3465448(Caspase-8 and FLIP(L) processing at DISC);R-HSA-5213462(RIPK3 binds RIPK1);R-HSA-5357757(BIRC(cIAP1/2…	32.7197	33.2171	33.9626	15.4106	16.2443	16.0969	2.09206	1.06492	3.84494e-125	4.58103e-123	up	yes
ENSG00000108852	MPP2	4355,2305	ENST00000377184;ENST00000269095;ENST00000461854;ENST00000520319;ENST00000523220	GO:0005515(protein binding);GO:0005737(cytoplasm);GO:0005856(cytoskeleton);GO:0005886(plasma membrane);GO:0005911(cell-cell junction);GO:0014069(postsynaptic density);GO:0016020(membrane);GO:0030054(cell junction);GO:0030165(PDZ domain binding);GO:0030425(dendrite);GO:0032590(dendrite membrane);GO:0042995(cell projection);GO:0043197(dendritic spine);GO:0043198(dendritic shaft);GO:0044325(transmem…	NA	NA	NA	NA	MAGUK p55 scaffold protein 2 [Source:HGNC Symbol;Acc:HGNC:7220]	protein_coding;retained_intron	NA	NA	7.65024	7.64158	7.1514	1.8144	1.71382	1.99753	4.06156	2.02204	9.51152e-124	1.1022e-121	up	yes
ENSG00000198890	PRMT6	55170	ENST00000370078;ENST00000649727;ENST00000650338	GO:0000122(negative regulation of transcription by RNA polymerase II);GO:0003682(chromatin binding);GO:0005515(protein binding);GO:0005634(nucleus);GO:0005654(nucleoplasm);GO:0005730(nucleolus);GO:0006281(DNA repair);GO:0006284(base-excision repair);GO:0006325(chromatin organization);GO:0006974(cellular response to DNA damage stimulus);GO:0008168(methyltransferase activity);GO:0008170(N-methyltra…	NA	K11437	EC:2.1.1.319	NA	protein arginine methyltransferase 6 [Source:HGNC Symbol;Acc:HGNC:18241]	protein_coding;retained_intron;nonsense_mediated_decay	NA	R-HSA-5205798(PRMT1,PRMT6 methylate arginine-4 of histone H4);R-HSA-5205820(PRMT6 methylates arginine-4 of histone H2A (H2AR3));R-HSA-5205824(CARM1, PRMT6 methylate arginine-3 of histone H3 (H3R2));R-HSA-5229203(PRMT6 methylates histone H2A arginine-30 (H2AR29));R-HSA-5661126(PRMT1,PRMT6 methylate methyl-lysine-4 of histone H4);R-HSA-8935730(RUNX1:CBFB, SIN3A(SIN3B), PRMT6 and HDAC1 bind the ITGA…	8.62108	8.9669	9.08294	2.29914	2.10743	1.98501	4.17282	2.06102	3.63256e-123	4.19504e-121	up	yes
ENSG00000086827	ZW10	9183	ENST00000200135;ENST00000538209;ENST00000535142	GO:0000070(mitotic sister chromatid segregation);GO:0000132(establishment of mitotic spindle orientation);GO:0000278(mitotic cell cycle);GO:0000775(chromosome, centromeric region);GO:0000776(kinetochore);GO:0000922(spindle pole);GO:0005515(protein binding);GO:0005634(nucleus);GO:0005694(chromosome);GO:0005737(cytoplasm);GO:0005783(endoplasmic reticulum);GO:0005789(endoplasmic reticulum membrane);…	NA	NA	NA	NA	zw10 kinetochore protein [Source:HGNC Symbol;Acc:HGNC:13194]	protein_coding;nonsense_mediated_decay	NA	R-HSA-141409(Mad1 binds kinetochore);R-HSA-141422(MAD2 converted to an inhibitory state via interaction with Mad1);R-HSA-141431(MAD2 associates with the Mad1 kinetochore complex);R-HSA-141439(Release of activated MAD2 from kinetochores);R-HSA-1638803(Phosphorylation of cohesin by PLK1 at centromeres);R-HSA-1638821(PP2A-B56 dephosphorylates centromeric cohesin);R-HSA-2467809(ESPL1 (Separase) cleav…	23.1106	23.7705	20.5105	5.97564	6.42748	5.471	3.77034	1.9147	6.4666e-121	7.24537e-119	up	yes
ENSG00000133816	MICAL2	9645	ENST00000530691;ENST00000683283;ENST00000643523;ENST00000644505;ENST00000646065;ENST00000527546;ENST00000526475;ENST00000525979;ENST00000256194;ENST00000525075;ENST00000526672;ENST00000529028;ENST00000533389;ENST00000527195;ENST00000526065;ENST00000531732;ENST00000525444;ENST00000525618;ENST00000533534;ENST00000524730;ENST00000528931;ENST00000530021;ENST00000532166;ENST00000533219	GO:0001947(heart looping);GO:0003779(actin binding);GO:0004497(monooxygenase activity);GO:0005515(protein binding);GO:0005634(nucleus);GO:0005737(cytoplasm);GO:0007010(cytoskeleton organization);GO:0007507(heart development);GO:0010735(obsolete positive regulation of transcription via serum response element binding);GO:0016174(NAD(P)H oxidase H2O2-forming activity);GO:0016491(oxidoreductase activ…	NA	K19947	EC:1.14.13.225	NA	microtubule associated monooxygenase, calponin and LIM domain containing 2 [Source:HGNC Symbol;Acc:HGNC:24693]	retained_intron;protein_coding;processed_transcript	NA	NA	3.9604	3.95509	4.09525	1.5744	1.64496	1.68807	2.44746	1.29129	1.37535e-119	1.52084e-117	up	yes
ENSG00000145632	PLK2	10769	ENST00000274289;ENST00000514306;ENST00000617412;ENST00000504196;ENST00000509555;ENST00000510629;ENST00000503713;ENST00000515415;ENST00000505244;ENST00000503115;ENST00000511326;ENST00000503378;ENST00000509422;ENST00000508300	GO:0000082(G1/S transition of mitotic cell cycle);GO:0000166(nucleotide binding);GO:0000278(mitotic cell cycle);GO:0000785(chromatin);GO:0000922(spindle pole);GO:0002862(negative regulation of inflammatory response to antigenic stimulus);GO:0004672(protein kinase activity);GO:0004674(protein serine/threonine kinase activity);GO:0004712(protein serine/threonine/tyrosine kinase activity);GO:0005515…	04068(FoxO signaling pathway);04068(FoxO signaling pathway)	K08861	EC:2.7.11.21	NA	polo like kinase 2 [Source:HGNC Symbol;Acc:HGNC:19699]	protein_coding;retained_intron	DOID:0050686(organ_system_cancer);DOID:0060083(immune_system_cancer);DOID:0070004(myeloma);DOID:14566(disease_of_cellular_proliferation);DOID:162(cancer);DOID:2531(hematologic_cancer);DOID:4960(bone_marrow_cancer);DOID:4(disease);DOID:9538(multiple_myeloma)	R-HSA-6801637(TP53 stimulates PLK2 expression);R-HSA-6801666(PLK2 phosphorylates CENPJ);R-HSA-6801675(PLK2 phosphorylates NPM1);R-HSA-9662823(PLK2, MAPK14 phosphorylate ADAM17);R-HSA-9769177(NPAS4 stimulates PLK2 gene expression)	30.28	30.5139	29.5472	15.3698	14.126	14.893	2.03523	1.02519	8.02019e-119	8.7825e-117	up	yes
ENSG00000132613	MTSS2	92154	ENST00000338779;ENST00000576338;ENST00000562883	GO:0001726(ruffle);GO:0003779(actin binding);GO:0003785(actin monomer binding);GO:0005096(GTPase activator activity);GO:0005515(protein binding);GO:0005543(phospholipid binding);GO:0005546(phosphatidylinositol-4,5-bisphosphate binding);GO:0005737(cytoplasm);GO:0005886(plasma membrane);GO:0007009(plasma membrane organization);GO:0015629(actin cytoskeleton);GO:0030027(lamellipodium);GO:0030031(cell…	NA	NA	NA	NA	MTSS I-BAR domain containing 2 [Source:HGNC Symbol;Acc:HGNC:25094]	protein_coding	NA	NA	25.0855	23.9492	26.4858	11.9859	11.9754	11.9683	2.1019	1.0717	2.24233e-117	2.41636e-115	up	yes
ENSG00000124702	KLHDC3	116138	ENST00000326974;ENST00000244670	GO:0000785(chromatin);GO:0003682(chromatin binding);GO:0005515(protein binding);GO:0005654(nucleoplasm);GO:0005737(cytoplasm);GO:0005829(cytosol);GO:0007131(reciprocal meiotic recombination);GO:0016567(protein ubiquitination);GO:0031462(Cul2-RING ubiquitin ligase complex);GO:0043161(proteasome-mediated ubiquitin-dependent protein catabolic process);GO:0051321(meiotic cell cycle);GO:0140627(ubiqui…	NA	NA	NA	NA	kelch domain containing 3 [Source:HGNC Symbol;Acc:HGNC:20704]	protein_coding	NA	R-HSA-1791177(Expression of KLHDC3)	35.2659	38.272	36.3156	14.3624	14.3631	13.7224	2.58796	1.37181	2.95923e-117	3.17877e-115	up	yes
ENSG00000158864	NDUFS2	4720	ENST00000677653;ENST00000678850;ENST00000677063;ENST00000676972;ENST00000678130;ENST00000676991;ENST00000679239;ENST00000496553;ENST00000678052;ENST00000678532;ENST00000677089;ENST00000480762;ENST00000392179;ENST00000677948;ENST00000676770;ENST00000677657;ENST00000678880;ENST00000677050;ENST00000677745;ENST00000677383;ENST00000676726;ENST00000678328;ENST00000677358;ENST00000492153;ENST00000677453…	GO:0003954(NADH dehydrogenase activity);GO:0005515(protein binding);GO:0005654(nucleoplasm);GO:0005739(mitochondrion);GO:0005743(mitochondrial inner membrane);GO:0005747(mitochondrial respiratory chain complex I);GO:0005759(mitochondrial matrix);GO:0006120(mitochondrial electron transport, NADH to ubiquinone);GO:0006979(response to oxidative stress);GO:0008137(NADH dehydrogenase (ubiquinone) acti…	00190(Oxidative phosphorylation);01100(Metabolic pathways);04714(Thermogenesis);04723(Retrograde endocannabinoid signaling);04932(Non-alcoholic fatty liver disease);05010(Alzheimer disease);05012(Parkinson disease);05014(Amyotrophic lateral sclerosis);05016(Huntington disease);05020(Prion disease);05022(Pathways of neurodegeneration - multiple diseases);05022(Pathways of neurodegeneration - multi…	K03935	EC:7.1.1.2	NA	NADH:ubiquinone oxidoreductase core subunit S2 [Source:HGNC Symbol;Acc:HGNC:7708]	nonsense_mediated_decay;retained_intron;protein_coding;processed_transcript	DOID:4(disease)	R-HSA-163217(Complex I oxidises NADH to NAD+, reduces CoQ to QH2);R-HSA-6788523(NUBPL transfers 4Fe-4S to Complex I subunits);R-HSA-6799178(Intermediate 1 binds HP subcomplex to form Intermediate 2);R-HSA-6799179(Peripheral arm subunits bind the 815kDa complex to form a 980kDa complex);R-HSA-6799191(Intermediate 2 binds MT-ND1:NDUFAF5:NDUFAF6 to form a 315kDa subcomplex);R-HSA-6799196(The MCIA co…	10.3552	9.59841	10.0131	4.25529	4.17149	4.03449	2.40479	1.26591	7.79515e-116	8.24264e-114	up	yes
ENSG00000159335	PTMS	5763	ENST00000309083;ENST00000389462;ENST00000540667;ENST00000538057	GO:0002376(immune system process);GO:0005634(nucleus);GO:0006260(DNA replication);GO:0042393(histone binding);GO:0043066(negative regulation of apoptotic process);GO:0045944(positive regulation of transcription by RNA polymerase II);GO:0045944(positive regulation of transcription by RNA polymerase II)	NA	NA	NA	NA	parathymosin [Source:HGNC Symbol;Acc:HGNC:9629]	protein_coding;processed_transcript	NA	NA	42.2053	42.7673	40.8688	15.1497	13.4586	14.7665	2.90125	1.53667	3.72772e-114	3.85734e-112	up	yes
ENSG00000102225	CDK16	5127	ENST00000276052;ENST00000518022;ENST00000357227;ENST00000522234;ENST00000523344;ENST00000517479;ENST00000517997;ENST00000523699;ENST00000520141;ENST00000462483;ENST00000457458;ENST00000520893;ENST00000523034;ENST00000428400;ENST00000523543;ENST00000493213;ENST00000520295;ENST00000519758;ENST00000518391	GO:0000083(regulation of transcription involved in G1/S transition of mitotic cell cycle);GO:0000166(nucleotide binding);GO:0000307(cyclin-dependent protein kinase holoenzyme complex);GO:0004672(protein kinase activity);GO:0004674(protein serine/threonine kinase activity);GO:0004693(cyclin-dependent protein serine/threonine kinase activity);GO:0004712(protein serine/threonine/tyrosine kinase acti…	NA	K08820	EC:2.7.11.22	NA	cyclin dependent kinase 16 [Source:HGNC Symbol;Acc:HGNC:8749]	protein_coding;retained_intron;processed_transcript	DOID:0050686(organ_system_cancer);DOID:1192(peripheral_nervous_system_neoplasm);DOID:14566(disease_of_cellular_proliferation);DOID:162(cancer);DOID:2621(autonomic_nervous_system_neoplasm);DOID:3093(nervous_system_cancer);DOID:4(disease);DOID:769(neuroblastoma)	NA	12.9961	13.7146	13.1757	4.98247	4.96975	5.56541	2.57039	1.36199	8.84826e-114	9.10026e-112	up	yes
ENSG00000117758	STX12	23673	ENST00000373943;ENST00000472285;ENST00000440806;ENST00000481874;ENST00000468761	GO:0000045(autophagosome assembly);GO:0000139(Golgi membrane);GO:0000149(SNARE binding);GO:0000407(phagophore assembly site);GO:0005484(SNAP receptor activity);GO:0005515(protein binding);GO:0005654(nucleoplasm);GO:0005768(endosome);GO:0005794(Golgi apparatus);GO:0006886(intracellular protein transport);GO:0006906(vesicle fusion);GO:0008021(synaptic vesicle);GO:0010008(endosome membrane);GO:00125…	04145(Phagosome);04145(Phagosome)	NA	NA	NA	syntaxin 12 [Source:HGNC Symbol;Acc:HGNC:11430]	protein_coding;processed_transcript	NA	NA	15.0106	14.1222	15.0905	4.09706	4.75252	4.20063	3.3887	1.76073	1.00488e-113	1.03037e-111	up	yes
ENSG00000196365	LONP1	9361	ENST00000360614;ENST00000587552;ENST00000588589;ENST00000590558;ENST00000593119;ENST00000589473;ENST00000591321;ENST00000590511;ENST00000587365;ENST00000590728	GO:0000002(mitochondrial genome maintenance);GO:0000166(nucleotide binding);GO:0001018(mitochondrial promoter sequence-specific DNA binding);GO:0001666(response to hypoxia);GO:0003677(DNA binding);GO:0003697(single-stranded DNA binding);GO:0003727(single-stranded RNA binding);GO:0004176(ATP-dependent peptidase activity);GO:0004252(serine-type endopeptidase activity);GO:0005515(protein binding);GO…	NA	K08675	EC:3.4.21.53	NA	lon peptidase 1, mitochondrial [Source:HGNC Symbol;Acc:HGNC:9479]	protein_coding;retained_intron;nonsense_mediated_decay;processed_transcript	NA	NA	21.0758	20.8088	21.5023	9.29335	9.57927	10.1133	2.18681	1.12883	1.23318e-113	1.26064e-111	up	yes
ENSG00000255302	EID1	23741	ENST00000530028	GO:0000122(negative regulation of transcription by RNA polymerase II);GO:0003714(transcription corepressor activity);GO:0005515(protein binding);GO:0005634(nucleus);GO:0005654(nucleoplasm);GO:0005737(cytoplasm);GO:0007049(cell cycle);GO:0030154(cell differentiation);GO:0035034(histone acetyltransferase regulator activity);GO:0035035(histone acetyltransferase binding);GO:0035065(regulation of hist…	NA	NA	NA	NA	EP300 interacting inhibitor of differentiation 1 [Source:HGNC Symbol;Acc:HGNC:1191]	protein_coding	DOID:14566(disease_of_cellular_proliferation);DOID:162(cancer);DOID:4(disease)	NA	72.6224	67.0801	72.4952	35.6477	34.9169	35.3247	2.00396	1.00285	1.5483e-113	1.57801e-111	up	yes
ENSG00000179632	MAF1	84232	ENST00000322428;ENST00000534811;ENST00000527058;ENST00000534585;ENST00000527572;ENST00000532522	GO:0000994(RNA polymerase III core binding);GO:0001002(RNA polymerase III type 1 promoter sequence-specific DNA binding);GO:0001006(RNA polymerase III type 3 promoter sequence-specific DNA binding);GO:0005515(protein binding);GO:0005634(nucleus);GO:0005654(nucleoplasm);GO:0005730(nucleolus);GO:0005737(cytoplasm);GO:0005829(cytosol);GO:0016479(negative regulation of transcription by RNA polymerase…	NA	NA	NA	Others	MAF1 homolog, negative regulator of RNA polymerase III [Source:HGNC Symbol;Acc:HGNC:24966]	protein_coding	NA	R-HSA-8944104(PTEN gene transcription is stimulated by TP53, EGR1, PPARG, ATF2, MAF1, and inhibited by NR2E1, SALL4, MECOM, SNAI1, SNAI2, JUN);R-HSA-8944420(MAF1 binds the PTEN gene promoter);R-HSA-8944454(mTORC1 phosphorylates MAF1);R-HSA-8944457(MAF1 translocates to the nucleus)	40.0581	39.7855	42.5564	18.2997	18.6467	17.276	2.25737	1.17464	1.90045e-113	1.93109e-111	up	yes
ENSG00000055070	SZRD1	26099	ENST00000401089;ENST00000492354;ENST00000401088;ENST00000471507;ENST00000476423;ENST00000472461;ENST00000486763;ENST00000475554	GO:0005515(protein binding);GO:0005515(protein binding)	NA	NA	NA	NA	SUZ RNA binding domain containing 1 [Source:HGNC Symbol;Acc:HGNC:30232]	protein_coding;nonsense_mediated_decay;processed_transcript	NA	NA	35.8959	37.7092	37.1731	17.2312	18.5899	19.1266	2.01606	1.01154	3.556e-113	3.60253e-111	up	yes
ENSG00000015475	BID	637	ENST00000622694;ENST00000399765;ENST00000550946;ENST00000494097;ENST00000317361;ENST00000342111;ENST00000552886;ENST00000551952;ENST00000614949	GO:0001836(release of cytochrome c from mitochondria);GO:0005123(death receptor binding);GO:0005515(protein binding);GO:0005737(cytoplasm);GO:0005739(mitochondrion);GO:0005741(mitochondrial outer membrane);GO:0005829(cytosol);GO:0006626(protein targeting to mitochondrion);GO:0006915(apoptotic process);GO:0006919(activation of cysteine-type endopeptidase activity involved in apoptotic process);GO:…	01524(Platinum drug resistance);04071(Sphingolipid signaling pathway);04115(p53 signaling pathway);04210(Apoptosis);04215(Apoptosis - multiple species);04217(Necroptosis);04650(Natural killer cell mediated cytotoxicity);04932(Non-alcoholic fatty liver disease);05010(Alzheimer disease);05014(Amyotrophic lateral sclerosis);05022(Pathways of neurodegeneration - multiple diseases);05152(Tuberculosis)…	NA	NA	NA	BH3 interacting domain death agonist [Source:HGNC Symbol;Acc:HGNC:1050]	protein_coding;retained_intron;processed_transcript	DOID:0050615(respiratory_system_cancer);DOID:0050686(organ_system_cancer);DOID:0050687(cell_type_cancer);DOID:0060100(musculoskeletal_system_cancer);DOID:0080001(bone_disease);DOID:10155(intestinal_cancer);DOID:10534(stomach_cancer);DOID:1324(lung_cancer);DOID:14566(disease_of_cellular_proliferation);DOID:162(cancer);DOID:17(musculoskeletal_system_disease);DOID:1909(melanoma);DOID:201(connective_…	R-HSA-114352(Sequestration of tBID by BCL-2);R-HSA-139893(Granzyme-B activates BID by cleavage);R-HSA-139895(tBID activates BAK protein);R-HSA-139897(BAD displaces tBID from BCL-2 sequestration);R-HSA-139898(Caspase-8 activates BID by cleavage);R-HSA-139917(tBID activates BAX protein);R-HSA-139920(Translocation of tBID to mitochondria);R-HSA-141367(Myristoylation of tBID by NMT1);R-HSA-168848(tBI…	17.7464	18.2861	17.9834	7.7847	7.94146	7.79371	2.29661	1.19951	4.77518e-113	4.7804e-111	up	yes
ENSG00000187778	MCRS1	10445	ENST00000343810;ENST00000550165;ENST00000357123;ENST00000549000;ENST00000548334;ENST00000551625;ENST00000551598;ENST00000552596;ENST00000553173;ENST00000547182;ENST00000552206;ENST00000548596;ENST00000548646;ENST00000546244;ENST00000549528;ENST00000548602	GO:0000123(histone acetyltransferase complex);GO:0000723(telomere maintenance);GO:0002151(G-quadruplex RNA binding);GO:0005515(protein binding);GO:0005634(nucleus);GO:0005654(nucleoplasm);GO:0005730(nucleolus);GO:0005737(cytoplasm);GO:0005783(endoplasmic reticulum);GO:0005844(polysome);GO:0006275(regulation of DNA replication);GO:0006281(DNA repair);GO:0006282(regulation of DNA repair);GO:0006310…	NA	NA	NA	NA	microspherule protein 1 [Source:HGNC Symbol;Acc:HGNC:6960]	protein_coding;retained_intron;processed_transcript;nonsense_mediated_decay	DOID:0060037(developmental_disorder_of_mental_health);DOID:0060038(specific_developmental_disorder);DOID:1059(intellectual_disability);DOID:14566(disease_of_cellular_proliferation);DOID:150(disease_of_mental_health);DOID:162(cancer);DOID:4(disease)	R-HSA-3321805(NSL acetylates histone H4);R-HSA-5689544(UCHL5 binds INO80 complex);R-HSA-5691006(XPC:RAD23:CETN2 and UV-DDB bind distorted dsDNA site)	25.6724	27.8234	26.3218	11.3561	10.6033	11.4706	2.38761	1.25557	3.99516e-109	3.8514e-107	up	yes
ENSG00000163739	CXCL1	2919	ENST00000395761;ENST00000509101	GO:0005102(signaling receptor binding);GO:0005125(cytokine activity);GO:0005515(protein binding);GO:0005576(extracellular region);GO:0005615(extracellular space);GO:0006935(chemotaxis);GO:0006952(defense response);GO:0006954(inflammatory response);GO:0006955(immune response);GO:0007165(signal transduction);GO:0007186(G protein-coupled receptor signaling pathway);GO:0007399(nervous system developm…	04060(Cytokine-cytokine receptor interaction);04061(Viral protein interaction with cytokine and cytokine receptor);04062(Chemokine signaling pathway);04064(NF-kappa B signaling pathway);04621(NOD-like receptor signaling pathway);04657(IL-17 signaling pathway);04668(TNF signaling pathway);05120(Epithelial cell signaling in Helicobacter pylori infection);05134(Legionellosis);05146(Amoebiasis);05167…	NA	NA	NA	C-X-C motif chemokine ligand 1 [Source:HGNC Symbol;Acc:HGNC:4602]	protein_coding;processed_transcript	DOID:0050624(gastrointestinal_system_benign_neoplasm);DOID:0050686(organ_system_cancer);DOID:0050687(cell_type_cancer);DOID:0050828(artery_disease);DOID:0060072(benign_neoplasm);DOID:0060085(organ_system_benign_neoplasm);DOID:1002(endometritis);DOID:1005(endometrial_disease);DOID:1115(sarcoma);DOID:120(female_reproductive_organ_cancer);DOID:1287(cardiovascular_system_disease);DOID:14566(disease_o…	R-HSA-373813(Receptor CXCR2 binds ligands CXCL1 to 7);R-HSA-380073(Liganded Gi-activating GPCR acts as a GEF for Gi);R-HSA-6784160(IL10 negatively regulates extracellular inflammatory mediators);R-HSA-6798745(Exocytosis of tertiary granule lumen proteins);R-HSA-6798749(Exocytosis of specific granule lumen proteins);R-HSA-749454(The Ligand:GPCR:Gi complex dissociates);R-HSA-749456(Liganded Gi-acti…	28.2905	31.8936	29.8837	7.985	7.29173	6.60374	4.11635	2.04137	4.52514e-109	4.33759e-107	up	yes
ENSG00000175416	CLTB	1212	ENST00000345807;ENST00000510734;ENST00000310418;ENST00000507821	GO:0005198(structural molecule activity);GO:0005515(protein binding);GO:0005802(trans-Golgi network);GO:0005829(cytosol);GO:0005886(plasma membrane);GO:0005905(clathrin-coated pit);GO:0006886(intracellular protein transport);GO:0016020(membrane);GO:0016192(vesicle-mediated transport);GO:0030118(clathrin coat);GO:0030125(clathrin vesicle coat);GO:0030130(clathrin coat of trans-Golgi network vesicl…	04142(Lysosome);04144(Endocytosis);04721(Synaptic vesicle cycle);04961(Endocrine and other factor-regulated calcium reabsorption);05016(Huntington disease);05100(Bacterial invasion of epithelial cells);05100(Bacterial invasion of epithelial cells)	NA	NA	NA	clathrin light chain B [Source:HGNC Symbol;Acc:HGNC:2091]	protein_coding;nonsense_mediated_decay;processed_transcript	NA	R-HSA-190519(Internalization of gap junction plaques);R-HSA-190829(Lysosomal degradation of gap junction plaques);R-HSA-196017(Dynamin is recruited to the gap junction plaque);R-HSA-196026(Dab2 is recruited to the junctional plaques);R-HSA-3928654(Clathrin internalises EPH:EFN complexes);R-HSA-5138433(p-DVL2 recruits AP-2 and beta-arrestin 2 to promote clathrin-mediated endocytosis);R-HSA-5138459…	47.2889	45.9844	45.2985	16.2406	18.8326	16.7626	2.67328	1.41861	6.42736e-109	6.14358e-107	up	yes
ENSG00000103502	CDIPT	10423	ENST00000219789;ENST00000563893;ENST00000564296;ENST00000561555;ENST00000566113;ENST00000562041;ENST00000563415	GO:0003881(CDP-diacylglycerol-inositol 3-phosphatidyltransferase activity);GO:0005515(protein binding);GO:0005783(endoplasmic reticulum);GO:0005789(endoplasmic reticulum membrane);GO:0005794(Golgi apparatus);GO:0005886(plasma membrane);GO:0006629(lipid metabolic process);GO:0006661(phosphatidylinositol biosynthetic process);GO:0008654(phospholipid biosynthetic process);GO:0016020(membrane);GO:001…	00562(Inositol phosphate metabolism);00564(Glycerophospholipid metabolism);01100(Metabolic pathways);04070(Phosphatidylinositol signaling system);04070(Phosphatidylinositol signaling system)	K00999	EC:2.7.8.11	NA	CDP-diacylglycerol--inositol 3-phosphatidyltransferase [Source:HGNC Symbol;Acc:HGNC:1769]	protein_coding;retained_intron;nonsense_mediated_decay	DOID:0014667(disease_of_metabolism);DOID:13372(alpha_1_antitrypsin_deficiency);DOID:14566(disease_of_cellular_proliferation);DOID:162(cancer);DOID:2345(plasma_protein_metabolism_disease);DOID:4(disease);DOID:655(inherited_metabolic_disorder)	R-HSA-1482976(CDP-DAG is converted to PI by CDIPT)	32.3986	33.1366	34.4443	15.9444	15.8728	16.4395	2.07183	1.0509	4.65159e-108	4.39653e-106	up	yes
ENSG00000106683	LIMK1	3984	ENST00000336180;ENST00000476792;ENST00000538333;ENST00000486361;ENST00000483414;ENST00000435201	GO:0000166(nucleotide binding);GO:0001673(male germ cell nucleus);GO:0004672(protein kinase activity);GO:0004674(protein serine/threonine kinase activity);GO:0004712(protein serine/threonine/tyrosine kinase activity);GO:0005515(protein binding);GO:0005524(ATP binding);GO:0005634(nucleus);GO:0005737(cytoplasm);GO:0005829(cytosol);GO:0005856(cytoskeleton);GO:0005925(focal adhesion);GO:0006468(prote…	04360(Axon guidance);04666(Fc gamma R-mediated phagocytosis);04810(Regulation of actin cytoskeleton);05135(Yersinia infection);05170(Human immunodeficiency virus 1 infection);05170(Human immunodeficiency virus 1 infection)	K05743	EC:2.7.11.1	NA	LIM domain kinase 1 [Source:HGNC Symbol;Acc:HGNC:6613]	protein_coding;retained_intron;processed_transcript;nonsense_mediated_decay	DOID:0050686(organ_system_cancer);DOID:0050828(artery_disease);DOID:0080014(chromosomal_disease);DOID:10283(prostate_cancer);DOID:10941(intracranial_aneurysm);DOID:1287(cardiovascular_system_disease);DOID:13089(intracranial_arterial_disease);DOID:14566(disease_of_cellular_proliferation);DOID:162(cancer);DOID:178(vascular_disease);DOID:1928(Williams_Beuren_syndrome);DOID:193(reproductive_organ_can…	R-HSA-2029460(PAK1 phosphorylates LIMK1);R-HSA-3928577(ROCK phosphorylates LIMK1,2);R-HSA-3928608(LIMK phosphorylates CFL1, inactivating it);R-HSA-399950(Phosphorylation of cofilin by LIMK-1);R-HSA-399952(Phosphorylation of LIMK-1 by PAK);R-HSA-419087(LIM kinase phosphorylation by ROCK);R-HSA-419644(Transphosphorylation of pLIMK1);R-HSA-419645(Dimerization of LIMK1 by Hsp90);R-NUL-421139(Limk1 ph…	14.2376	14.7198	15.3389	6.53	6.85091	7.04171	2.16898	1.11702	2.99294e-107	2.80532e-105	up	yes
ENSG00000037241	RPL26L1	51121	ENST00000265100;ENST00000519156;ENST00000521476;ENST00000519522;ENST00000519239	GO:0002181(cytoplasmic translation);GO:0003723(RNA binding);GO:0003735(structural constituent of ribosome);GO:0005515(protein binding);GO:0005840(ribosome);GO:0006412(translation);GO:0015934(large ribosomal subunit);GO:0022625(cytosolic large ribosomal subunit);GO:0042273(ribosomal large subunit biogenesis);GO:0070062(extracellular exosome);GO:1990904(ribonucleoprotein complex);GO:1990904(ribonuc…	03010(Ribosome);05171(Coronavirus disease - COVID-19);05171(Coronavirus disease - COVID-19)	NA	NA	NA	ribosomal protein L26 like 1 [Source:HGNC Symbol;Acc:HGNC:17050]	protein_coding	NA	R-HSA-141671(Polypeptide release from the eRF3-GDP:eRF1:mRNA:80S Ribosome complex);R-HSA-141673(GTP Hydrolysis by eRF3 bound to the eRF1:mRNA:polypeptide:80S Ribosome complex);R-HSA-141691(GTP bound eRF3:eRF1 complex binds the peptidyl tRNA:mRNA:80S Ribosome complex);R-HSA-156826(Dissociation of L13a from the 60s ribosomal subunit);R-HSA-156907(Aminoacyl-tRNA binds to the ribosome at the A-site);…	35.5081	35.8818	33.7697	9.72955	8.20894	7.85579	4.07686	2.02746	4.70901e-105	4.35351e-103	up	yes
ENSG00000088726	TMEM40	55287	ENST00000435218;ENST00000314124;ENST00000480698;ENST00000435575;ENST00000264728;ENST00000485124;ENST00000428020;ENST00000476331	GO:0016020(membrane);GO:0016021(integral component of membrane);GO:0016021(integral component of membrane)	NA	NA	NA	NA	transmembrane protein 40 [Source:HGNC Symbol;Acc:HGNC:25620]	protein_coding;retained_intron;processed_transcript	NA	NA	23.9723	25.7914	24.3553	9.46056	10.0473	8.69544	2.62802	1.39398	4.56352e-104	4.16215e-102	up	yes
ENSG00000101052	IFT52	51098	ENST00000373039;ENST00000373030;ENST00000471199;ENST00000461012;ENST00000467024;ENST00000476986;ENST00000468420;ENST00000460014	GO:0001841(neural tube formation);GO:0001947(heart looping);GO:0005515(protein binding);GO:0005813(centrosome);GO:0005814(centriole);GO:0005929(cilium);GO:0007224(smoothened signaling pathway);GO:0007368(determination of left/right symmetry);GO:0008022(protein C-terminus binding);GO:0009953(dorsal/ventral pattern formation);GO:0010839(negative regulation of keratinocyte proliferation);GO:0030030(…	NA	NA	NA	NA	intraflagellar transport 52 [Source:HGNC Symbol;Acc:HGNC:15901]	protein_coding;processed_transcript	NA	R-HSA-5610767(The intraflagellar transport B (IFT-B) complex is required for the transit of GLI:SUFU complexes to the ciliary tip);R-HSA-5617820(Assembly of IFT B complex);R-HSA-5617825(TRAF3IB1 recruits IFT20 to the IFT B complex from the Golgi);R-HSA-5624949(Assembly of the anterograde IFT train);R-HSA-5624952(Assembly of the retrograde IFT train);R-HSA-5625416(Anterograde IFT);R-HSA-5625421(Th…	26.0143	25.1473	25.7002	10.7864	10.5158	10.4715	2.41904	1.27443	7.39584e-103	6.62045e-101	up	yes
ENSG00000084463	WBP11	51729	ENST00000261167;ENST00000544764;ENST00000543316;ENST00000535328	GO:0003697(single-stranded DNA binding);GO:0003723(RNA binding);GO:0005515(protein binding);GO:0005634(nucleus);GO:0005654(nucleoplasm);GO:0005681(spliceosomal complex);GO:0005737(cytoplasm);GO:0005829(cytosol);GO:0006364(rRNA processing);GO:0006396(RNA processing);GO:0006397(mRNA processing);GO:0008380(RNA splicing);GO:0043231(intracellular membrane-bounded organelle);GO:0045292(mRNA cis splicin…	03040(Spliceosome);03040(Spliceosome)	NA	NA	NA	WW domain binding protein 11 [Source:HGNC Symbol;Acc:HGNC:16461]	protein_coding;retained_intron	NA	R-HSA-156661(Formation of Exon Junction Complex);R-HSA-72124(Formation of the Spliceosomal A Complex);R-HSA-72127(Formation of the Spliceosomal B Complex);R-HSA-72130(Formation of an intermediate Spliceosomal C complex);R-HSA-72139(Formation of the active Spliceosomal C complex);R-HSA-72143(Lariat Formation and 5'-Splice Site Cleavage);R-HSA-72160(Cleavage at the 3'-Splice Site and Exon Ligation)	28.9002	26.4636	29.7251	13.8744	14.3013	13.5755	2.038	1.02715	7.18259e-101	6.26385e-99	up	yes

## Sheet: BACH1
st_gene_id	gene_id	gene_symbol	diffexp_log2fc_control-vs-Test	diffexp_deseq2_qvalue_control-vs-Test	diffexp_deseq2_pvalue_control-vs-Test
644019	644019	CBWD6	0.332126071586191	0.0757215168595971	0.0315713597981004
283518	283518	KCNRG	-0.0800829	0.948566860754991	0.891821654220113
51663	51663	ZFR	-0.253717	3.73623678183325e-13	3.75639948619321e-14
493829	493829	TRIM72	-0.579798	0.69907062925412	0.486946487704873
55815	55815	TSNAXIP1	0.491049782665337	0.428743232965686	0.250687033446854
2130	2130	EWSR1	0.00135291597905149	0.98526298426462	0.955612542435928
79946	79946	C10orf95	0.28081795641038	0.734494622681916	0.528510413915947
8340	8340	H2BC13	0.59321662167035	0.820262089099008	0.642189001830388
284611	284611	FAM102B	-0.549099	1.41978332711651e-05	2.93650634174849e-06
390667	390667	PTX4	0.811374423558956	0.90286725899991	0.762783985202047
404217	404217	CTXN1	-0.49835	0.0244776375531193	0.00887615880768321
735	735	C9	0.880371169766541	0.903366281984668	0.829180876378231
10785	10785	WDR4	-0.40017	1.35437998158056e-05	2.79567289722079e-06
6117	6117	RPA1	-0.0638664	0.0888521539709243	0.0377639461004741
4322	4322	MMP13	-1.81116	3.44646183283909e-62	6.95438098601976e-64
80746	80746	TSEN2	-0.317967	0.00538163193655707	0.00167866778563876
347454	347454	SOWAHD	-0.467352	0.752716610365619	0.554307852900334
64850	64850	ETNPPL	-0.163836	0.903366281984668	0.822819359198458
64063	64063	PRSS22	-0.537547	4.04714390323834e-14	3.86719698403054e-15
7425	7425	VGF	-0.085061	0.967759579104943	0.91905370634145
252995	252995	FNDC5	0.60125735541817	0.808581814780495	0.627627295857734
340527	340527	NHSL2	-1.19126	0.0471983694254094	0.0185216501323316
92017	92017	SNX29	-0.0047044	0.98526298426462	0.957202602223855
84897	84897	TBRG1	0.371180512383025	1.67174191311545e-05	3.49194800129289e-06
7156	7156	TOP3A	-0.12838	0.0189172675889279	0.00667785759914171
149465	149465	CFAP57	-0.138905	0.903366281984668	0.820734786901895
728689	728689	EIF3CL	0.210605040505507	0.88948649488544	0.733638526782272
25793	25793	FBXO7	0.0454932888240246	0.601813468330671	0.397195900141112
54886	54886	PLPPR1	-0.0785128	0.98526298426462	0.960176299096141
64682	64682	ANAPC1	-0.221288	1.22176222364921e-07	1.97840140705815e-08
1305	1305	COL13A1	0.811374423558956	0.90286725899991	0.762783985202047
112267904	112267904	LOC112267904	0.673994393997249	0.61954856402337	0.412746660072628
26267	26267	FBXO10	1.09490916048438	3.05297570244916e-12	3.27539450949057e-13
80150	80150	ASRGL1	-0.706145	5.73094708626954e-06	1.12783478850506e-06
23710	23710	GABARAPL1	0.757749419885608	1.09522784688493e-37	3.80965575553007e-39
221	221	ALDH3B1	1.18645224706053	4.61916867309525e-11	5.41088681380291e-12
11143	11143	KAT7	-0.245463	1.39783614723629e-06	2.54263836965023e-07
80184	80184	CEP290	-0.0622483	0.473361016029825	0.284799621153092
815	815	CAMK2A	-1.19472	0.430148877732209	0.251925745346616
5467	5467	PPARD	-0.0432614	0.744747476570719	0.54263242347974
346288	346288	SEPTIN14	0.459751639744698	0.467130515978629	0.279900177189212
79081	79081	LBHD1	-0.29947	0.507212313897349	0.312096876340909
10017	10017	BCL2L10	1.77805851936619	0.754252356731151	0.560391825420575
79875	79875	THSD4	-0.012197	0.929526967574692	0.865079473694279
9463	9463	PICK1	-0.0696141	0.479355725390429	0.289306139051039
26022	26022	TMEM98	0.643381708320061	0.0231534380106777	0.00834708059676356
140461	140461	ASB8	-0.0382681	0.878034314947351	0.718939523835645
439	439	GET3	0.162473565967123	0.0568226437062808	0.0228083851995589
10671	10671	DCTN6	0.040314436469347	0.786946679422086	0.601150082479694
57678	57678	GPAM	-0.420174	1.37415739074303e-06	2.49714898904382e-07
129303	129303	TMEM150A	0.302854479573528	0.296726955753168	0.157744978882623
81617	81617	CAB39L	-0.305797	0.268141529266867	0.139292666775421
92799	92799	SHKBP1	0.332369631180176	3.18337572467351e-09	4.37882219284337e-10
6590	6590	SLPI	-0.0930377	0.888958124641601	0.733046299637003
729438	729438	CASTOR2	-0.0908153	0.672722629527461	0.461411644008951
124783	124783	SPATA32	0.724645440282463	0.78161171583565	0.594965698991039
6375	6375	XCL1	0.271401177113174	0.317157871268242	0.170969077719096
23060	23060	ZNF609	0.174138523083308	6.16541633405354e-05	1.39633226570746e-05
79633	79633	FAT4	0.385764099904181	0.212003841352137	0.104721043408396
6997	6997	TDGF1	-1.04318	0.903366281984668	0.79821934725638
54492	54492	NEURL1B	-0.0116101	0.948566860754991	0.891734443608683
644168	644168	DRGX	-3.26381	0.218979906351026	0.108680724286487
64839	64839	FBXL17	-1.71197	2.26924476788759e-50	5.80355888549384e-52
4651	4651	MYO10	-0.263305	7.43659515494873e-16	6.36437842038374e-17
79618	79618	HMBOX1	0.208632212684032	0.00164115945307864	0.000465258308114095
89978	89978	DPH6	0.206066465289991	0.127856338723215	0.057605850406676
2294	2294	FOXF1	-2.39709	0.113079892150842	0.0499664272270956
27349	27349	MCAT	0.107753866805214	0.264330119573905	0.136801070213548
84971	84971	ATG4D	-0.162201	0.380133768384923	0.214951286205459
93661	93661	CAPZA3	-1.94611	0.72443434198112	0.515087957232328
3623	3623	INHA	0.0807449696703687	0.983102459668526	0.944292748537783
1622	1622	DBI	-0.0707415	0.545361694278755	0.345969423018814
246243	246243	RNASEH1	-0.294743	4.20282495265623e-06	8.12312776806797e-07
22865	22865	SLITRK3	-0.569586	0.744319689600857	0.542216460884153
55062	55062	WIPI1	0.295781279821016	0.144850425021349	0.0666984887621769
123099	123099	DEGS2	-0.279042	0.903366281984668	0.804201976338519
25942	25942	SIN3A	0.0695789517855419	0.162943850739157	0.0767407424674268
105370980	105370980	LOC105370980	0.880371169766541	0.903366281984668	0.829180876378231
9517	9517	SPTLC2	0.244098035303584	1.9259202306263e-07	3.18011816589221e-08
643	643	CXCR5	-2.01354	0.00789808757344381	0.00256891691663221
10397	10397	NDRG1	0.201392660366167	1.01411890598545e-08	1.46990134719031e-09
54069	54069	MIS18A	0.114894899734134	0.651934355933355	0.442411342315403
91433	91433	RCCD1	0.102742540996608	0.485711652066589	0.294338753959405
1660	1660	DHX9	-0.230639	2.1500734149436e-16	1.79467061794037e-17
2332	2332	FMR1	0.0133398160610041	0.918448797616072	0.849200479754321
390436	390436	OR4K17	-0.125113	0.903366281984668	0.814347081582105
29068	29068	ZBTB44	-0.154464	0.0165770566245907	0.00577104827938442
137872	137872	ADHFE1	1.09358811732627	5.4305267436792e-05	1.21906533599603e-05
5926	5926	ARID4A	-0.154941	0.109859287412572	0.0483308690517531
3430	3430	IFI35	0.199198073035842	0.130990880745335	0.0592947340867992
353135	353135	LCE1E	0.880371169766541	0.903366281984668	0.829180876378231
100526835	100526835	FPGT-TNNI3K	0.924812810304297	0.698697207535487	0.486563423736585
56963	56963	RGMA	-0.496729	0.233047925571118	0.116970401904573
10803	10803	CCR9	-1.04318	0.903366281984668	0.79821934725638
55734	55734	ZFP64	0.176023847757518	0.115444726900698	0.0511266827839202
23283	23283	CSTF2T	-0.200983	0.00525713050430072	0.00163714839554977
2314	2314	FLII	-0.0154023	0.754252356731151	0.561276922754423
8802	8802	SUCLG1	-0.152336	0.0311294072491644	0.0115950103256801
1176	1176	AP3S1	0.269787312610318	4.14454659212218e-08	6.38894207185422e-09
79446	79446	WDR25	-0.324379	0.0966577741744529	0.0416192332263409
284111	284111	SLC13A5	0.22820268925408	0.94319733388518	0.88493907528704
2886	2886	GRB7	-0.573285	4.55514740276052e-15	4.0907617747691e-16
51479	51479	ANKFY1	0.0239158244903503	0.726689917176247	0.518503997684882
30835	30835	CD209	-0.103694	0.98526298426462	0.965646766732963
100528062	100528062	ARMCX5-GPRASP2	-0.24548	0.771701358883619	0.581084604879694
3860	3860	KRT13	-2.13306	3.88050124607147e-45	1.12445308280109e-46
5297	5297	PI4KA	0.179616041666855	0.000948239087432354	0.00025864099932898
11061	11061	CNMD	-1.04318	0.903366281984668	0.79821934725638
10238	10238	DCAF7	-1.05859	1.94038289070221e-143	1.39997123156014e-145
102724657	102724657	MSANTD5	-1.94373	0.72443434198112	0.515918217750581
4613	4613	MYCN	1.77805851936619	0.754252356731151	0.560391825420575
580	580	BARD1	-1.24479	1.41627287795907e-58	3.09041242726874e-60
440097	440097	DBX2	-0.0813969	0.98526298426462	0.978836091358989
4071	4071	TM4SF1	-0.38929	0.000119813606500733	2.8372098160691e-05
51072	51072	MEMO1	-0.0451329	0.736405507275695	0.530230971481063
9586	9586	CREB5	0.912600815205934	6.45396220531218e-24	3.64947182421454e-25
6813	6813	STXBP2	0.205112372427079	0.00104915479701759	0.000287951389913499
23332	23332	CLASP1	-0.0070391	0.956117809877598	0.902468433115737
353149	353149	TBC1D26	-0.240433	0.903366281984668	0.824777078601479
55144	55144	LRRC8D	-0.383535	2.17197530959297e-08	3.26025622785571e-09
54814	54814	QPCTL	-0.398298	0.0358212980332069	0.0135716661189866
55374	55374	TMCO6	-0.0144744	0.967759579104943	0.918997464240425
206338	206338	LVRN	0.330665503077394	0.885298231367448	0.727691466221964
8927	8927	BSN	1.08165641750457	5.6592200196166e-06	1.11172734899672e-06
83729	83729	INHBE	0.0785171956926971	0.816578635338248	0.637293450444356
9919	9919	SEC16A	0.0744586498868295	0.0230130758217279	0.00828972891959355
220042	220042	DDIAS	-0.223006	0.0161768393187028	0.00562033196179474
6059	6059	ABCE1	-1.02133	2.78341068879803e-149	1.76330569210574e-151
112849	112849	L3HYPDH	0.00985347772197797	0.963152463987369	0.91292706860464
56673	56673	C11orf16	1.39949947761713	0.728506341450497	0.522851955054529
2870	2870	GRK6	0.0933982059999356	0.163305097014866	0.0769779305262471
25998	25998	IBTK	-0.0686489	0.177267314434768	0.0845991829095067
23180	23180	RFTN1	-0.2314	0.51623705860648	0.319438334774739
54892	54892	NCAPG2	-0.443051	3.49453532525617e-37	1.24219169820814e-38
441457	441457	NUTM2G	0.0514748951818779	0.973599334525722	0.928540097375277
54901	54901	CDKAL1	-0.0678747	0.72685701441549	0.518708495857511
7321	7321	UBE2D1	-0.241345	0.0123575990513249	0.00419482788069083
84286	84286	TMEM175	-0.125056	0.584499494925775	0.381220664246814
4636	4636	MYL5	0.11669407625507	0.911420081090383	0.840036252278481
8436	8436	CAVIN2	-1.23369	0.00647766896433835	0.00205865851998975
11169	11169	WDHD1	-0.46719	6.2707715875881e-27	3.11920125895982e-28
118471	118471	PRAP1	-0.983336	0.864077879236455	0.696389844056934
23284	23284	ADGRL3	0.339723765248422	0.332306353923698	0.181150416570704
26168	26168	SENP3	-0.108929	0.0315453180852122	0.0117721324295003
84706	84706	GPT2	-0.487329	7.08275929660079e-33	2.91237345548871e-34
5243	5243	ABCB1	-0.202018	0.494246402492652	0.301743111047837
135458	135458	HUS1B	0.723921825826445	0.777636231120999	0.588564071454379
155066	155066	ATP6V0E2	0.556683098699462	0.0248329522919772	0.00902248395685752
150221	150221	RIMBP3C	2.35948541736898	0.609475344200709	0.404088445301538
7109	7109	TRAPPC10	0.166289028508923	0.000185599288708876	4.50280770823506e-05
25940	25940	FAM98A	0.191511534617123	0.00766371623898418	0.00248369499181063
8529	8529	CYP4F2	-0.0813969	0.98526298426462	0.978841538340958
3609	3609	ILF3	-0.0212678	0.606695598081901	0.401284582588662
347404	347404	LANCL3	-1.0809	0.0686376664519436	0.0282554635828097
23119	23119	HIC2	0.278319038377959	0.151877333655856	0.0706646533645149
3002	3002	GZMB	0.880371169766541	0.903366281984668	0.829180876378231
81605	81605	URM1	0.254397014720654	0.0004556726379635	0.000117740378356946
29995	29995	LMCD1	-0.0508283	0.914949351071952	0.844481935659149
152404	152404	IGSF11	0.588732263660975	0.00515150332079726	0.00160123276025954
22846	22846	VASH1	0.170405418398507	0.268373926508852	0.139479303280402
9328	9328	GTF3C5	-0.0312324	0.635018081211852	0.427057854357924
653145	653145	ANXA8	-0.0750047	0.108734091532171	0.0477401850726359
5002	5002	SLC22A18	0.426351393494388	0.0254691136698272	0.00928797980322122
5025	5025	P2RX4	0.85510158285966	2.14733834823027e-15	1.88937559968642e-16
221443	221443	OARD1	0.288971852777791	0.00494251478191963	0.0015278656089111
85413	85413	SLC22A16	-1.04318	0.903366281984668	0.798219347256381
100529239	100529239	RPS10-NUDT3	0.259120081457042	0.0528192738588153	0.0209969626314636
100499483	100499483	CCDC180	0.122961122790288	0.787927023916649	0.602361151026847
5518	5518	PPP2R1A	-0.0596355	0.255730740645484	0.131012278031104
123688	123688	HYKK	-0.174832	0.755085224720171	0.562681997585937
7884	7884	SLBP	-0.356455	3.28020656045576e-15	2.92463278501452e-16
728833	728833	FAM72D	-0.234914	0.0755961159630158	0.0314969035479412
2079	2079	ERH	-0.20078	3.34167605741855e-06	6.35678991917431e-07
11133	11133	KPTN	0.168649174129091	0.322889035682863	0.174759334364487
101927345	101927345	LOC101927345	-0.0813969	0.98526298426462	0.978841538340958
84929	84929	FIBCD1	-0.0800219	0.940615993757653	0.881680359382387
7083	7083	TK1	-0.445136	5.95923358799301e-41	1.90508112708599e-42
375449	375449	MAST4	0.16773053617344	0.037569545377494	0.0143221771121735
7561	7561	ZNF14	0.353937270434378	0.159709291912974	0.0749831752974802
22864	22864	R3HDM2	0.484866693027732	1.4651764336356e-19	1.03047075547225e-20
476	476	ATP1A1	-0.0227234	0.461457075730593	0.275353528197231
27067	27067	STAU2	-0.0814916	0.233897188780518	0.117511111092512
3028	3028	HSD17B10	-0.170526	0.0204828340816349	0.00729538764334157
9398	9398	CD101	0.425869867190336	0.298878842022619	0.159099336658568
145482	145482	PTGR2	0.19128847138327	0.00170234262754086	0.000484001332454865
93474	93474	ZNF670	-0.122818	0.631696819936949	0.423972020983023
9275	9275	BCL7B	0.229854665169881	4.58098736267292e-05	1.01734034227356e-05
2299	2299	FOXI1	-0.0739528	0.98526298426462	0.969595943842042
5602	5602	MAPK10	-0.0209558	0.98526298426462	0.962503615999218
79838	79838	TMC5	-0.0781516	0.598809901749033	0.394125353091469
431705	431705	ASTL	-0.0813969	0.98526298426462	0.97896349662473
84876	84876	ORAI1	0.0543886844447986	0.795660525966066	0.611727036241039
56098	56098	PCDHGC4	1.73676192538422	0.313932857642845	0.168910581133367
475	475	ATOX1	0.0497216041629678	0.809184256161116	0.628674652326019
84072	84072	HORMAD1	-1.79511	0.00350499723460639	0.00105470646489505
57412	57412	AS3MT	-2.32693	0.0646769737852748	0.02643910313876
27077	27077	B9D1	-0.00198341	0.988282926497068	0.983355424810521
102723502	102723502	LOC102723502	0.880371169766541	0.903366281984668	0.829180876378231
5469	5469	MED1	-0.166954	2.37737367028964e-07	3.96461364654707e-08
23683	23683	PRKD3	-0.196922	0.0117708844459651	0.00397633291437781
8456	8456	FOXN1	-0.0813969	0.98526298426462	0.978836091358989
5328	5328	PLAU	-0.0958602	0.00231428449592754	0.000673732634519496
56947	56947	MFF	0.125092028817293	0.0467010574461844	0.0183100579522699
100141515	100141515	C17orf99	0.698958581234281	0.330373930133517	0.179676165984146
3978	3978	LIG1	-0.567308	8.26131048705945e-14	8.00544634245789e-15
60412	60412	EXOC4	0.0994934392918401	0.134262921106725	0.0610830136147207
642968	642968	FAM163B	-1.04318	0.903366281984668	0.79821934725638
3743	3743	KCNA7	0.152582462671937	0.93217312670638	0.869917805270657
152006	152006	RNF38	-0.175765	0.153833150463929	0.0717009745182064
3661	3661	IRF3	-0.0713032	0.479982676682569	0.289825297616751
56265	56265	CPXM1	-2.28885	0.428007571216243	0.25013136039579
79074	79074	C2orf49	0.110469164995903	0.332280026123891	0.181089495701377
327657	327657	SERPINA9	-3.25837	0.262258956440084	0.135283039824853
81563	81563	C1orf21	-0.00652529	0.98526298426462	0.969504037180578
8363	8363	H4C11	1.16323470425145	0.8852418407249	0.727593188188486
1362	1362	CPD	-0.480273	1.61852994789908e-25	8.56355005282126e-27
100129528	100129528	MUC8	-0.667119	0.892773868563445	0.739166266343491
8971	8971	H1-10	0.394912457697536	2.14129553757867e-11	2.43922802321549e-12
23339	23339	VPS39	0.312039393731532	7.46311576115884e-09	1.0646584661625e-09
10391	10391	CORO2B	-0.198056	0.777507261620013	0.588000298895703
6526	6526	SLC5A3	-0.262218	1.47579943112776e-09	1.96854053635882e-10
81619	81619	TSPAN14	0.0215625426785401	0.820209625976815	0.642003592740182
378108	378108	TRIM74	0.132221191768507	0.504852234800585	0.310142976012818
283130	283130	SLC25A45	-0.16325	0.754252356731151	0.555874788177723
3641	3641	INSL4	-0.967466	0.866768570875979	0.701833152002483
7705	7705	ZNF146	-0.0620836	0.0975419846614937	0.0420538237483563
63940	63940	GPSM3	-0.959172	0.000812056520201037	0.000218685563364791
150356	150356	CHADL	0.206881698115935	0.877673621833014	0.717930589002729
7414	7414	VCL	0.541028090615083	1.00904361546177e-135	7.93124380994119e-138
6650	6650	CAPN15	0.289305556370144	4.03223649659559e-06	7.757939763511e-07
10766	10766	TOB2	0.667669971421725	1.473980104912e-62	2.94830605217616e-64
200734	200734	SPRED2	-0.0307731	0.873987229269257	0.712259224109749
2820	2820	GPD2	-1.11982	4.22707860834312e-83	6.19878960632204e-85
9391	9391	CIAO1	0.191782686365492	0.00159880285308001	0.000452406438482988
107987067	107987067	LOC107987067	-0.49549	0.852511564597945	0.680893101784238
6156	6156	RPL30	-0.0967166	0.00170709698560128	0.000485553336648323
92346	92346	C1orf105	1.81568765698327	0.574042124246981	0.372377674537416
730051	730051	ZNF814	0.574331891287806	0.00614872938702585	0.00194113453548646
1831	1831	TSC22D3	-0.557724	5.99734918040018e-05	1.35385964909471e-05
3756	3756	KCNH1	-0.35964	0.903366281984668	0.797067477109289
8506	8506	CNTNAP1	0.296775991273091	0.236601171009404	0.119133297275031
65083	65083	NOL6	-0.43991	1.4264362108887e-25	7.53045864500135e-27
107986755	107986755	LOC107986755	-0.0904295	0.98526298426462	0.959307323554285
100127206	100127206	MINAR2	0.880371169766541	0.903366281984668	0.829180876378231
286234	286234	SPATA31E1	-1.04318	0.903366281984668	0.79821934725638
4714	4714	NDUFB8	-0.285061	2.8024928144696e-09	3.83682439522058e-10
9184	9184	BUB3	-0.0739769	0.0532862378895902	0.02120447195231
84343	84343	HPS3	-0.191073	0.0125067944208121	0.00424987447675765
3976	3976	LIF	-0.591443	1.30560203569792e-38	4.41123165510324e-40
79699	79699	ZYG11B	0.260211002275099	2.45242457735132e-05	5.23485044402947e-06
115948	115948	ODAD3	0.32990784609449	0.903366281984668	0.779638156900843
378807	378807	CATSPER4	-0.0813969	0.98526298426462	0.97896349662473
23468	23468	CBX5	-1.06304	2.50357411337478e-221	9.25182831667123e-224
3690	3690	ITGB3	-0.78284	0.101487902939192	0.0441300929427634
79145	79145	CHCHD7	0.197483205253883	0.00120185812392722	0.000333145709693525
84313	84313	VPS25	0.0239832441128647	0.858958091564236	0.688557090527736
10723	10723	SLC12A7	0.232882967653228	3.87133696686968e-07	6.59907627036796e-08
4074	4074	M6PR	0.447140971562382	3.04619486650627e-49	7.98714867039126e-51
5137	5137	PDE1C	-0.386743	0.775648784176891	0.585421920812063
388730	388730	TMEM81	-0.385692	0.508108143319156	0.312858469053331
83468	83468	GLT8D2	0.192410800647469	0.852511564597945	0.680926861049031
81491	81491	GPR63	-0.553296	0.00300219930905715	0.00089231252340407
1939	1939	EIF2D	-0.321975	2.55589335415054e-05	5.47070321990575e-06
3980	3980	LIG3	-0.172159	0.0135238763509872	0.00462324914204324
56288	56288	PARD3	-0.0982216	0.151039362847749	0.0702127493294467
58475	58475	MS4A7	0.880371169766541	0.903366281984668	0.829180876378231
94027	94027	CGB7	0.715172769695909	0.100808495437971	0.0437637068709774
9810	9810	RNF40	-0.021731	0.744904380338676	0.542904559227361
55315	55315	SLC29A3	0.383866897648008	0.0554121784734621	0.0221934745786485
90226	90226	UCN2	-1.41268	0.000948134374946896	0.00025855682245003
23608	23608	MKRN1	0.356051698860569	2.36457454488422e-14	2.22892497279971e-15
89790	89790	SIGLEC10	-0.0782726	0.980011605175755	0.938854954601365
23174	23174	ZCCHC14	-0.137561	0.148155434855703	0.0684385484502339
50859	50859	SPOCK3	1.45227610239852	0.161686445879402	0.0760442235488648
5507	5507	PPP1R3C	-0.32165	0.352335995008396	0.195016567861287
119391	119391	GSTO2	-0.140441	0.195391860226888	0.0949566847712204
6337	6337	SCNN1A	-1.51108	1.13496388020689e-34	4.38726652426289e-36
5992	5992	RFX4	-1.04318	0.903366281984668	0.798219347256381
285343	285343	TCAIM	-0.331497	0.0313853075209687	0.0117038664481907
49861	49861	CLDN20	0.0712497404841766	0.982851323161424	0.943763266081213
150372	150372	NFAM1	0.259637236371106	0.741707908701613	0.535180020233373
387712	387712	ENO4	-0.0843839	0.955168737286216	0.901305644766491
51271	51271	UBAP1	0.611011493048304	1.07902275222797e-25	5.66474286276414e-27
23464	23464	GCAT	-0.185145	0.101722293407458	0.0442499136502645
55117	55117	SLC6A15	-0.357884	6.83195191480079e-14	6.57226721039025e-15
7076	7076	TIMP1	-0.21268	0.0372339817409439	0.0141745976946695
9921	9921	RNF10	0.180369371672611	6.84179415540128e-06	1.36169683067084e-06
2984	2984	GUCY2C	-1.07685	0.759890130914387	0.568535817680256
9968	9968	MED12	-0.19611	0.0161058860479463	0.00559284639862989
729533	729533	FAM72A	-0.236395	0.042327584045789	0.0164091390754704
5228	5228	PGF	0.371883701239504	0.149298321243278	0.0692019787930775
10163	10163	WASF2	-0.0705824	0.097704143491786	0.0421409295574321
4758	4758	NEU1	0.722096906710051	2.66490676736909e-35	1.01762922662909e-36
4488	4488	MSX2	0.522662911592832	0.0747434755145161	0.0310890418156637
3482	3482	IGF2R	0.374341670723093	1.23732407469969e-37	4.31844101622664e-39
137392	137392	CIBAR1	-0.826312	1.1534221137689e-22	6.92811030325758e-24
54602	54602	NDFIP2	-0.0261019	0.729078595047568	0.523586886389452
5305	5305	PIP4K2A	0.300653901148371	0.000347632797356647	8.80501184294933e-05
1163	1163	CKS1B	-0.283766	1.31023029161903e-11	1.47178027243691e-12
283748	283748	PLA2G4D	-1.53713	0.148939724368333	0.0690008178707823
9441	9441	MED26	0.53468602809883	0.00145917434341852	0.000410328590001664
9209	9209	LRRFIP2	-1.476	4.66351242772313e-147	3.11849141694296e-149
4255	4255	MGMT	0.353135331625289	0.0134521412126911	0.00459793681642134
28978	28978	TMEM14A	-0.847904	2.1278146164383e-16	1.77234675935147e-17
26140	26140	TTLL3	0.548894121928449	0.015417661832017	0.0053285349316192
6675	6675	UAP1	-0.696396	8.12726711909131e-38	2.81746531404444e-39
5529	5529	PPP2R5E	-0.210003	1.40468277141441e-06	2.55674016875817e-07
161145	161145	TMEM229B	0.752306861948943	0.625215316812541	0.417788179794021
26960	26960	NBEA	0.174121736438806	0.49386459380948	0.301423105266755
34	34	ACADM	-0.101136	0.0324063686727347	0.0121181722365488
9994	9994	CASP8AP2	-0.403621	1.01272809204851e-13	9.86114871422176e-15
283431	283431	GAS2L3	0.413794304363963	1.05506428761068e-07	1.69758408078138e-08
9826	9826	ARHGEF11	0.0848907464515713	0.245027512864297	0.124353474970782
196374	196374	KRT78	0.402652567128263	0.834352503510948	0.658506155252217
116379	116379	IL22RA2	0.880371169766541	0.903366281984668	0.829180876378231
238	238	ALK	1.29251331210761	0.407669558802399	0.234682605002742
54014	54014	BRWD1	-0.425547	1.50191020309158e-08	2.21656855406993e-09
9024	9024	BRSK2	-0.0837626	0.924397219827127	0.858002099511905
55030	55030	FBXO34	0.306369282263587	3.34090378431429e-08	5.09915042631733e-09
389792	389792	IER5L	0.0408964397142993	0.903366281984668	0.805398347805286
147179	147179	WIPF2	0.412206600534823	2.49632762322789e-22	1.52140098576594e-23
64927	64927	TTC23	0.313702724163311	0.00253906081005104	0.000743488477462154
147040	147040	KCTD11	0.297272169370778	0.0362882410086846	0.0137698633907309
7419	7419	VDAC3	-0.242007	1.07256546073639e-10	1.2979250032257e-11
10497	10497	UNC13B	0.0994531017210452	0.419833036073031	0.2436056072756
55186	55186	SLC25A36	0.203842106307951	9.0295403553977e-10	1.18218759228342e-10
401944	401944	LDLRAD2	-1.04318	0.903366281984668	0.79821934725638
604	604	BCL6	-0.383322	0.052348550550291	0.0207883439245348
1471	1471	CST3	0.00216469143036179	0.98526298426462	0.977657194133055
10769	10769	PLK2	-0.186755	0.000120972091066852	2.8674813467923e-05
645811	645811	CCDC154	0.505092300495962	0.596219450373622	0.391796167357627
126014	126014	OSCAR	-0.856727	0.598369338751894	0.393601229749163
65082	65082	VPS33A	0.09176563996913	0.420861679396412	0.244523400658228
57556	57556	SEMA6A	0.442555155311313	0.367851011652306	0.206085465291598
51562	51562	MBIP	-0.0644604	0.744259123076543	0.540800112980992
9958	9958	USP15	-0.135445	0.0404451977002739	0.0155892417930842
203190	203190	LGI3	-0.0859595	0.98526298426462	0.968713433443923
25799	25799	ZNF324	0.033534078394092	0.903366281984668	0.789940937707486
126208	126208	ZNF787	0.00195172580910286	0.98526298426462	0.978073417883869
10914	10914	PAPOLA	0.0478281655653043	0.0403275622729635	0.0155391692029034
6451	6451	SH3BGRL	0.136224499423326	0.286947987489803	0.151425804416619
6838	6838	SURF6	-0.12563	0.0261699814567996	0.00957734128982712
79066	79066	METTL16	-0.125599	0.0309000650982721	0.0115077729533628
132001	132001	TAMM41	-0.0626822	0.782896394185845	0.596448754556884
3836	3836	KPNA1	0.0905441319531275	0.0153417257672544	0.00529869083280113
28977	28977	MRPL42	-0.256508	1.08953830587445e-07	1.75433050775772e-08
64240	64240	ABCG5	0.880371169766541	0.903366281984668	0.829180876378231
342892	342892	ZNF850	-0.348725	0.00675760010391426	0.00216149656069008
25928	25928	SOSTDC1	0.812998100447196	0.90286725899991	0.761512014040277
5740	5740	PTGIS	0.112655600057297	0.968622111533682	0.920384184932785
400506	400506	KNOP1	0.213621402869391	6.13547965935914e-05	1.38883247333804e-05
81706	81706	PPP1R14C	0.30575171776789	0.0212627997265857	0.00760312219223761
83699	83699	SH3BGRL2	0.581132616920343	5.39441301534744e-08	8.41690439982648e-09
142940	142940	TRUB1	0.0784074054842201	0.400439686602534	0.229581035714052
2620	2620	GAS2	0.340582627856775	0.903366281984668	0.794823474072947
158880	158880	USP51	0.298488778841646	0.333029232105693	0.181666153434344
107985729	107985729	LOC107985729	0.713894660071669	0.806220974442771	0.62438617583106
9371	9371	KIF3B	-0.155944	0.00181091224136918	0.000517626272901951
56946	56946	EMSY	0.0807623018835341	0.524447833342971	0.328056762949873
283933	283933	ZNF843	1.22860351880312	0.702466909138315	0.491866934208357
11068	11068	CYB561D2	0.309599099885939	0.243537837879274	0.123411742224252
6817	6817	SULT1A1	-0.209649	0.378689168782121	0.213916567687256
80169	80169	CTC1	0.3412865268603	2.69158307177529e-07	4.5186008631047e-08
5142	5142	PDE4B	0.241045500815846	0.931134129242857	0.867709949004285
1192	1192	CLIC1	0.0719826599653956	0.0584067501572659	0.0235161856569377
11180	11180	WDR6	0.273879742225479	2.32987526143168e-09	3.16927541721026e-10
2882	2882	GPX7	-0.0813969	0.98526298426462	0.978957963162187
64073	64073	C19orf33	-0.261963	0.00253045524017894	0.000740671729733277
4647	4647	MYO7A	0.868265410448026	0.389807040403106	0.221793072026638
727800	727800	RNF208	-0.842079	0.0419303466415	0.0162280869979245
55837	55837	EAPP	0.00391384016420942	0.98526298426462	0.954819034096882
169841	169841	ZNF169	0.212138575725574	0.587769552448676	0.384054607100152
337876	337876	CHSY3	-1.54551	0.0270535743407693	0.00993879259128566
1675	1675	CFD	-0.256132	0.786791061880876	0.600985054423555
4232	4232	MEST	0.0864084333318487	0.185887174844644	0.089443482827934
26339	26339	OR5K1	-1.04318	0.903366281984668	0.79821934725638
84946	84946	LTV1	-0.21654	9.99592629993917e-05	2.34242876397566e-05
2859	2859	GPR35	0.159297020315768	0.852511564597945	0.680935052113849
11333	11333	PDAP1	0.0890174669902001	0.0335644346831832	0.012604382381613
4738	4738	NEDD8	-0.239685	2.40318832083531e-06	4.50668293155238e-07
4723	4723	NDUFV1	-0.145948	2.11472986978514e-05	4.47680672222817e-06
51268	51268	PIPOX	-0.942219	0.408123054210607	0.235015487047485
152559	152559	PAQR3	-0.260136	0.00113827291084884	0.000313946458635104
219982	219982	OR5A1	0.326260315831478	0.903366281984668	0.786741234461952
5471	5471	PPAT	-0.334443	1.23007530094822e-07	1.9928836116958e-08
257044	257044	CATSPERE	1.17078606432091	0.3493458416207	0.192828740594251
126017	126017	ZNF813	0.413039647262536	9.59235358391265e-05	2.24166686287588e-05
22898	22898	DENND3	-0.0712263	0.710139263117995	0.499946705533915
2996	2996	GYPE	-0.833059	1.47525270758215e-05	3.05902060142122e-06
81558	81558	FAM117A	-0.253303	0.168986835675441	0.0801121308029629
374973	374973	TEX38	-0.0830793	0.98526298426462	0.962677140696511
57540	57540	DISP3	1.31972291722322	0.0960368213516532	0.0413034944949743
25798	25798	BRI3	0.529020859480025	3.37273106057922e-09	4.6471992382101e-10
55515	55515	ASIC4	-1.04318	0.903366281984668	0.798219347256381
653427	653427	FOXD4L5	0.835496666780005	0.571856982873964	0.370157309128003
5252	5252	PHF1	0.202112317238694	0.0260426084039967	0.00952461657666116
80195	80195	TMEM254	0.379512044686961	0.000210155283110172	5.14540210993583e-05
23213	23213	SULF1	-0.413436	0.513854277286246	0.317572070946028
6343	6343	SCT	-1.04318	0.903366281984668	0.79821934725638
10422	10422	UBAC1	0.163278532041083	0.00242503732947576	0.000707824129016387
5896	5896	RAG1	0.0413137198620047	0.903366281984668	0.817758320176742
133619	133619	PRRC1	-1.09873	4.0221612293958e-66	7.57340306567369e-68
27189	27189	IL17C	-0.488263	0.903366281984668	0.771085975854277
91624	91624	NEXN	0.0895970842362212	0.801922807463375	0.618799538490186
84627	84627	ZNF469	1.35173095963361	2.34870624736539e-63	4.65663251765311e-65
283948	283948	NHLRC4	-1.17969	0.388060192622964	0.220594282420761
79583	79583	TMEM231	-0.0858506	0.577357290518189	0.375410931803973
60684	60684	TRAPPC11	0.149625958085567	0.0468563078019874	0.0183736753669806
9856	9856	KIAA0319	-0.329054	0.828778387798051	0.651481650333275
5648	5648	MASP1	3.08594238420208	0.0481066029429135	0.0189284783386441
346653	346653	FAM71F2	-0.285864	0.253345206574369	0.129466414809708
1944	1944	EFNA3	1.26448952348014	0.0416845657135454	0.0161231831484701
5264	5264	PHYH	0.437349693939211	0.0711651926851157	0.029429528884917
51318	51318	MRPL35	-0.336943	1.16370653949607e-08	1.69491045141292e-09
57522	57522	SRGAP1	-0.448344	8.35921585739623e-11	1.00175258075202e-11
7010	7010	TEK	1.77267166694097	0.778254580721063	0.591405918186378
51363	51363	CHST15	0.120572492898479	0.159262389059682	0.0747173033610593
283459	283459	GATC	0.0442840842280121	0.58347852719456	0.380383643315365
65010	65010	SLC26A6	0.0960217488304275	0.642620200757032	0.434545147485163
80851	80851	SH3BP5L	-0.0520055	0.747630648930121	0.545944037337581
9777	9777	TM9SF4	0.0816882787194137	0.0894408910688528	0.0380837299547632
1827	1827	RCAN1	0.0258299832753254	0.940615993757653	0.881689557733887
65986	65986	ZBTB10	-0.02179	0.903366281984668	0.794859211941104
84256	84256	FLYWCH1	0.0916179377396212	0.258759291216362	0.133067967274393
64094	64094	SMOC2	-0.0830169	0.98526298426462	0.949847569532093
5338	5338	PLD2	0.314306694173649	2.84533214339621e-06	5.36921252070953e-07
5090	5090	PBX3	-0.0665005	0.875421029842528	0.713937686051957
124045	124045	SPATA33	-0.0209502	0.962535618019375	0.912173008254401
7358	7358	UGDH	-0.977428	3.38858117419629e-37	1.20254083199716e-38
10900	10900	RUNDC3A	1.12504064944598	1.39263108299399e-07	2.27339999059847e-08
8331	8331	H2AC14	-0.66285	0.579999988273527	0.377435468671193
284759	284759	SIRPB2	0.502381845060603	0.841837328336326	0.667524460608309
5359	5359	PLSCR1	0.375366961700232	3.38406121903424e-11	3.91445842558395e-12
64779	64779	MTHFSD	0.277838732356278	0.000461092937696431	0.000119303199682013
4649	4649	MYO9A	0.532780947655941	1.94125134617213e-13	1.92212122966832e-14
7173	7173	TPO	-0.0863667	0.98526298426462	0.969950988683506
5464	5464	PPA1	-0.266492	5.0573995312925e-12	5.50594411665819e-13
3762	3762	KCNJ5	-1.0854	0.624134909254078	0.416429430908569
3490	3490	IGFBP7	-0.074012	0.518852308258155	0.321878344212708
7447	7447	VSNL1	-1.91241	0.00701955778097207	0.00225269830007615
6101	6101	RP1	-2.71228	0.00782660976407591	0.00254199544015065
25849	25849	PARM1	-1.9606	2.16689791285885e-14	2.03623325692157e-15
3146	3146	HMGB1	-0.476444	1.83450545305588e-95	2.27053408373294e-97
349633	349633	PLET1	0.880371169766541	0.903366281984668	0.829180876378231
55234	55234	SMU1	0.0110546026985813	0.90701567370804	0.833967074458795
9208	9208	LRRFIP1	0.159059538052392	5.40370587087654e-07	9.33793846527586e-08
284194	284194	LGALS9B	0.880371169766541	0.903366281984668	0.829180876378231
54439	54439	RBM27	0.0154190954114279	0.846112074966287	0.672551896285087
90627	90627	STARD13	-0.947744	1.39059650525176e-14	1.29042918307619e-15
25792	25792	CIZ1	-0.221669	9.86189646029557e-08	1.5821378941171e-08
112268052	112268052	LOC112268052	0.263196804333972	0.491264740792738	0.299461707315705
4616	4616	GADD45B	-0.597155	2.0559601516958e-05	4.34274548701114e-06
57101	57101	ANO2	-1.88445	0.420276471664469	0.24396151827731
1187	1187	CLCNKA	0.767015244082652	0.561203154742293	0.359526140326488
25864	25864	ABHD14A	-0.124125	0.79156664942372	0.607604479960043
152579	152579	SCFD2	-0.294526	0.0616039691053983	0.0249769260004993
57728	57728	WDR19	-0.150064	0.345036604992011	0.189984667471845
836	836	CASP3	0.181362758940502	0.0162585920114154	0.00565255014380918
105378803	105378803	LRRC53	2.13584500035322	0.454299712747088	0.269973626809054
57602	57602	USP36	-0.131776	0.0104436896972266	0.00348878536049422
81607	81607	NECTIN4	1.19884975561658	4.35525698403278e-14	4.16671993251846e-15
11330	11330	CTRC	-1.34651	0.384132940701304	0.217717294247392
9962	9962	SLC23A2	-0.310753	9.31028918863599e-06	1.88466729176342e-06
160492	160492	LMNTD1	0.928178406865119	0.754252356731151	0.556393423037898
107987423	107987423	LOC107987423	-0.0813969	0.98526298426462	0.978947676573753
84327	84327	ZBED3	-0.0435576	0.84580950793319	0.672063326751701
49855	49855	SCAPER	0.0314628974836788	0.890254670464376	0.734857614239975
55333	55333	SYNJ2BP	-0.106616	0.123363796604646	0.0552633338027734
11123	11123	RCAN3	0.2503057334784	0.0663091983469817	0.0271839849133276
2042	2042	EPHA3	-0.817028	0.56366236576704	0.361645879678548
100996693	100996693	SPEGNB	1.77453575059708	0.778254580721063	0.590791404254361
84173	84173	ELMOD3	0.101711629537744	0.744259123076543	0.541271350788837
558	558	AXL	-0.487808	0.000885197871543368	0.000240147827069925
2145	2145	EZH1	0.348719804277346	3.49305070377386e-06	6.66728471966222e-07
112398	112398	EGLN2	0.328545422130134	6.18221867023056e-09	8.75040688131531e-10
140809	140809	SRXN1	0.278658737832718	3.88752392418824e-06	7.4635533809644e-07
22859	22859	ADGRL1	-0.204225	0.0424063026352588	0.016444630849466
79982	79982	DNAJB14	-0.393783	3.73166507783533e-12	4.02541769013326e-13
55239	55239	OGFOD1	-0.061205	0.303625352919785	0.16235621288226
10765	10765	KDM5B	0.236474441212636	4.32937860377019e-05	9.58161982169458e-06
9969	9969	MED13	-0.247842	9.49524212062839e-09	1.37316472886057e-09
2355	2355	FOSL2	0.42306505436061	3.52284333455248e-12	3.79602487422155e-13
389161	389161	ANKUB1	-0.0725107	0.98526298426462	0.958898087159239
10878	10878	CFHR3	-0.0833246	0.958387704547984	0.9055437086379
64137	64137	ABCG4	-0.733333	0.689997779513141	0.477995880810077
346689	346689	KLRG2	-0.355145	0.364049914353698	0.203464780851832
653567	653567	TMEM236	0.451154509978392	0.577129345875174	0.375228863777594
93611	93611	FBXO44	-0.0641139	0.873987229269257	0.712293439903042
440087	440087	SMCO3	-2.07697	0.335685932142109	0.18373330788468
5742	5742	PTGS1	-0.773178	4.95749161750413e-17	3.9839063326963e-18
5195	5195	PEX14	0.0782387084903352	0.659182514726129	0.449027575501782
64598	64598	MOSPD3	0.366830809349371	0.136585844986429	0.06235614919811
659	659	BMPR2	0.0174866546253856	0.903366281984668	0.818092292647584
6119	6119	RPA3	-0.358983	2.26482864009976e-06	4.22596193345691e-07
200315	200315	APOBEC3A	1.40157400102446	0.744259123076543	0.540421418769578
728588	728588	MS4A18	-1.04318	0.903366281984668	0.79821934725638
10024	10024	TROAP	-0.4058	1.7870558491979e-09	2.40363624015179e-10
9129	9129	PRPF3	-0.129815	0.0454520657999514	0.0177430489147511
22954	22954	TRIM32	0.107298430706166	0.385060593579281	0.218347064648692
23020	23020	SNRNP200	-0.119387	0.000182862880036544	4.43212940116729e-05
1051	1051	CEBPB	0.468002011466527	2.67951256909279e-18	2.01026312521684e-19
54552	54552	GNL3L	-0.301889	1.20048430641043e-09	1.58792357517335e-10
94241	94241	TP53INP1	1.76915060712508	1.77797420912387e-12	1.86995997006048e-13
79002	79002	TRIR	0.119446875207581	0.0876798248272232	0.0372052940403644
90204	90204	ZSWIM1	0.215495364352783	0.148441753324282	0.0686656303798268
286144	286144	TRIQK	-0.235237	0.0363916023888358	0.013811219348649
3355	3355	HTR1F	0.880371169766541	0.903366281984668	0.829180876378231
84932	84932	RAB2B	-0.948748	5.97629385957174e-23	3.54062458831972e-24
987	987	LRBA	-0.203159	7.92700803319422e-06	1.5907023980266e-06
55101	55101	DMAC2	0.163134885067607	0.0169493710816898	0.00591657128737305
415116	415116	PIM3	-0.214039	4.77182841703202e-11	5.59251124896173e-12
81669	81669	CCNL2	0.0812699212506942	0.0648022776307338	0.0264979280480904
286097	286097	MICU3	-0.104827	0.66122463884943	0.451081801373702
246213	246213	SLC17A8	-1.04318	0.903366281984668	0.79821934725638
241	241	ALOX5AP	-1.66196	0.516502659955091	0.31963298114302
165186	165186	TOGARAM2	0.50577881833585	0.852302202752833	0.68042192512119
26000	26000	TBC1D10B	0.250164933829014	3.07613484064481e-05	6.66724439006485e-06
29775	29775	CARD10	-0.135348	0.00145934458109787	0.000410462063958488
4216	4216	MAP3K4	0.0417026573377676	0.709188348418488	0.498778055932524
4234	4234	METTL1	-0.21342	0.060907383158767	0.0246409092941117
163126	163126	EID2	0.0656248857605568	0.764449817491769	0.573516727224292
3627	3627	CXCL10	3.5863773032319	0.460675723519093	0.274573323948704
162963	162963	ZNF610	-0.0813969	0.98526298426462	0.978836091358989
9290	9290	GPR55	-0.0867112	0.98526298426462	0.968464342216549
79818	79818	ZNF552	0.3966055148169	0.118592402224069	0.0527919838384832
51808	51808	PHAX	-0.238255	0.00037593210693959	9.56589324204564e-05
6706	6706	SPRR2G	0.880371169766541	0.903366281984668	0.829180876378231
147670	147670	SMIM17	-1.94373	0.72443434198112	0.515918217750581
2850	2850	GPR27	-0.651739	0.00127453147711081	0.00035451831677965
5439	5439	POLR2J	0.0143255729037134	0.927310183443342	0.86215913693376
84954	84954	MPND	0.307618458510743	0.374229029843197	0.210734319949243
114788	114788	CSMD3	-0.0404617	0.979378653749726	0.937540268011568
147798	147798	TMC4	0.816588911737415	4.20108726583798e-27	2.07737949618807e-28
23660	23660	ZKSCAN5	0.387909026507417	6.13390598467293e-05	1.38811645288997e-05
127253	127253	TYW3	-0.265661	6.5845934908432e-07	1.14983193466918e-07
8622	8622	PDE8B	-0.23916	0.509436163798046	0.313952747019003
11285	11285	B4GALT7	0.210112361577302	0.168138158360293	0.0796210319358662
105379554	105379554	LOC105379554	3.27485011034687	0.0932924828529494	0.0399535674160831
967	967	CD63	0.306184269964143	6.14564044159249e-27	3.05335373887191e-28
51082	51082	POLR1D	-0.0980623	0.195489474737736	0.0950211449801328
171425	171425	CLYBL	0.596748885987728	0.258009488790768	0.132561304101263
253430	253430	IPMK	-1.28785	4.65848189015786e-26	2.41012495724967e-27
79625	79625	NDNF	-0.102201	0.98526298426462	0.966132519679236
4013	4013	VWA5A	0.828681121850042	0.256284284708488	0.131434391201684
131450	131450	CD200R1	0.0346455384510801	0.98343868727133	0.94484644878092
10329	10329	RXYLT1	0.0598569144821085	0.728331856877051	0.521760266426434
51226	51226	COPZ2	-0.442939	0.132362195793703	0.0600474672846373
83606	83606	GUCD1	0.326540122969787	1.81617474539146e-06	3.35365913801756e-07
1571	1571	CYP2E1	-0.497084	0.846431249804117	0.67285524972697
57605	57605	PITPNM2	0.184386731471217	0.0543412575414679	0.0216784897078556
10739	10739	RFPL2	-0.494824	0.903366281984668	0.775601325760891
85302	85302	FBF1	-0.179266	0.168769980437028	0.0799598270758961
80000	80000	GREB1L	-0.210411	0.562961890269195	0.361097387968891
4327	4327	MMP19	0.013506531585116	0.98526298426462	0.967030669879131
374395	374395	TMEM179B	0.312699223272218	0.0769852720055043	0.0321840704823574
10694	10694	CCT8	-0.185232	1.06550012548246e-05	2.17250025585231e-06
6595	6595	SMARCA2	0.137280500495622	0.0776914582128317	0.0325089575902242
1525	1525	CXADR	-0.292864	0.143086040152626	0.0657517619988074
3663	3663	IRF5	0.267234580626728	0.0222427411273934	0.00799006022197075
10371	10371	SEMA3A	-1.53089	2.61567392177824e-52	6.42871523477875e-54
10568	10568	SLC34A2	-1.04318	0.903366281984668	0.79821934725638
5566	5566	PRKACA	-0.247368	0.00657793200378972	0.00209592483837317
55259	55259	DNAI7	-0.525535	0.745259569094708	0.543338290959533
27332	27332	ZNF638	0.0637423026240564	0.246764461184166	0.125321838628139
5311	5311	PKD2	0.0666118955065563	0.671115161190246	0.459915440414456
51014	51014	TMED7	-0.237854	6.40397366685209e-10	8.28294341588975e-11
11146	11146	GLMN	-0.042324	0.777214867441407	0.586831873164347
3485	3485	IGFBP2	-1.21961	0.0079099442704298	0.00257323738408046
730087	730087	ZNF726	-0.544751	0.0223709678065698	0.00804005864329267
7280	7280	TUBB2A	0.595747201468261	1.95860781708858e-16	1.63025838365128e-17
2353	2353	FOS	-1.40321	1.01691044611389e-27	4.91514668933507e-29
100507290	100507290	ZNF865	-0.0298884	0.903366281984668	0.781969241614331
10215	10215	OLIG2	-0.0766529	0.98526298426462	0.974726925113491
55793	55793	MINDY1	0.23939694669394	0.268373926508852	0.139492102463335
1821	1821	DRP2	-1.12677	0.173274968643473	0.0824397742061948
64386	64386	MMP25	0.433873328668191	0.76324300678708	0.572118850411563
5502	5502	PPP1R1A	2.35836543726771	0.569849076927119	0.368523350136173
6400	6400	SEL1L	-0.599701	1.6070540709361e-104	1.75335556777402e-106
27338	27338	UBE2S	-0.345263	1.05367510819902e-21	6.59474038273321e-23
9731	9731	CEP104	0.285853196990584	0.000860902514873707	0.000233001185102492
6123	6123	RPL3L	-0.0813999	0.98526298426462	0.962280739018094
84861	84861	KLHL22	0.492968576963792	0.00264051483966408	0.000776139128434813
221937	221937	FOXK1	0.123314840172628	0.0212862962076036	0.00761277264064753
157869	157869	SBSPON	0.154299257917286	0.865172524483146	0.698617608832419
1962	1962	EHHADH	-0.480136	0.0252875538391999	0.00921583599266478
90381	90381	TICRR	-0.192925	0.000504302562061518	0.000131429861757351
83854	83854	ANGPTL6	-2.51453	0.567704247066076	0.365469220161491
5001	5001	ORC5	-0.0900724	0.56940365267682	0.367767692375907
63906	63906	GPATCH3	0.550916266840232	0.000496140631116502	0.000129099005140357
57472	57472	CNOT6	-0.333198	1.71331167998822e-10	2.11852476619848e-11
1131	1131	CHRM3	0.235595600958321	0.00021053482700146	5.1571646970794e-05
7372	7372	UMPS	-0.111979	0.0722956128981981	0.0299606115160588
80273	80273	GRPEL1	-0.0865414	0.285952394589036	0.150742267138178
8840	8840	CCN4	0.242152586751323	0.932674799571933	0.8706897838566
6631	6631	SNRPC	-0.225328	4.82374497180076e-05	1.0760618329281e-05
548593	548593	SLX1A	0.205626366996758	0.0253007661393298	0.00922213519414568
60685	60685	ZFAND3	0.520111008602739	6.09499655262281e-29	2.84585714212092e-30
200916	200916	RPL22L1	-0.342196	0.000819712253302396	0.000220987653459515
58528	58528	RRAGD	0.281651883538928	0.0978998140636139	0.042271265328617
7675	7675	ZNF121	-0.032513	0.676134449523345	0.464624300572852
388963	388963	C2orf81	0.303684953447149	0.798486675334801	0.615164476410563
51162	51162	EGFL7	0.0756463233770023	0.560802043399088	0.359128227307229
55026	55026	TMEM255A	-1.32382	0.000207316240036613	5.06981114918253e-05
5069	5069	PAPPA	-0.667546	0.892773868563445	0.739134688456937
23587	23587	ELP5	0.263591109956441	2.24680413163877e-06	4.18969400192377e-07
79731	79731	NARS2	-0.0805287	0.612844693608978	0.40693347792431
150159	150159	SLC9B1	1.40210449660782	0.744259123076543	0.539248525717614
116039	116039	OSR2	-0.624146	0.048255378173622	0.0190015458516849
6713	6713	SQLE	0.479420118510747	8.9580145734975e-47	2.50118191986439e-48
55766	55766	H2AJ	-0.329006	0.00165990534805897	0.000470962116879472
64518	64518	TEKT3	-0.244652	0.895323105470214	0.749376196149372
9550	9550	ATP6V1G1	0.343182006787269	1.56921540093974e-11	1.7700617175077e-12
135114	135114	HINT3	0.304913433060393	0.000222130139468452	5.45162191187237e-05
7621	7621	ZNF70	0.425404036815352	0.0214586394521434	0.00767944388183522
63908	63908	NAPB	-0.113998	0.649034332030151	0.43975806952606
30845	30845	EHD3	-1.36626	0.000245795025088014	6.08287899370207e-05
22992	22992	KDM2A	0.307063396311503	6.58378420423672e-21	4.30989158372136e-22
9064	9064	MAP3K6	0.161958330412584	0.340671331048827	0.187041509773405
928	928	CD9	-0.0906323	0.0282824796009827	0.0104300767979457
55	55	ACP3	0.820614389903573	0.0734395689272909	0.0304949969753808
57184	57184	FAM219B	0.335000376990654	2.1661852579352e-05	4.59208911436991e-06
1201	1201	CLN3	0.58494624469873	5.86953008544038e-08	9.19610209890383e-09
6770	6770	STAR	-0.674532	0.891014124937018	0.736048329510091
81562	81562	LMAN2L	-0.322003	0.0233939982172718	0.00844203877479214
645121	645121	CCNI2	0.077788393666755	0.958478818269822	0.905742243214854
311	311	ANXA11	0.0986024071067028	0.059697532027318	0.02411643025998
84952	84952	CGNL1	0.836550699108598	0.00799080762380147	0.00260329338002073
793	793	CALB1	-1.14738	0.0935511525261439	0.0400862957064454
51816	51816	ADA2	-1.0804	0.684997012105446	0.47320564356909
55602	55602	CDKN2AIP	-0.152685	0.23565245357612	0.118572662293287
51203	51203	NUSAP1	-0.536722	3.28767106227116e-37	1.16287285930872e-38
9946	9946	CRYZL1	0.486595545075847	6.80685732238067e-06	1.35394493079498e-06
388524	388524	RPSAP58	0.0828782484235553	0.903366281984668	0.772158702210325
162972	162972	ZNF550	0.38796836007241	0.00160272225785338	0.00045370352043644
229	229	ALDOB	-1.04318	0.903366281984668	0.79821934725638
8706	8706	B3GALNT1	-2.98572	2.84462764602378e-157	1.70197102237462e-159
162514	162514	TRPV3	0.472538200674691	0.0193238652816566	0.00683612338770946
79877	79877	DCAKD	0.139506708100731	0.543483062698637	0.344140055245881
84864	84864	RIOX2	-0.0947653	0.0847515278134389	0.0358235282393032
2161	2161	F12	-0.509211	0.301541729548555	0.161029792691814
6856	6856	SYPL1	0.0817737312147417	0.121876364805333	0.0545112201807054
4246	4246	SCGB2A1	1.77716832534125	0.754252356731151	0.560698958537541
10062	10062	NR1H3	0.205064839434282	0.364980342759742	0.20411324424398
128153	128153	SPATA17	-0.431537	0.533391314076946	0.335590992186141
220416	220416	LRRC63	2.36359725187888	0.568752582390513	0.366746664606928
1843	1843	DUSP1	-0.583947	7.47196957607698e-17	6.08784944930251e-18
440515	440515	ZNF506	0.0827028884064088	0.669405304291094	0.458272483950103
402055	402055	SRRD	0.348686658477284	0.00163077742596886	0.000462219411208442
28962	28962	OSTM1	-0.149065	0.0756514764405934	0.0315244068884312
57536	57536	KIAA1328	0.0187112458798861	0.985238510123015	0.949002907949908
3516	3516	RBPJ	-0.662018	1.82368848875896e-11	2.06673284859356e-12
91056	91056	AP5B1	0.634486861559534	1.00239160604771e-22	5.99741575650319e-24
347252	347252	IGFBPL1	-1.973	0.552500635835807	0.352030850655071
144348	144348	ZNF664	0.186062799835606	3.45995921825578e-10	4.37568751440607e-11
4629	4629	MYH11	0.185693393781323	0.944633031566617	0.886840196517111
6760	6760	SS18	0.249825338611022	3.71608527406469e-06	7.11915444925814e-07
623	623	BDKRB1	-0.561098	0.488128071570838	0.296404375698106
5585	5585	PKN1	-0.043228	0.624695267745206	0.417294093681512
3547	3547	IGSF1	-0.282318	0.398926464320872	0.228438304102933
3895	3895	KTN1	0.0617769293105805	0.0514815578356999	0.0204020885774383
90649	90649	ZNF486	0.171477956369278	0.454949029304448	0.27051960992839
3162	3162	HMOX1	4.5350692730278	0	0
25894	25894	PLEKHG4	0.0482729989909137	0.903366281984668	0.81262769552628
11344	11344	TWF2	0.219145101623578	0.00999793260854067	0.00332697511076086
26260	26260	FBXO25	0.0218537012754149	0.903366281984668	0.792403082513766
115399	115399	LRRC56	-0.389363	0.415602394385467	0.2403950733831
51692	51692	CPSF3	-0.214119	0.00364367273670134	0.00109985569586257
11095	11095	ADAMTS8	0.880371169766541	0.903366281984668	0.829180876378231
140700	140700	SAMD10	0.580854938638767	0.0315364389520794	0.0117669690388419
4586	4586	MUC5AC	-3.26288	0.219220924523696	0.108851778865151
83604	83604	TMEM47	-0.181001	0.726280273079078	0.518041302243172
57711	57711	ZNF529	-0.269344	0.0402092955131474	0.0154830546616123
285349	285349	ZNF660	0.918644500109759	0.808589979330676	0.627786072643174
120400	120400	NXPE1	-1.04318	0.903366281984668	0.79821934725638
23046	23046	KIF21B	-0.136164	0.506921463076836	0.311770972569253
576	576	ADGRB2	-0.295384	0.32422569708614	0.17571100512546
22990	22990	PCNX1	-0.20984	4.65036336690545e-06	9.04813191460898e-07
9737	9737	GPRASP1	0.135387642527347	0.832698151850518	0.656614339237829
23405	23405	DICER1	-0.294556	9.94729899698843e-21	6.59924634302787e-22
57616	57616	TSHZ3	-1.3998	0.625533847613076	0.418037724416693
54760	54760	PCSK4	0.659403161316864	0.555918179718953	0.354948931619005
148753	148753	FAM163A	1.39949947553657	0.728506341450497	0.522968774344736
5317	5317	PKP1	-0.36926	0.0673522214210005	0.0276512316826362
79815	79815	NIPAL2	-0.00105032	0.994834292444344	0.992908580827107
5764	5764	PTN	-1.04318	0.903366281984668	0.79821934725638
100129654	100129654	TCF24	0.540912573666975	0.454128357316272	0.269785814952528
25996	25996	REXO2	-0.125756	0.132756171794043	0.0602807089311174
4828	4828	NMB	-0.243995	0.478611455564056	0.28868850290739
5431	5431	POLR2B	0.0112373576612724	0.888794052285665	0.732858868663749
388795	388795	EFCAB8	0.157136630986269	0.557094235197644	0.355984336064078
2968	2968	GTF2H4	-0.0153077	0.931134129242857	0.867526886672095
196	196	AHR	0.488650164809686	4.45716092744189e-12	4.83416855633508e-13
5866	5866	RAB3IL1	0.620826660689872	0.000282716469073734	7.06459501556844e-05
57820	57820	CCNB1IP1	0.00531374085866135	0.979378653749726	0.937455602307588
6422	6422	SFRP1	-1.04318	0.903366281984668	0.798219347256381
9308	9308	CD83	0.133531508687597	0.703331997946906	0.492678948819918
541578	541578	EOLA2	0.0989189913934114	0.540400821042204	0.341275299768291
3223	3223	HOXC6	-0.451553	0.146077644337202	0.0673578482713645
745	745	MYRF	-1.13224	4.56730825033849e-06	8.867779392668e-07
7855	7855	FZD5	-0.0492754	0.798046450094086	0.614623637085132
100131827	100131827	ZNF717	0.136356283506733	0.703020793892027	0.492378477186227
442572	442572	SPDYE21	0.185245294798411	0.916535641466347	0.846752484343909
157567	157567	ANKRD46	-0.339046	0.0491467410437638	0.0193756010414791
9331	9331	B4GALT6	-0.902189	9.67856034392624e-06	1.96148674262466e-06
9443	9443	MED7	0.303100415086297	0.0401026858669564	0.0154337002565169
85406	85406	DNAJC14	0.217017322392796	0.000153037121207758	3.67601484834449e-05
86	86	ACTL6A	-0.0649882	0.0929971860876706	0.0398161931753817
3592	3592	IL12A	-0.425173	0.762056038134021	0.57087151941633
375323	375323	LHFPL4	1.7737229746174	0.754252356731151	0.56188821524297
7029	7029	TFDP2	-0.347192	6.76605060982919e-07	1.1839001037729e-07
5358	5358	PLS3	-0.0891297	0.0017319436855324	0.000493331683302754
284266	284266	SIGLEC15	-1.0938	0.754252356731151	0.56140208363804
142680	142680	SLC34A3	-0.629222	0.679921569311895	0.467626
105180390	105180390	SPDYE13	-1.28962	0.806452236073956	0.624991021997249
3948	3948	LDHC	0.880371169766541	0.903366281984668	0.829180876378231
11278	11278	KLF12	0.418929838951804	6.62071465041097e-05	1.50799125924131e-05
50808	50808	AK3	-0.180678	2.04798779390169e-07	3.38768511192091e-08
10989	10989	IMMT	-0.051299	0.26624564592892	0.138119067953807
22933	22933	SIRT2	0.0871450519472763	0.422420494132927	0.245875091698794
56261	56261	GPCPD1	-0.404933	3.95285891587951e-08	6.07490049249433e-09
10465	10465	PPIH	-0.224816	0.00258473694039611	0.000757924681196631
85474	85474	LBX2	0.561033558479981	0.505360426689575	0.310603387544191
9119	9119	KRT75	-1.89422	1.38278084516288e-19	9.70899033118232e-21
7043	7043	TGFB3	-0.301663	0.583216019378391	0.380041457019859
199675	199675	MCEMP1	-1.96301	0.744259123076543	0.540176470917331
25836	25836	NIPBL	0.239750866399999	3.26918789532739e-12	3.51886425852051e-13
7025	7025	NR2F1	-0.818816	0.313932857642845	0.168917533033659
9478	9478	CABP1	-0.79077	0.536617075785499	0.337903819131706
26276	26276	VPS33B	-0.246262	0.0481316861217566	0.0189443696549148
339456	339456	TMEM52	-0.91043	0.496089905805776	0.303246885757977
84267	84267	C9orf64	0.170796571540145	0.14076822800344	0.064534910602481
54855	54855	TENT5C	0.166524240854814	0.713698489383957	0.502932318091379
23229	23229	ARHGEF9	-0.338682	0.0227828199267207	0.00819648516512015
116362	116362	RBP7	0.108617637742993	0.969539894008802	0.922450556125221
3363	3363	HTR7	-1.17874	0.00356041589028979	0.0010736800851701
339761	339761	CYP27C1	-1.12156	0.149009450552765	0.0690418612104816
390010	390010	NKX1-2	0.297457290177366	0.0799161592009366	0.0335546614007687
3174	3174	HNF4G	-0.566386	0.101861227442704	0.0443223008663759
56897	56897	WRNIP1	-1.52778	1.82316313988871e-131	1.51858966368018e-133
4123	4123	MAN2C1	0.464403131433479	9.25424533770185e-08	1.48071766975352e-08
6603	6603	SMARCD2	-0.305995	1.05056361783602e-06	1.88199277854951e-07
1235	1235	CCR6	-3.59883	0.0149004731235067	0.00512968540367556
57600	57600	FNIP2	-0.382795	0.00254835567052615	0.000746359682246427
7108	7108	TM7SF2	-0.154157	0.831993079913112	0.655878515356686
25898	25898	RCHY1	-0.318712	0.00613670368365494	0.00193661812635286
201243	201243	SPEM2	0.498287315560623	0.903366281984668	0.804055998242426
4686	4686	NCBP1	-0.174465	0.00141191419386367	0.000395796453101507
875	875	CBS	0.0195272116963933	0.869369414064037	0.705314049461591
79791	79791	FBXO31	0.305152321274012	0.00118190758188069	0.000327090566125828
9732	9732	DOCK4	-0.943808	0.000224422242902804	5.51314144343584e-05
23673	23673	STX12	0.313174746894637	1.47001030564641e-05	3.04642562755089e-06
441282	441282	AKR1B15	0.459048922034132	0.461457075730593	0.27531667250461
3726	3726	JUNB	-0.101249	0.118273931090187	0.0526294017626794
3020	3020	H3-3A	0.0126231968167591	0.8688696554914	0.704656960160963
284106	284106	CISD3	0.0563606921303093	0.682199845954381	0.469893833372358
3425	3425	IDUA	0.479764346657521	0.31845399020334	0.17183589018539
613037	613037	NPIPB13	0.182362399215899	0.30313308568875	0.162039641593241
9435	9435	CHST2	0.257679563690852	0.334175854470196	0.182598187596949
3972	3972	LHB	0.880371169766541	0.903366281984668	0.829180876378231
1030	1030	CDKN2B	0.68778006898968	6.38597032528707e-06	1.26498250753721e-06
5375	5375	PMP2	-0.967458	0.866768570875979	0.702037800718883
932	932	MS4A3	1.77267166694097	0.778254580721063	0.591405918186378
57030	57030	SLC17A7	-0.924458	0.663540399989585	0.453155590178285
8520	8520	HAT1	-0.267449	1.38386633088406e-07	2.25746848087082e-08
3777	3777	KCNK3	0.767195364900895	0.36953698850596	0.207398516308366
10678	10678	B3GNT2	-0.111766	0.284887579514449	0.150042080477705
54977	54977	SLC25A38	0.207883222099969	0.00141777475625265	0.000397771976721986
23262	23262	PPIP5K2	0.0261108926489187	0.832483147516029	0.656347136659018
124975	124975	GGT6	0.483198585909442	0.0175763970920139	0.00615297617580591
1475	1475	CSTA	0.341436116822704	0.0514815578356999	0.0204047915471506
9807	9807	IP6K1	-0.134127	0.156917543159066	0.0734699571501445
4809	4809	SNU13	-0.105972	0.00835883927277884	0.00273545074512161
80863	80863	PRRT1	0.728256312966514	0.109860028909313	0.0483505277397099
51204	51204	TACO1	-0.0121572	0.943403125899159	0.885373201710399
10559	10559	SLC35A1	0.624400506110816	1.17721682959621e-05	2.41271445483878e-06
768206	768206	PRCD	-0.48247	0.65135323995706	0.441825954180164
9894	9894	TELO2	-0.150471	0.0396360936314406	0.0152273920212085
6900	6900	CNTN2	-0.981277	0.864077879236455	0.697080007637146
79863	79863	RBFA	-0.00202104	0.99074439522775	0.987722415608332
100534592	100534592	URGCP-MRPS24	0.736430242511729	0.794700374859693	0.610802382202402
84893	84893	FBH1	0.171120657295837	0.0139742726284246	0.00479115576684315
730005	730005	SEC14L6	-0.569261	0.841459992326708	0.667077181856843
26268	26268	FBXO9	0.140610665705512	0.11908888069906	0.0530339501564563
56922	56922	MCCC1	-0.122054	0.100475531420322	0.0435896897222375
166979	166979	CDC20B	-1.92767	0.728192175429394	0.521518051288015
9412	9412	MED21	0.0892320846864285	0.272341334186365	0.14215729512767
100302736	100302736	TMED7-TICAM2	-0.223386	0.592720845705698	0.388390694942419
11321	11321	GPN1	0.0588339546192432	0.638494152801133	0.430781308395039
64757	64757	MTARC1	-0.645274	4.81946812186389e-07	8.29441545609377e-08
7700	7700	ZNF141	-0.167996	0.0869739916452046	0.0368598715178674
55010	55010	PARPBP	0.142309317115635	0.217436471697571	0.107750376063332
7442	7442	TRPV1	-0.0156253	0.934614405452036	0.873268000026131
10994	10994	ILVBL	0.135866101390003	0.199046744275043	0.0971096699583673
100137049	100137049	PLA2G4B	0.183094086691626	0.441151041432429	0.260219079812559
127262	127262	TPRG1L	-0.748895	1.58349811194489e-09	2.11684197391037e-10
275	275	AMT	-0.138652	0.829262184454957	0.652056521739717
9526	9526	MPDU1	-0.183452	0.000464420560567286	0.000120333014229903
84513	84513	PLPP5	0.11499277971359	0.685583344343585	0.473771549724999
84945	84945	ABHD13	0.128025020148397	0.238302334107334	0.120253990003504
80254	80254	CEP63	-0.0397339	0.847710224740579	0.674518371574728
51281	51281	ANKMY1	0.367909539480716	0.0255593181430436	0.00932987076514314
3170	3170	FOXA2	0.266859071226338	0.70443427697929	0.49369901110679
6207	6207	RPS13	-0.183817	2.00243980154895e-09	2.70977746490698e-10
91409	91409	CCDC74B	-0.325692	0.83790627907744	0.662687139887443
102724488	102724488	LOC102724488	0.21878725141731	0.19779812680778	0.0964045422129193
2022	2022	ENG	-0.186301	0.214250096401276	0.10593208359107
790	790	CAD	-0.25539	4.84322580404148e-09	6.77562971764367e-10
9584	9584	RBM39	-0.0156087	0.748205554468252	0.546444313421854
22918	22918	CD93	1.77716832534125	0.754252356731151	0.560698958537541
23170	23170	TTLL12	-0.309109	6.1595641406796e-22	3.81540340952467e-23
26521	26521	TIMM8B	-0.146916	0.250765961548883	0.127810032842459
8715	8715	NOL4	-1.92767	0.728192175429394	0.521518051288015
140685	140685	ZBTB46	0.58374820594609	0.018601104087529	0.00655533982624789
112970	112970	KTI12	0.0912754612705202	0.569134570012126	0.367237487069461
129607	129607	CMPK2	0.159687664362034	0.878168315583067	0.719100755838785
80304	80304	WDCP	0.263701082678025	0.0076367486169711	0.00247405928035731
55071	55071	C9orf40	-0.144328	0.333366673436859	0.181916363384743
2963	2963	GTF2F2	-0.230133	0.00269455453465378	0.000793919957036951
30849	30849	PIK3R4	-0.0452032	0.529819871007794	0.332667775306076
92105	92105	INTS4	0.0777666616727845	0.552500635835807	0.351970957698122
5721	5721	PSME2	-0.286893	9.82988745845739e-10	1.29158540045428e-10
1066	1066	CES1	0.880371169766541	0.903366281984668	0.829180876378231
6374	6374	CXCL5	0.366684095247197	0.843130329323792	0.66893625453078
137075	137075	CLDN23	0.532742786785341	0.171168546528004	0.0813171080672399
91608	91608	RASL10B	-0.57064	0.053639101635663	0.0213606206595798
23557	23557	SNAPIN	0.26416988762286	0.027901704861378	0.0102781972389403
6877	6877	TAF5	0.0496904823001003	0.85997838903062	0.689828981111786
79147	79147	FKRP	0.525754849254958	8.82626642426281e-07	1.56561647506867e-07
148137	148137	PROSER3	0.430264107088438	1.49273024764363e-06	2.7257562534694e-07
344892	344892	RTP2	0.880371169766541	0.903366281984668	0.829180876378231
285190	285190	RGPD4	-0.153773	0.888794052285665	0.732790820251412
814	814	CAMK4	-0.0891603	0.784902989336275	0.598483925292248
157378	157378	TMEM65	-1.58118	3.34138677615823e-76	5.38996576398118e-78
50	50	ACO2	0.224662849354558	4.61516768485381e-09	6.43492115608723e-10
221472	221472	FGD2	0.192215491552796	0.948711324829776	0.892227162775446
55653	55653	BCAS4	0.236570942518345	0.187450390651375	0.090364045523955
79097	79097	TRIM48	-1.94611	0.72443434198112	0.515087957232328
53373	53373	TPCN1	0.0894678912822876	0.26252353353768	0.135477403578947
302	302	ANXA2	-0.840724	0	0
84902	84902	CEP89	0.0489846569610672	0.744259123076543	0.538248184673261
10471	10471	PFDN6	-0.130282	0.133161730137862	0.0605039160985382
90594	90594	ZNF439	-0.0294855	0.98526298426462	0.961315557660347
7297	7297	TYK2	0.074866004544633	0.38721760462107	0.21982003622259
25862	25862	USP49	-0.0488866	0.810272065654424	0.630327788286542
125981	125981	ACER1	-0.967466	0.866768570875979	0.701833152002483
170959	170959	ZNF431	0.160078188743504	0.040212436870183	0.0154877323140322
10858	10858	CYP46A1	1.7737229746174	0.754252356731151	0.56188821524297
6538	6538	SLC6A11	-0.834198	5.87285082868125e-20	4.03741270014924e-21
9337	9337	CNOT8	0.0753289772294057	0.290804750097492	0.153863142062375
55425	55425	GPALPP1	-0.0870952	0.397117230779393	0.227187022043138
6396	6396	SEC13	-0.743228	2.50796122196258e-42	7.67923368057526e-44
64110	64110	MAGEF1	-0.144062	0.158819518404973	0.0744722683088548
3984	3984	LIMK1	0.465976923660537	6.1799871990325e-17	4.99894553464677e-18
83460	83460	EMC6	0.168098312864381	0.0616759997515874	0.025009748139531
57130	57130	ATP13A1	-0.0178906	0.903366281984668	0.80925589883793
79441	79441	HAUS3	-0.0557399	0.74340018844688	0.537098787019018
9079	9079	LDB2	0.880371169766541	0.903366281984668	0.829180876378231
105378148	105378148	LOC105378148	1.01844508951417	0.474640488020152	0.28565294504263
23049	23049	SMG1	-0.34309	2.25502028291255e-54	5.29099080927393e-56
79744	79744	ZNF419	0.419262677172901	0.00676190949699595	0.00216327160937447
57657	57657	HCN3	0.357879129851474	0.030668246306067	0.0114087500718041
201163	201163	FLCN	0.888208204861056	4.78069657120202e-41	1.52271130816676e-42
440138	440138	ALG11	-0.378594	2.40640333568346e-07	4.01725944002529e-08
113444	113444	SMIM12	0.470431537432088	6.09121508228579e-09	8.60805289930477e-10
4490	4490	MT1B	-1.04318	0.903366281984668	0.79821934725638
84153	84153	RNASEH2C	-0.0675653	0.380133768384923	0.214941730008952
8662	8662	EIF3B	-0.162151	1.50010113893226e-06	2.74097550901806e-07
400224	400224	PLEKHD1	-0.0833106	0.977688155701752	0.934905696518651
100505502	100505502	LOC100505502	0.655848644551568	0.842682779830542	0.668392570909701
7791	7791	ZYX	0.158445849457172	2.11132596926757e-05	4.46836232820119e-06
353137	353137	LCE1F	-1.57345	0.699285974116323	0.487459601466615
5346	5346	PLIN1	1.4060214849973	0.062881283061059	0.0256017706315586
148523	148523	CIART	0.202057579021822	0.911230909848928	0.8393929028782
124590	124590	USH1G	-0.187198	0.903366281984668	0.823167845513187
222166	222166	MTURN	-0.708359	1.47140225525356e-05	3.05017337521474e-06
5864	5864	RAB3A	-0.4019	0.864077879236455	0.69647961358464
3381	3381	IBSP	0.685059638402252	0.631760329191509	0.424051703832616
29802	29802	VPREB3	0.880371169766541	0.903366281984668	0.829180876378231
51619	51619	UBE2D4	0.534563148470658	5.00649453813091e-08	7.78520472817048e-09
7584	7584	ZNF35	0.119479035013929	0.6494568307522	0.44012052825435
2787	2787	GNG5	0.176503142888614	0.00514375185343126	0.00159852166350767
605	605	BCL7A	0.0967461046252334	0.542761198866288	0.343269078259991
29063	29063	ZCCHC4	-0.67279	1.36093574599274e-08	2.0005308420095e-09
91283	91283	MSANTD3	0.589514033317205	1.01621545148145e-21	6.35432702533565e-23
11104	11104	KATNA1	-0.191844	0.0405492876745781	0.0156412550297997
55326	55326	AGPAT5	0.125479893915708	0.0357099083921525	0.0135231797618334
64756	64756	ATPAF1	-0.0108157	0.903366281984668	0.828117618429128
3842	3842	TNPO1	0.172049933463453	5.73591901892649e-11	6.78970235816146e-12
55529	55529	PIP4P2	0.137109420375944	0.569134570012126	0.367304450164477
58157	58157	NGB	0.819234882372887	0.902376266708007	0.760276524810269
3570	3570	IL6R	1.38376639577545	1.21135757215031e-122	1.10136334868194e-124
307	307	ANXA4	-0.0133971	0.925152215367834	0.859434281721045
56146	56146	PCDHA2	-0.073541	0.98526298426462	0.96699379834991
4354	4354	MPP1	-0.0801409	0.895242445063777	0.747891528928155
151354	151354	LRATD1	0.220950416712588	0.649505006750524	0.440343668936095
84444	84444	DOT1L	0.874108312972915	7.42875435466714e-38	2.57095557792915e-39
1154	1154	CISH	-0.106447	0.874986490774911	0.713518430006617
64859	64859	NABP1	0.214277964785223	0.0448372812728125	0.0174741258081045
56944	56944	OLFML3	-1.55469	0.393033006510372	0.224112732067534
387694	387694	SH2D4B	-0.0715425	0.98526298426462	0.974021775003268
54665	54665	RSBN1	0.329289837182732	0.001699202922129	0.000483008995814005
6651	6651	SON	0.0871504670191864	0.000366794811329771	9.3161751117897e-05
7541	7541	ZBTB14	-0.0666028	0.744259123076543	0.541017097765757
54888	54888	NSUN2	-0.799595	1.43083915563524e-200	5.70724205673373e-203
93624	93624	TADA2B	0.432313172442439	3.22982335606984e-07	5.46576746965127e-08
56659	56659	KCNK13	-0.0354043	0.98526298426462	0.94925288848576
58485	58485	TRAPPC1	0.602123283799773	4.49170410548199e-18	3.42252676737512e-19
10257	10257	ABCC4	0.0434634140105367	0.865137454496111	0.698483805941135
6993	6993	DYNLT1	0.27650188621556	9.98379155748005e-06	2.02568835038265e-06
57508	57508	INTS2	0.423079796663047	4.93528500099475e-09	6.91310451805224e-10
10322	10322	SMYD5	0.330785733746014	7.09667442259238e-07	1.2454979981462e-07
83416	83416	FCRL5	-0.0813969	0.98526298426462	0.9789208134582
60386	60386	SLC25A19	-0.347595	0.00281666324856773	0.000833202297191873
2137	2137	EXTL3	0.537858330916298	7.39924318998059e-19	5.4079405295142e-20
84365	84365	NIFK	-0.264233	0.000589428268188798	0.000155585828651431
728113	728113	ANXA8L1	0.148799833760249	0.0165479636314453	0.00575994933065442
329	329	BIRC2	0.147372764983023	1.28079999882551e-05	2.63552698022049e-06
84915	84915	FAM222A	-0.307787	0.319408154965384	0.172463166732541
10460	10460	TACC3	-0.251939	4.27612782041997e-06	8.26982251520684e-07
146227	146227	BEAN1	-0.0377455	0.983102459668526	0.944208556582886
9491	9491	PSMF1	-0.0469119	0.51917340624686	0.322107996121131
4998	4998	ORC1	-0.571729	3.56177469389784e-20	2.42145522655303e-21
9477	9477	MED20	0.651543738062217	1.31424324503649e-17	1.02453617588779e-18
127544	127544	RNF19B	-0.196695	0.0619745682787885	0.0251635359940036
258010	258010	SVIP	-0.239321	0.0918403359457153	0.039223925740307
23002	23002	DAAM1	-0.395056	2.66602877786076e-11	3.0604283894143e-12
6747	6747	SSR3	-0.744197	1.82726639559466e-118	1.71493795926294e-120
10021	10021	HCN4	-1.39987	0.303601129054759	0.162325451157562
100132386	100132386	KRTAP4-9	-2.54821	0.555063449392751	0.354338076005473
10161	10161	LPAR6	0.254848789069786	0.495376454328968	0.302723598146362
2693	2693	GHSR	-1.04318	0.903366281984668	0.798219347256381
8553	8553	BHLHE40	0.0232779811506688	0.742155192298466	0.535633357932915
105376722	105376722	LOC105376722	-0.0155713	0.986762363094218	0.981205747253237
10297	10297	APC2	1.44956095737994	0.156409814566619	0.0731588374797174
3556	3556	IL1RAP	-0.548296	3.31875847202279e-13	3.32498795765775e-14
2690	2690	GHR	-0.873933	0.0368508661489227	0.014007133543232
6876	6876	TAGLN	-0.428421	5.97918665715163e-19	4.35251680051922e-20
642819	642819	ZNF487	-0.532645	0.211855255104796	0.104597940064352
9283	9283	GPR37L1	0.480842265928993	0.614229190558393	0.408032941287764
1033	1033	CDKN3	-0.60437	1.44585713151982e-18	1.07116233992816e-19
3123	3123	HLA-DRB1	2.36359725187888	0.568752582390513	0.366746664606928
408	408	ARRB1	-0.509247	0.422590708699194	0.246172473492004
5168	5168	ENPP2	1.92184371037748	0.0766501267971344	0.032021480704434
53981	53981	CPSF2	-0.124714	5.59442670106797e-05	1.25913979657425e-05
284992	284992	CCDC150	-0.35277	0.0681336803669076	0.0280120228584969
9961	9961	MVP	0.857839350817717	1.34642058623324e-89	1.7849076283946e-91
51763	51763	INPP5K	0.0560407665389733	0.679045510055441	0.466983198022642
9249	9249	DHRS3	-0.0128978	0.942856582842876	0.884508759350429
10848	10848	PPP1R13L	0.192350965171656	0.00696149548008847	0.00223188882066687
8607	8607	RUVBL1	-0.322037	1.41409973482705e-19	9.93718607650637e-21
403253	403253	OR4A47	0.880371169766541	0.903366281984668	0.829180876378231
6599	6599	SMARCC1	-0.0733824	0.0923876484094158	0.0395064498418959
2635	2635	GBP3	-0.00845772	0.98526298426462	0.969214568076256
51343	51343	FZR1	0.239497047841223	0.00977798894238391	0.0032451819237452
120526	120526	DNAJC24	0.316133343506642	0.00182808894327317	0.000522862604845141
442191	442191	OR14J1	-0.288728	0.500522303862945	0.306690285438311
9828	9828	ARHGEF17	-0.243218	0.0476499191194621	0.0187295933845328
1909	1909	EDNRA	-2.22427	0.000114895866429444	2.71266930067171e-05
3655	3655	ITGA6	-0.066414	0.216103344432186	0.106948845434911
8128	8128	ST8SIA2	1.91701710181186	0.377989855359708	0.213317714595011
6674	6674	SPAG1	-0.520627	1.16188257598898e-11	1.29968915556721e-12
6843	6843	VAMP1	0.0283831066867317	0.914976244811823	0.844614099284588
3576	3576	CXCL8	-0.99993	2.98464011047324e-104	3.29136755495641e-106
23528	23528	ZNF281	-0.289985	7.57381653559989e-06	1.51805086239704e-06
285172	285172	FAM126B	-0.403374	7.01357109457521e-05	1.60347399986825e-05
335	335	APOA1	0.880371169766541	0.903366281984668	0.829180876378231
10014	10014	HDAC5	0.536341511435365	4.35939932200026e-10	5.56432011067137e-11
100885848	100885848	PTGES3L	1.12336450461603	0.120241199628419	0.0536529097591143
374618	374618	TEX9	0.00395519454894867	0.985539507036105	0.979353870758955
10235	10235	RASGRP2	-0.34084	0.504094316154377	0.309559091730418
2651	2651	GCNT2	0.105041176310858	0.83299385022015	0.656994093738863
23059	23059	CLUAP1	-0.276722	0.0161801505550585	0.0056233805747725
1004	1004	CDH6	-0.964682	0.877673621833014	0.718497004356711
26093	26093	CCDC9	0.11141262739154	0.598809901749033	0.39429883347702
130502	130502	TTC32	0.147653287879288	0.727123409717915	0.518983907170788
196743	196743	PAOX	-0.143843	0.830568465408321	0.653668295423712
5155	5155	PDGFB	-0.288001	0.000201261187556599	4.90521019649032e-05
162494	162494	RHBDL3	0.401156993573794	0.900065797771378	0.756104718148276
79814	79814	AGMAT	-1.04814	2.54780366456695e-11	2.92023015049496e-12
10529	10529	NEBL	1.23688882938166	2.08780953008659e-07	3.45967968236428e-08
54807	54807	ZNF586	0.167760728016169	0.559278126241527	0.357684737823285
51263	51263	MRPL30	0.0377705757240031	0.728192175429394	0.520845718456719
8776	8776	MTMR1	0.131325768977356	0.0397719502313003	0.0152877516345443
388969	388969	C2orf68	0.117350492663645	0.343330089574654	0.188904049754238
116442	116442	RAB39B	1.65513445508424	0.0837964108292355	0.0353657423695653
10193	10193	RNF41	0.157120259373608	0.0105779798520441	0.0035429531297027
8214	8214	DGCR6	2.4003140564361	0.373863294649984	0.210330998298216
284273	284273	ZADH2	-0.928698	4.85963059606977e-23	2.85340815735913e-24
375484	375484	SIMC1	-0.236093	0.0893409855227355	0.0380224617849352
90957	90957	DHX57	0.0655273251294678	0.633997775755821	0.426111362893606
51495	51495	HACD3	-0.0181267	0.821405088682478	0.643421137627042
644	644	BLVRA	0.0233983139406755	0.903366281984668	0.792654502155175
25839	25839	COG4	0.101608805548668	0.155284237463896	0.0725321669946626
342926	342926	ZNF677	-1.04318	0.903366281984668	0.79821934725638
55702	55702	YJU2	0.153165979351541	0.331925539395513	0.180749761910938
441639	441639	OR9K2	0.880371169766541	0.903366281984668	0.829180876378231
5207	5207	PFKFB1	0.465877287810763	0.165552599700108	0.0782024334458569
1840	1840	DTX1	-1.04318	0.903366281984668	0.79821934725638
55063	55063	ZCWPW1	0.734902801966569	5.47918294583036e-10	7.05145904689806e-11
27309	27309	ZNF330	0.0130366174904376	0.935258453973891	0.874582958308996
5706	5706	PSMC6	-0.624484	7.84448659151178e-46	2.2454888882319e-47
54512	54512	EXOSC4	0.118926896601079	0.602612036020787	0.398018038807723
84688	84688	C9orf24	2.09417140168934	0.122684503264989	0.0549302448041801
6872	6872	TAF1	0.366399738375582	2.75718854585215e-09	3.77318211958767e-10
9284	9284	NPIPA1	-0.0659393	0.875429960482682	0.714071946463517
116840	116840	CNTROB	0.173411956963021	0.0233630267707958	0.00842812145943186
52	52	ACP1	0.00520836449812753	0.964829716704911	0.915252591421388
151987	151987	PPP4R2	0.234084494293829	0.000499085044933736	0.000129952986535714
9148	9148	NEURL1	0.0306514396505571	0.903366281984668	0.82845962410388
874	874	CBR3	0.0882472555642312	0.920862586912874	0.852586524626514
51335	51335	NGRN	0.132007771410796	0.00437704157105123	0.00134202230712604
4790	4790	NFKB1	-0.966163	7.70071187911369e-66	1.45449860691847e-67
10964	10964	IFI44L	1.36064025292407	1.28237016610978e-07	2.08394016350211e-08
8500	8500	PPFIA1	0.0352553239606518	0.117707887326973	0.0523222882545639
5138	5138	PDE2A	1.1929531368334	0.00114416404543472	0.000315705517933183
79573	79573	TTC13	-0.224648	0.0101420462655654	0.00337969056984262
56100	56100	PCDHGB6	0.65477876111789	0.843130329323792	0.668945379776725
80776	80776	B9D2	0.172935161920986	0.763623438007909	0.572670089727306
53905	53905	DUOX1	-0.461665	0.0378853166719936	0.0144581106445325
55687	55687	TRMU	-0.219334	0.00144703965298544	0.000406576720893962
6609	6609	SMPD1	1.3239530121521	5.27154474886058e-11	6.21836959758249e-12
56900	56900	TMEM167B	0.107243229927628	0.150565791920212	0.069904284552351
5554	5554	PRH1	0.137258407666725	0.901680307704159	0.758631839380895
9183	9183	ZW10	-0.134986	0.113048438883206	0.0499371937015671
116443	116443	GRIN3A	-0.371223	0.601813468330671	0.397149283157907
3185	3185	HNRNPF	0.185344212084263	9.70887767157628e-14	9.44235052761232e-15
4502	4502	MT2A	-1.11277	7.14083566087967e-297	1.42414601401871e-299
85007	85007	PHYKPL	0.681325877684223	1.27673352313675e-10	1.55996945606162e-11
4059	4059	BCAM	-0.556483	3.14883374406227e-21	2.02435580918128e-22
25764	25764	HYPK	-0.179611	0.0248893924296211	0.00904445014673291
5636	5636	PRPSAP2	-0.0859428	0.272353265838991	0.142200858430684
57507	57507	ZNF608	-0.0828073	0.98526298426462	0.95301221046664
2879	2879	GPX4	0.112311400888536	0.199046744275043	0.0971103808510958
646627	646627	LYPD8	0.880371169766541	0.903366281984668	0.829180876378231
51070	51070	NOSIP	-0.18445	0.0570256362508165	0.022903245624668
154791	154791	FMC1	-0.0239383	0.973320047550136	0.92815955027115
56102	56102	PCDHGB3	2.41935795168036	0.0110066195012406	0.00369943276291111
402569	402569	KPNA7	0.706186001721032	0.594312160299874	0.389851764936268
2671	2671	GFER	0.134022482294713	0.435083951340797	0.255670519974901
8945	8945	BTRC	0.127740306779933	0.272341334186365	0.142161281846812
114879	114879	OSBPL5	0.128691369170694	0.670361865140128	0.459163274239868
6773	6773	STAT2	0.257499183131363	2.39339575948032e-05	5.10042632226185e-06
23474	23474	ETHE1	0.155026161089134	0.512678955828227	0.316725408422272
79768	79768	KATNBL1	0.0413900484962995	0.813772591928793	0.634292010883963
90288	90288	EFCAB12	0.410203219548443	0.903366281984668	0.768295937378552
11007	11007	CCDC85B	-0.393829	2.09405958569277e-08	3.13593038612954e-09
114882	114882	OSBPL8	-0.569971	4.20543740126373e-42	1.29261449921527e-43
3163	3163	HMOX2	0.0771611260700092	0.399345942211924	0.228772979268541
55282	55282	LRRC36	-0.0813969	0.98526298426462	0.97896349662473
114822	114822	RHPN1	-0.384407	0.0155412645290744	0.00537387831795517
285268	285268	ZNF621	-0.0273314	0.848379655745184	0.675336615847814
730755	730755	KRTAP2-3	-1.88298	8.40174091331305e-08	1.33901513734582e-08
57698	57698	SHTN1	0.432081461002647	1.39700893206121e-32	5.79355534354338e-34
9718	9718	ECE2	0.880371169766541	0.903366281984668	0.829180876378231
2633	2633	GBP1	0.213596	0.000933385213567881	0.000254315715451831
7040	7040	TGFB1	-0.580299	4.21150147680111e-13	4.24164009600393e-14
7298	7298	TYMS	-0.437927	4.08547923649876e-12	4.41906599724526e-13
134429	134429	STARD4	0.00950786041968853	0.931468542066925	0.868525571603463
283008	283008	NUTM2E	0.455078299740075	0.0792169248553548	0.0332192512782104
57402	57402	S100A14	-0.143073	0.00160048652208724	0.000452976740325605
10736	10736	SIX2	-0.281682	0.893700130659337	0.740466647419793
114823	114823	LENG8	0.190344883969174	2.02900176188669e-08	3.03374324909031e-09
80309	80309	SPHKAP	0.880371169766541	0.903366281984668	0.829180876378231
100463488	100463488	MTRNR2L10	1.7162525628295	0.0011986353718051	0.000332071495837369
84993	84993	UBL7	-0.088252	0.495873249839079	0.303056275813783
80153	80153	EDC3	0.313457201778718	2.95446157235326e-08	4.48160348786106e-09
199704	199704	ZNF585A	-0.626837	1.53459404205085e-05	3.19016968854305e-06
100129307	100129307	LOC100129307	1.7737229746174	0.754252356731151	0.56188821524297
22977	22977	AKR7A3	-0.466088	0.569849076927119	0.368381876261599
340485	340485	ACER2	0.686727864335416	0.00600548972583474	0.00189344833859466
9122	9122	SLC16A4	-0.2379	0.731420777272155	0.525680831296211
84270	84270	CARD19	0.126524751190519	0.719597657707548	0.508883352818458
11264	11264	PXMP4	0.0817651153405449	0.654811260363145	0.444786156440944
84314	84314	TMEM107	-0.0765797	0.857189221562057	0.686284355062208
138240	138240	C9orf57	-0.657846	0.899705943739228	0.755470714250956
1236	1236	CCR7	-0.139988	0.904474264685139	0.830463143190783
728888	728888	NPIPB11	0.114693784637228	0.275676534718496	0.144274169565839
100529215	100529215	ZNF559-ZNF177	1.18076493768777	0.312615363029577	0.168054983378475
79228	79228	THOC6	0.449108089973401	1.74628853265623e-07	2.87736068056742e-08
9513	9513	FXR2	-0.406807	1.22742834598254e-17	9.53978506820077e-19
345062	345062	PRSS48	-0.0748827	0.98526298426462	0.967574053555502
57282	57282	SLC4A10	-0.345322	0.564730608136547	0.362695649254285
10140	10140	TOB1	0.090823643024575	0.395171288810883	0.225633969844042
54658	54658	UGT1A1	1.50850992417061	0.5738958719135	0.371982014584947
220441	220441	RNF152	-0.239644	0.765375826855139	0.574301242206179
81569	81569	ACTL8	-0.66264	0.764519282243636	0.573613687187843
55166	55166	CENPQ	-0.335584	0.00176337516140115	0.000502595020486168
27232	27232	GNMT	-3.50666	0.576641643880806	0.374844128196099
6277	6277	S100A6	0.0309773963469946	0.746226834246675	0.544349889177126
120793	120793	OR56A4	-0.0834763	0.932112111818513	0.869440535783363
2217	2217	FCGRT	0.0782571223689465	0.793965054850139	0.610097502260489
56270	56270	WDR45B	0.256837511957666	2.41022711199808e-19	1.72340852271566e-20
83538	83538	ODAD4	0.961410100451011	0.094883531167006	0.0407518310185839
63877	63877	FAM204A	-0.107827	0.154203105425412	0.071936725565949
81793	81793	TLR10	-1.08168	0.755393637796465	0.563254993687137
50512	50512	PODXL2	0.214354206100729	0.350587253507567	0.19369904626864
79084	79084	WDR77	0.0546679240228205	0.400132064077115	0.229381197925015
5929	5929	RBBP5	-0.616604	6.57717800942347e-17	5.33566235748044e-18
374977	374977	MROH7	0.333032550824177	0.903366281984668	0.789713172460038
57380	57380	MRS2	0.0379241433886597	0.800441393723554	0.617186891160026
441519	441519	CT45A3	-1.04318	0.903366281984668	0.79821934725638
100652748	100652748	TIMM23B	-0.422953	1.10812912801783e-05	2.26461865439589e-06
130340	130340	AP1S3	-2.28454	7.66724676417885e-90	1.0074280121868e-91
9975	9975	NR1D2	-0.198917	0.000439560995303639	0.000113113214828547
26290	26290	GALNT8	-1.04318	0.903366281984668	0.79821934725638
1910	1910	EDNRB	-1.04318	0.903366281984668	0.79821934725638
4857	4857	NOVA1	-0.132487	0.864077879236455	0.696347087581214
57348	57348	TTYH1	-0.0813969	0.98526298426462	0.978841538340958
3087	3087	HHEX	-0.312324	0.0473968128339023	0.0186078641657267
84056	84056	KATNAL1	-0.778339	1.09392703361769e-08	1.59071158865453e-09
3008	3008	H1-4	-1.2919	0.599695160856592	0.395211281739643
2792	2792	GNGT1	1.7157184853626	0.489736693319246	0.298109482903478
84970	84970	C1orf94	-1.04318	0.903366281984668	0.79821934725638
112817	112817	HOGA1	-0.531889	0.494465449555213	0.301936764218237
7102	7102	TSPAN7	-0.150113	0.809415064043554	0.628999628252412
6456	6456	SH3GL2	-0.0122095	0.958942112743141	0.906912310341502
101928917	101928917	HSFX3	-1.04318	0.903366281984668	0.798219347256381
138428	138428	PTRH1	0.131563230399488	0.593099753733458	0.388743351021684
138199	138199	CARNMT1	-0.125479	0.216526493898125	0.107196363708363
11232	11232	POLG2	0.117681377621857	0.6002732571827	0.395769087912573
26191	26191	PTPN22	-0.0747437	0.98526298426462	0.972875144751417
720	720	C4A	-1.67773	0.480893856848674	0.290788251004637
79650	79650	USB1	-0.00422315	0.972828366579563	0.927062977677826
122786	122786	FRMD6	-0.404704	3.20354237773434e-18	2.41468322113364e-19
8638	8638	OASL	-0.805937	4.05412779567961e-18	3.07246193806784e-19
388962	388962	BOLA3	-0.259956	0.00940867597957579	0.0031132297747998
9698	9698	PUM1	-0.0868521	0.0782299957298086	0.0327594990330305
84081	84081	NSRP1	-0.105794	0.163714087946763	0.0771995279800577
9348	9348	NDST3	-0.998185	0.870208648968104	0.706927379487784
81850	81850	KRTAP1-3	-1.04318	0.903366281984668	0.79821934725638
728047	728047	GOLGA8O	0.830062513632935	0.135216530000614	0.0616041053797965
55140	55140	ELP3	0.027297967304499	0.868033804241966	0.703719153512239
3590	3590	IL11RA	0.367672120146906	0.422485977739854	0.245981419623306
11066	11066	SNRNP35	0.0708647384408357	0.699437945887422	0.488022898071966
100631383	100631383	FAM47E-STBD1	-1.40697	0.376217123956047	0.212052460352748
344167	344167	FOXI3	0.20746369770175	0.808250193566645	0.627095571932544
257194	257194	NEGR1	0.077486679901518	0.915211034883546	0.844930987018049
85480	85480	TSLP	0.116920133624806	0.742870872509098	0.536542060840246
865	865	CBFB	-2.93404	0	0
79776	79776	ZFHX4	-0.427024	0.000989416608546349	0.000270568995133921
30850	30850	CDR2L	-0.658256	0.00366657031524226	0.00110698248548521
3155	3155	HMGCL	0.547602695378342	2.3859069540174e-05	5.0788692727177e-06
5980	5980	REV3L	0.0788434369019046	0.306514607562421	0.16411692502521
54436	54436	SH3TC1	0.279955461907621	0.116425629905949	0.0516157268201056
84914	84914	ZNF587	-0.0870162	0.456548150435707	0.27164166694516
479	479	ATP12A	-0.0835125	0.98526298426462	0.962485170456335
2395	2395	FXN	0.104839112811428	0.593935473952292	0.389465313427538
101929805	101929805	LOC101929805	0.58696877565507	0.835320594607018	0.659711196960869
147686	147686	ZNF418	0.505046808344143	0.00703049545574826	0.00225744557278074
84752	84752	B3GNT9	0.268944352911206	0.227668795381974	0.113700851940528
4983	4983	OPHN1	0.287914816518638	3.92323008254533e-06	7.53670725031438e-07
266655	266655	BRD3OS	0.033722241141483	0.861422651406268	0.691287185703756
8535	8535	CBX4	0.243338439688535	0.000508000902446655	0.000132483107242951
107987372	107987372	LOC107987372	-0.667125	0.754252356731151	0.560971204207551
29945	29945	ANAPC4	-0.497827	3.68665977296984e-08	5.64200806410037e-09
79810	79810	PTCD2	-0.368742	6.16541633405354e-05	1.39605712599079e-05
114108587	114108587	ATF7-NPFF	0.483436427260527	0.955967473404669	0.902247574324327
55196	55196	RESF1	0.422885396687286	1.4368955385139e-15	1.25247933495522e-16
7409	7409	VAV1	0.186388402880916	0.21840116362583	0.108342247816966
10194	10194	TSHZ1	-0.194824	0.632425259147665	0.424683503444537
54793	54793	KCTD9	-0.0771285	0.363717700242177	0.203172434268316
5877	5877	RABIF	0.328017415767108	0.00443326945564796	0.00136108237510919
83876	83876	MRO	0.500708790738642	0.877449856329619	0.716350239149476
3105	3105	HLA-A	0.135119293248593	1.8301463211938e-05	3.84214786693606e-06
392617	392617	ELFN1	-0.0911242	0.982527463349333	0.942933589151715
638	638	BIK	0.638066193914961	8.2789881009308e-10	1.08052255540656e-10
642273	642273	FAM110C	-1.17543	9.54542429537728e-19	7.01013093489697e-20
152137	152137	CCDC50	0.115228975513311	0.0585106785475652	0.02357266344293
253461	253461	ZBTB38	0.597685767611352	2.40964759436162e-16	2.01557805581867e-17
90416	90416	CCDC32	0.685876943103805	7.29493598405225e-09	1.03981079547436e-09
3579	3579	CXCR2	0.0926081116448168	0.826291073719101	0.648411660265963
729873	729873	TBC1D3	0.550784722231352	0.00309217711984448	0.000921413641999645
4637	4637	MYL6	0.36560654834629	7.3020371367753e-40	2.38575474259963e-41
140710	140710	SOGA1	-0.173422	0.00203728833806633	0.000586999080043512
2191	2191	FAP	0.903230297299163	0.809830192459244	0.629889039887939
283129	283129	MAJIN	1.77267166694097	0.778254580721063	0.591405918186378
573	573	BAG1	-0.181604	0.306201692347553	0.163931419876591
91603	91603	ZNF830	0.0290005389654681	0.900249360849128	0.756615018902294
143098	143098	MPP7	0.598637535859647	1.13729970043712e-06	2.04871385502252e-07
26118	26118	WSB1	0.357807936311605	3.20131561424429e-15	2.85241577782559e-16
1718	1718	DHCR24	-0.764837	1.72219382718777e-173	8.99080540941529e-176
9617	9617	MTRF1	0.0921823187059427	0.777507261620013	0.588182087466139
474170	474170	LRRC37A2	0.0426971166420679	0.852302202752833	0.680341499584732
92703	92703	TMEM183A	-0.0427444	0.587081207966366	0.383455493354381
10178	10178	TENM1	-0.481626	0.415726672008191	0.240519814602299
9236	9236	CCPG1	-0.145032	0.0888238752904727	0.0377428526867776
123263	123263	MTFMT	0.174361627624752	0.211570771498322	0.104420252896931
54965	54965	PIGX	-0.306924	0.007322084614633	0.00235923338738732
56097	56097	PCDHGC5	0.141787394678419	0.960777657144663	0.909544845550704
84681	84681	HINT2	-0.0957554	0.715746091033782	0.505069537490404
219699	219699	UNC5B	0.211545339604625	0.00663722481377071	0.0021179318974022
165631	165631	PARP15	0.0193664893482567	0.911420081090383	0.840048318522594
51069	51069	MRPL2	-0.349931	3.59628061450208e-05	7.87266497731215e-06
1653	1653	DDX1	-0.11749	0.00392578923560468	0.00119353388128455
9407	9407	TMPRSS11D	-0.983336	0.864077879236455	0.696389844056934
2139	2139	EYA2	-0.0813645	0.827955509218143	0.650252012724174
84941	84941	HSH2D	0.274261110515676	0.823787117302989	0.645915203952901
55773	55773	TBC1D23	0.0279893756750668	0.744259123076543	0.538290096730873
9704	9704	DHX34	0.211239194943191	0.00743100870526354	0.00239868846228679
164395	164395	TTLL9	2.13876099798457	0.474671396481496	0.285699389916508
2966	2966	GTF2H2	-0.603545	3.22528902751977e-12	3.46961325456023e-13
4781	4781	NFIB	0.00574333882258676	0.973320047550136	0.928098020726597
56906	56906	THAP10	-0.295308	0.24230774630383	0.122674692535685
9801	9801	MRPL19	-0.350375	7.35551355824116e-15	6.70055874938322e-16
166	166	TLE5	-0.0508128	0.371817477820978	0.208983756011298
4985	4985	OPRD1	-0.0829617	0.98526298426462	0.965859888255576
11322	11322	TMC6	0.757482070806037	2.05136604170645e-24	1.13470094869145e-25
6909	6909	TBX2	-0.269069	0.527763760805977	0.331121608727166
55605	55605	KIF21A	0.16901463476615	0.0059382915884644	0.00186773342898558
10522	10522	DEAF1	0.0294445197913499	0.903366281984668	0.813469704253282
57533	57533	TBC1D14	0.0814978444515957	0.208756514046528	0.102627190534019
7260	7260	EIPR1	-0.234001	0.0167477471611984	0.00583734828905684
57190	57190	SELENON	-0.0172812	0.908889501143894	0.836063183771618
339324	339324	ZNF260	-0.216444	0.0992467253131309	0.0429809111324991
85460	85460	ZNF518B	0.305187203649307	2.99157780495883e-06	5.66048161241378e-07
9145	9145	SYNGR1	-0.815035	1.11159142549988e-06	2.00044726268983e-07
8854	8854	ALDH1A2	1.7737229746174	0.754252356731151	0.56188821524297
50943	50943	FOXP3	-0.0812337	0.98526298426462	0.952661216867662
55568	55568	GALNT10	0.162853596247329	0.0628256526220777	0.0255717505598661
8911	8911	CACNA1I	1.0457654921918	0.325186851180036	0.176308192483404
8076	8076	MFAP5	-1.8181	0.111622552410103	0.0492440882611674
84866	84866	TMEM25	0.238505905029493	0.119219473782055	0.0530991004473921
1911	1911	PHC1	-0.0323033	0.850410060368753	0.67781393126998
4225	4225	MEP1B	-0.0782499	0.98526298426462	0.954426742964327
8383	8383	OR1A1	-0.125154	0.767949900578467	0.577255861444249
6405	6405	SEMA3F	0.450132360684155	0.018104898024505	0.00636135260246274
4604	4604	MYBPC1	-2.51333	0.52671627458876	0.330031865623952
84933	84933	C8orf76	0.480090881933937	7.82188132422025e-09	1.1181326130411e-09
1263	1263	PLK3	-0.581297	5.36333989586067e-08	8.36527497835143e-09
102724631	102724631	POTEB3	2.36359725187888	0.568752582390513	0.366746664606928
3107	3107	HLA-C	-0.0310317	0.405780923313749	0.233293577860851
79038	79038	ZFYVE21	0.582224933370859	8.94571769423321e-11	1.07623574559317e-11
392	392	ARHGAP1	0.0968837410282276	0.0794361312430752	0.0333298126924986
2495	2495	FTH1	0.591988892623109	4.21665873795317e-244	1.21196784467213e-246
100133315	100133315	LOC100133315	-0.507179	0.238420322147384	0.120356950516212
55175	55175	KLHL11	-0.170618	0.107728155825831	0.0472416525665131
11339	11339	OIP5	-0.398419	0.00624845595942873	0.00197774919973472
3792	3792	KEL	0.81526620916468	0.895242445063777	0.748123706302035
22823	22823	MTF2	0.317746957768859	5.41450467434955e-08	8.45142945708831e-09
113179	113179	ADAT3	0.995028661070796	0.0518311880716797	0.0205676904801099
149499	149499	LRRC71	-0.891331	0.549069135243002	0.348965513864262
3587	3587	IL10RA	0.553281664464939	0.47774887132959	0.288084138741682
94097	94097	SFXN5	0.240546412601201	0.00680632198408167	0.00217787930684922
121793	121793	TEX29	0.00429694966884743	0.996820030280995	0.995416717239774
257	257	ALX3	0.366334984112261	0.210889102796549	0.103947743477206
150379	150379	PNPLA5	-0.581326	0.607855254360331	0.402443820739386
2800	2800	GOLGA1	0.640613533461336	2.54908053123104e-25	1.36814211994158e-26
283446	283446	MYO1H	0.472521228211703	0.432911813438379	0.25398779669232
55183	55183	RIF1	-0.367529	9.7380253338919e-26	5.10092481415149e-27
460	460	ASTN1	0.880371169766541	0.903366281984668	0.829180876378231
5868	5868	RAB5A	0.0287025708184152	0.7521419861749	0.553606149842952
57205	57205	ATP10D	-0.232871	0.0189663507385117	0.006697409165054
6924	6924	ELOA	-0.753433	4.94980558952266e-40	1.60851260945305e-41
6697	6697	SPR	0.406263741827237	0.000777312092020673	0.000208781796654309
23345	23345	SYNE1	0.175786296659444	0.748205554468252	0.546564233739077
23076	23076	RRP1B	-0.312409	5.05562159139792e-13	5.11849065389067e-14
100288966	100288966	LOC100288966	-0.0877705	0.98526298426462	0.969470263641733
23168	23168	RTF1	0.0343401696433589	0.725952453252522	0.517594560610301
55301	55301	OLAH	1.16352632091502	0.105550371709105	0.0461318523935091
2743	2743	GLRB	0.410106044435237	0.154117825188225	0.0718879015659764
29094	29094	LGALSL	0.380645522878433	0.00427221215508943	0.00130762570537639
8527	8527	DGKD	-0.171725	0.0148694367094948	0.00511725628663808
9143	9143	SYNGR3	0.945238813775823	0.11523524052245	0.0510271486804304
6875	6875	TAF4B	0.00728972003234157	0.981525145720328	0.941280772371048
57613	57613	FAM234B	-0.735291	1.18868672777469e-12	1.23135896366149e-13
80167	80167	ABHD18	0.534415773726454	6.82707219065532e-06	1.35836631104545e-06
10556	10556	RPP30	-0.156677	0.0740954079866107	0.0307890585509825
6497	6497	SKI	0.473087329351731	1.4595435820578e-11	1.64464055674158e-12
85414	85414	SLC45A3	-0.610961	5.05980553541121e-05	1.13257965292874e-05
1565	1565	CYP2D6	-0.157426	0.833905567247739	0.658104499164188
79905	79905	TMC7	0.445635599940573	0.00329778404420498	0.00098732342571693
3189	3189	HNRNPH3	-0.2685	4.78547614916652e-15	4.30322321484765e-16
135	135	ADORA2A	0.125002437247584	0.866697833830309	0.700677862901919
2047	2047	EPHB1	-0.56633	0.732335351914666	0.526570081169051
11341	11341	SCRG1	0.812322034033282	0.895242445063777	0.748351167273926
134359	134359	POC5	-0.268013	0.00351968845424129	0.00106015956197378
3714	3714	JAG2	-0.383536	5.40681299060306e-15	4.88414594411586e-16
3589	3589	IL11	-0.873778	0.00326160954308223	0.000975536547405929
5997	5997	RGS2	0.208459285960202	0.50493409653474	0.310222884039469
93166	93166	PRDM6	-1.01758	0.366232054800623	0.204942151736153
84696	84696	ABHD1	0.880371169766541	0.903366281984668	0.829180876378231
2622	2622	GAS8	0.173834249052328	0.169745194630524	0.0805015191569562
1384	1384	CRAT	-0.0277703	0.98526298426462	0.96199889872863
6627	6627	SNRPA1	-0.162334	3.49452402249586e-06	6.67214669945097e-07
27072	27072	VPS41	0.352085046259385	3.9860706595268e-14	3.80416292999184e-15
1174	1174	AP1S1	0.364728193392687	1.00375322894559e-06	1.79283703785741e-07
55068	55068	ENOX1	-0.141689	0.706194373945041	0.496051010557946
3106	3106	HLA-B	0.144948795873043	0.000100776899102221	2.36395365737788e-05
285556	285556	C4orf54	3.42212695302739	8.5609092360345e-08	1.36538668540461e-08
84172	84172	POLR1B	-0.198111	0.000870396546657532	0.000235877055699073
9625	9625	AATK	0.0492876863857254	0.968321626275687	0.919871465129912
10782	10782	ZNF274	0.150613849741322	0.105209741598223	0.04595829104188
11343	11343	MGLL	0.138229359113851	0.355883093562833	0.197293003124257
85301	85301	COL27A1	-0.502545	5.56316539257533e-22	3.43945115190896e-23
1615	1615	DARS1	-0.159394	0.00180924959817845	0.000516943617593103
326340	326340	ZAR1	-2.08246	0.201211497170503	0.0983868512677916
112268347	112268347	LOC112268347	-0.522133	0.709669033897346	0.499409692727666
55957	55957	LIN37	-0.0242601	0.951998968939316	0.896799945121355
151742	151742	PPM1L	-0.49142	0.0434546900787122	0.0168919656940184
10838	10838	ZNF275	-0.920307	2.29362355266179e-14	2.15935347373427e-15
150274	150274	HSCB	0.329721001084656	0.11680090146454	0.0518232061636427
9454	9454	HOMER3	0.082580347567958	0.39604393976864	0.226433615727648
78996	78996	CYREN	0.0888401302563029	0.34069966486157	0.187176974489293
6579	6579	SLCO1A2	0.431807146646328	0.000479385695996209	0.000124514304426983
7341	7341	SUMO1	-0.509979	1.21445599904126e-31	5.18608615263983e-33
4731	4731	NDUFV3	0.0216645901715091	0.903366281984668	0.79907040530955
3190	3190	HNRNPK	-0.177858	1.32417432435678e-17	1.03305481663217e-18
6100	6100	RP9	-0.15581	0.519203649672815	0.322249555802991
27071	27071	DAPP1	0.563735883961751	1.53749752120492e-15	1.34287529861223e-16
57599	57599	WDR48	0.0243474967506424	0.858704055955341	0.688289576061593
57580	57580	PREX1	-0.385975	0.0050054760525733	0.00154997114509235
22858	22858	CILK1	-0.208139	0.391970632574565	0.22336899902991
100133941	100133941	CD24	-0.640936	0.000764615359637815	0.000204967866819851
10249	10249	GLYAT	-0.0813969	0.98526298426462	0.978936578698676
6790	6790	AURKA	-0.16631	0.0033061173460486	0.000990594052300343
23413	23413	NCS1	-0.0246235	0.822391869202944	0.644290579837782
148398	148398	SAMD11	-0.0689914	0.98526298426462	0.97604772793589
3109	3109	HLA-DMB	-0.157458	0.904840360261499	0.830931904731426
51564	51564	HDAC7	0.112758493853863	0.167736515956378	0.0794111579237406
93663	93663	ARHGAP18	-1.94893	2.21448795678043e-64	4.28660855078333e-66
23762	23762	OSBP2	-0.0537519	0.72443434198112	0.515278777490593
55081	55081	IFT57	-0.244896	0.000155159022790133	3.73153445236711e-05
10101	10101	NUBP2	0.0486169110281377	0.766392472932139	0.57524390448379
7295	7295	TXN	-0.16402	6.69847105109221e-06	1.33160009339227e-06
9811	9811	CTIF	0.540474473724196	7.58756239598354e-05	1.74542544773925e-05
57088	57088	PLSCR4	-0.178219	0.840729983921354	0.666210946213449
130540	130540	FLACC1	0.435921932023622	0.765480163450299	0.574424432837851
619373	619373	MBOAT4	-1.07803	0.686447297597756	0.474569911396478
54919	54919	DNAAF5	0.0287587938986369	0.863329707161458	0.693479411653508
164684	164684	WBP2NL	-0.822488	0.696346539147123	0.484354602370165
100505993	100505993	TMEM210	-1.92966	0.751600392835262	0.551417002305865
81537	81537	SGPP1	-0.0283376	0.850646730679357	0.678052464993066
163081	163081	ZNF567	-0.145769	0.441031756170784	0.260122847741508
3897	3897	L1CAM	-0.0650471	0.722414298481215	0.511809003816056
29896	29896	TRA2A	-0.131848	0.00891763913947226	0.00293558134976058
22869	22869	ZNF510	0.066074400815668	0.695114667461051	0.482945075799935
9028	9028	RHBDL1	0.226021278182413	0.78855029665212	0.603485201807849
29888	29888	STRN4	0.223626174453298	1.54698107512239e-05	3.21773515508211e-06
441024	441024	MTHFD2L	-0.15381	0.412461806945867	0.238167176652693
441273	441273	SPDYE2	0.0030814467605495	0.98944003097769	0.985899683612038
7776	7776	ZNF236	-0.36509	0.000153900331853143	3.69945776592081e-05
2171	2171	FABP5	-0.597827	5.73439176031728e-33	2.35120825930419e-34
7054	7054	TH	-0.930724	0.640480937965003	0.432367445434051
4621	4621	MYH3	0.181966196065606	0.321082304272731	0.173517789140349
51022	51022	GLRX2	-0.412806	0.127663730789178	0.0574969373683488
63926	63926	ANKEF1	0.645855690007629	0.000253129333904188	6.2732956108939e-05
134728	134728	IRAK1BP1	0.468050130908225	0.00300533424668839	0.000893596861594523
9640	9640	ZNF592	0.163997419010662	0.000786182349159423	0.000211302646870511
51367	51367	POP5	-0.0669224	0.728562486454887	0.523088035793514
91012	91012	CERS5	-0.212658	0.0177823618207507	0.00623342293763526
8434	8434	RECK	0.173694802942742	0.731310590958571	0.525532968666908
85378	85378	TUBGCP6	0.265611483203913	0.0366725092679423	0.0139307349847017
54948	54948	MRPL16	-0.271341	0.000107090731958947	2.52210985931002e-05
8216	8216	LZTR1	0.000190237496915068	0.999204737599342	0.998641921271413
79695	79695	GALNT12	-0.412213	0.00516125550566549	0.00160456676325828
387032	387032	ZKSCAN4	-0.146273	0.63503540280425	0.427106753199996
49854	49854	ZBTB21	-0.110844	0.31860390232013	0.171935470515321
23150	23150	FRMD4B	0.136325022689105	0.467448595863751	0.280145606753868
56605	56605	ERO1B	-0.675775	3.88356616917969e-09	5.38523605346128e-10
112869	112869	SGF29	0.0220825780207106	0.921406463171835	0.853621598295795
22843	22843	PPM1E	0.492759927425212	0.00667446877975651	0.00213177396209375
2796	2796	GNRH1	0.4294289750312	0.384132940701304	0.217727523903112
6002	6002	RGS12	0.661039623700155	1.26092689918762e-10	1.53917695753721e-11
22873	22873	DZIP1	-0.296658	0.00267651186825405	0.000788132894101088
25789	25789	TMEM59L	-0.0856114	0.98526298426462	0.951430472723953
3097	3097	HIVEP2	-0.31242	5.91850374023254e-08	9.29019005681738e-09
6038	6038	RNASE4	-0.449716	0.275840538935475	0.144392360949095
7090	7090	TLE3	-0.35296	8.90975771255215e-09	1.28409635732876e-09
152992	152992	TRMT44	0.30960184192196	0.062208998296687	0.0252918171224361
3654	3654	IRAK1	-0.443067	1.68462098231619e-36	6.13649477955394e-38
164	164	AP1G1	-0.0541776	0.14076822800344	0.0645380378974007
1000	1000	CDH2	-0.49857	9.49426288935294e-12	1.05479434024135e-12
2300	2300	FOXL1	-0.302188	0.530586624741197	0.333365614116857
5463	5463	POU6F1	-0.193663	0.545322919337911	0.345858704792365
84823	84823	LMNB2	-0.293168	6.10636776624237e-20	4.20153061344574e-21
5874	5874	RAB27B	-1.00184	0.00230632887769285	0.000671281316935236
10128	10128	LRPPRC	-0.263021	1.13072648659663e-19	7.92596287824361e-21
144097	144097	SPINDOC	0.317505449065664	0.00038586268413486	9.83442845240477e-05
64421	64421	DCLRE1C	-0.16731	0.226701985820694	0.113111631357979
1874	1874	E2F4	0.164466900019423	0.000172968004834852	4.17708397410304e-05
392138	392138	OR2A25	-0.981274	0.864077879236455	0.696919637058357
4796	4796	TONSL	-0.296113	0.000262865056110007	6.52536906063789e-05
26060	26060	APPL1	0.406111655516604	2.96613861313723e-13	2.96474671327185e-14
4087	4087	SMAD2	0.166697336371652	0.00407367527424242	0.00124228866831213
2782	2782	GNB1	-0.300119	1.87157550143e-25	9.968269329531e-27
4036	4036	LRP2	0.972041257373663	0.312295831800521	0.167816876767044
51102	51102	MECR	-0.247215	0.0807412658314211	0.0339342544393555
8883	8883	NAE1	-0.183206	2.01721341253373e-05	4.25261907827677e-06
7432	7432	VIP	-1.94373	0.72443434198112	0.515918217750581
118813	118813	ZFYVE27	-0.0356414	0.781044202626541	0.594337784278441
341276	341276	OR10A2	0.725453548097688	0.661041739248206	0.450840702853055
8661	8661	EIF3A	0.0188516319411442	0.590503714551069	0.386522228453506
1977	1977	EIF4E	-0.0698677	0.286102299931112	0.150905201840718
339403	339403	RXFP4	-1.9816	0.544183215970464	0.344743004016953
56141	56141	PCDHA7	-0.663793	0.817036681722289	0.638321889010979
84632	84632	AFAP1L2	-0.265652	0.00143871417802211	0.000404068716821321
154796	154796	AMOT	1.19185143017619	0.0304075638494133	0.0112998778963807
55007	55007	FAM118A	0.300282865452693	2.72520417800308e-08	4.12745025082354e-09
345557	345557	PLCXD3	1.28526645669056	0.310460115992791	0.166666528716918
56674	56674	TMEM9B	0.29561455049008	1.2003327275917e-07	1.94117628459075e-08
55810	55810	FOXJ2	-1.15869	5.44123556765379e-29	2.53102991855318e-30
23172	23172	ABRAXAS2	0.167292350255659	0.0608901567037307	0.024630368408548
400954	400954	EML6	0.113075729573923	0.751600392835262	0.550624699586185
2170	2170	FABP3	-0.452439	0.817036681722289	0.638261211452734
57038	57038	RARS2	-0.00278934	0.98526298426462	0.967872975064158
727909	727909	GOLGA8Q	-0.816555	0.10116768514936	0.0439671151614037
10053	10053	AP1M2	-2.15853	5.04079056059128e-223	1.77409334605512e-225
65124	65124	SOWAHC	-0.519304	1.88804712146781e-14	1.76533734843952e-15
7627	7627	ZNF75A	0.696604401009408	1.31972187915121e-14	1.22311154918988e-15
345222	345222	MSANTD1	0.463848789025109	0.515390181600184	0.31876314375835
285761	285761	DCBLD1	-0.442502	0.000368088917471083	9.35120308286756e-05
79819	79819	DNAI4	0.098463619699085	0.903366281984668	0.771521465861067
57470	57470	LRRC47	-0.121457	0.141508739475393	0.0649107427673376
1785	1785	DNM2	0.144032852410094	0.00615569743099217	0.00194369540538661
91942	91942	NDUFAF2	-0.0750182	0.615672838151001	0.409244756096148
8905	8905	AP1S2	-0.64517	7.42525973555684e-10	9.66485884162402e-11
286343	286343	LURAP1L	1.14271500908287	6.63726455042376e-09	9.41784546426271e-10
9015	9015	TAF1A	-0.198114	0.0781230443621054	0.0327101296724958
84690	84690	SPATA22	-1.04318	0.903366281984668	0.79821934725638
1678	1678	TIMM8A	-0.286174	0.109190957720677	0.0479920135031106
347240	347240	KIF24	-0.397175	3.16159914225468e-05	6.86360771086612e-06
158724	158724	FAM47A	-1.04318	0.903366281984668	0.79821934725638
1486	1486	CTBS	0.202481166770212	0.187450390651375	0.0903540945742718
11100	11100	HNRNPUL1	-0.372201	2.90163659230706e-56	6.55285129069814e-58
672	672	BRCA1	-0.319505	1.28063668224065e-16	1.0546773239476e-17
3227	3227	HOXC11	0.313533189236516	0.564692500073596	0.36263805084501
8476	8476	CDC42BPA	0.0307190871797675	0.737639185060227	0.531465398292748
53836	53836	GPR87	-0.0373986	0.816934450091713	0.638002420725075
100861412	100861412	FSBP	-1.1313	0.754252356731151	0.560900713934806
3484	3484	IGFBP1	-1.04318	0.903366281984668	0.798219347256381
10063	10063	COX17	0.0638747722730756	0.527076799786275	0.330468288038505
5533	5533	PPP3CC	0.252624559515191	0.277984418137521	0.145710274546978
1363	1363	CPE	-0.101534	0.862632537952533	0.692717001675867
126859	126859	AXDND1	0.181519259695808	0.91580102689499	0.845849885253733
388591	388591	RNF207	0.29201294646633	0.0339937900152597	0.0127915393563991
6670	6670	SP3	0.0485304350429708	0.477129738274948	0.287542874884844
91526	91526	ANKRD44	0.239951261891168	0.559810117938941	0.358090646182787
168850	168850	ZNF800	0.18720315023387	0.00924498889110238	0.00305598406889283
6349	6349	CCL3L1	0.880371169766541	0.903366281984668	0.829180876378231
10157	10157	AASS	-0.0222404	0.903366281984668	0.782416846432092
57093	57093	TRIM49	-1.04318	0.903366281984668	0.79821934725638
4853	4853	NOTCH2	0.0914778482906797	0.00749816304646346	0.00242168499142584
54884	54884	RETSAT	0.0691011409337359	0.510494745062644	0.314956811858804
84266	84266	ALKBH7	0.16233077882863	0.502632564743515	0.308366611605609
84298	84298	LLPH	-0.109408	0.160926557655445	0.0756396355286882
8912	8912	CACNA1H	2.78181812767794	0.461931715496531	0.275728363262125
391211	391211	OR2G6	-0.463693	0.570396552531094	0.369011237556631
3082	3082	HGF	-1.92767	0.728192175429394	0.521518051288015
54980	54980	C2orf42	0.517305062470806	0.000405138528784363	0.000103661090013925
116441	116441	TM4SF18	0.880371169766541	0.903366281984668	0.829180876378231
5884	5884	RAD17	0.192484682893887	0.00417224051648724	0.00127433460636726
619189	619189	SERINC4	0.916090086965193	0.566113199050761	0.363915682097448
339123	339123	JMJD8	0.139484869926429	0.342635892600946	0.188441701608779
6348	6348	CCL3	-2.52415	0.489736693319246	0.298229915936759
51170	51170	HSD17B11	0.103564224838127	0.481490731923669	0.291224803062769
56623	56623	INPP5E	0.0727321062098103	0.442564404433836	0.261390250366277
26160	26160	IFT172	-0.192028	0.184363863979366	0.0885807373213857
203523	203523	ZNF449	-0.033686	0.903366281984668	0.801884124581117
2627	2627	GATA6	0.120939355110938	0.656148246219455	0.445886756948169
253635	253635	GPATCH11	-0.531759	4.24310322720933e-07	7.27261123293388e-08
163051	163051	ZNF709	0.702768113196513	0.128316613838743	0.0578659154852333
4849	4849	CNOT3	0.192904421601411	0.00136291307098217	0.000380781027515726
340554	340554	ZC3H12B	0.484180209047114	0.626967504114125	0.41947711653396
4209	4209	MEF2D	0.228634999858763	0.00098532277546805	0.000269276091676774
56893	56893	UBQLN4	0.0386755701755701	0.662182123894289	0.452006885016298
55689	55689	YEATS2	-0.112912	0.040407418889374	0.0155723100717496
83988	83988	NCALD	-1.83181	0.000244942910136381	6.05604391262814e-05
4253	4253	MIA2	0.523322735481928	3.16768881021516e-24	1.76705306107145e-25
23358	23358	USP24	-0.0050386	0.934801067319054	0.873935911011912
727	727	C5	-0.259337	0.789131752548394	0.604161639738482
9592	9592	IER2	-0.037269	0.775225952551967	0.585011841833708
57150	57150	SMIM8	-0.520943	0.0143859446291292	0.00494073825689533
7291	7291	TWIST1	-0.136126	0.735377908534842	0.529322459629889
23438	23438	HARS2	0.00589720838546001	0.96941833938319	0.921787308219202
123722	123722	FSD2	-0.0507589	0.903366281984668	0.823946482524173
222487	222487	ADGRG3	0.733398609208972	0.796023599281989	0.612174454890411
1285	1285	COL4A3	0.120567	0.969590149258171	0.922609820649586
91133	91133	L3MBTL4	0.0863256618954784	0.948568220231705	0.891981296253781
4756	4756	NEO1	-0.527283	8.01561075387611e-18	6.17344962449515e-19
7323	7323	UBE2D3	0.13140422905395	0.00013694146258578	3.26529238274986e-05
9719	9719	ADAMTSL2	0.880371169766541	0.903366281984668	0.829180876378231
11130	11130	ZWINT	-0.51718	1.3858143130555e-34	5.37320073281138e-36
132625	132625	ZFP42	-0.403429	0.903366281984668	0.792389888406658
152273	152273	FGD5	-0.0696588	0.98526298426462	0.969822467060707
29944	29944	PNMA3	0.816024689896174	0.895242445063777	0.747054962836525
7626	7626	ZNF75D	0.29985663683794	0.0357214629783303	0.0135296507772805
441925	441925	BECN2	-1.56379	0.701853955029315	0.490989819489867
100129842	100129842	ZNF737	1.62067612586881	0.292480453160026	0.154938466241682
8437	8437	RASAL1	-0.318099	0.588689229205601	0.384885625805117
7753	7753	ZNF202	0.267998998574075	0.00842538168852936	0.00276068642140574
10477	10477	UBE2E3	-0.882055	3.41632821745354e-22	2.09412422996184e-23
280636	280636	SELENOH	-0.253788	0.0583576639519924	0.0234895759055943
387707	387707	CC2D2B	-0.685827	0.411048658194387	0.237061849329376
10683	10683	DLL3	0.568525059871573	0.27356611857347	0.142912942985413
257169	257169	C9orf43	-0.0951496	0.895242445063777	0.74851553058629
22987	22987	SV2C	0.917340171454828	0.399345942211924	0.228813418789657
2138	2138	EYA1	0.107220565537684	0.898574517371194	0.753590257090091
57016	57016	AKR1B10	2.4479102149597	6.19440758119606e-05	1.40398820352778e-05
53827	53827	FXYD5	-0.179619	0.0722588952362875	0.0299369179407496
7385	7385	UQCRC2	-0.318367	1.32923180083142e-25	7.00170200109466e-27
55207	55207	ARL8B	0.0938415778910916	0.0481576981590421	0.0189602575107632
64784	64784	CRTC3	0.0763254440710339	0.390077912415951	0.221970074398588
1760	1760	DMPK	0.520504295418637	0.00404198160913249	0.00123170427378245
10223	10223	GPA33	-1.04318	0.903366281984668	0.79821934725638
5520	5520	PPP2R2A	-0.219243	0.000136094754854379	3.24350650500552e-05
259295	259295	TAS2R20	-0.0796522	0.925016166532031	0.859085237098222
54443	54443	ANLN	-0.395978	1.3338489836603e-46	3.73990975005644e-48
84071	84071	ARMC2	0.377954799822442	0.367570274040878	0.205885062577214
256979	256979	SUN3	0.329040054021131	0.811194438963703	0.631283236844876
117143	117143	TADA1	0.0394067006487283	0.877449856329619	0.716999796555377
253012	253012	HEPACAM2	0.880371169766541	0.903366281984668	0.829180876378231
56888	56888	KCMF1	0.111911336173461	0.0336602288769597	0.0126462790917953
1950	1950	EGF	0.46893609717976	0.5861902303197	0.382632853296435
7135	7135	TNNI1	0.377445542709547	0.59457837226268	0.390061269086451
55884	55884	WSB2	0.435553047681313	2.0792100075521e-26	1.05985071361026e-27
147699	147699	PPM1N	1.37950048394543	0.420709339831224	0.244286822793834
57587	57587	CFAP97	0.0876785552161542	0.154349178113693	0.0720320307996566
338322	338322	NLRP10	-3.74972	0.0937225653993344	0.0401762381474857
81931	81931	ZNF93	-0.51635	1.45799630302547e-05	3.01896231210694e-06
1828	1828	DSG1	0.145990490849444	0.903366281984668	0.773866747192608
64118	64118	DUS1L	-0.156629	0.000587823581023632	0.000155127773992569
107984264	107984264	LOC107984264	1.77805851936619	0.754252356731151	0.560391825420575
10159	10159	ATP6AP2	0.0394279580119015	0.579326050252339	0.376962920896832
5406	5406	PNLIP	-1.04318	0.903366281984668	0.798219347256381
388611	388611	CD164L2	1.7737229746174	0.754252356731151	0.56188821524297
5891	5891	MOK	-0.575858	4.97258750198728e-06	9.71591328549955e-07
389072	389072	PLEKHM3	-0.113348	0.44006813274952	0.259358980203972
8484	8484	GALR3	1.7233099137319	0.264419458243288	0.136909347601684
9112	9112	MTA1	0.00750586812884881	0.935594127157298	0.875006614464803
5241	5241	PGR	0.242216793687695	0.903366281984668	0.771765895959482
9031	9031	BAZ1B	-0.0800834	0.0200253058826313	0.00711350287435753
54498	54498	SMOX	-0.0553215	0.806286121515357	0.62472039999392
10595	10595	ERN2	0.340035445468504	0.915265762752348	0.845096103442322
10762	10762	NUP50	0.201500500497712	7.70584280202007e-16	6.60384580816009e-17
6733	6733	SRPK2	-0.232964	1.09999495895569e-05	2.24670486102987e-06
8480	8480	RAE1	-0.500428	1.79991143648013e-19	1.27539477667057e-20
23612	23612	PHLDA3	0.310438592390857	0.00734025321809495	0.00236594858243968
65998	65998	ZFTA	-0.269466	0.127974177166443	0.0576664493777929
51290	51290	ERGIC2	0.0164738016537202	0.891178198478629	0.736392965859247
1521	1521	CTSW	-1.04318	0.903366281984668	0.79821934725638
84950	84950	PRPF38A	0.0668364068711256	0.29908426828952	0.159275647337266
55739	55739	NAXD	0.193779938535406	0.00237629964577602	0.000692622767471905
2534	2534	FYN	0.266183264288039	0.00713152418131442	0.00229365011063743
353189	353189	SLCO4C1	0.69878238773193	0.0334026470631342	0.0125357892955146
124460	124460	SNX20	0.880371169766541	0.903366281984668	0.829180876378231
1604	1604	CD55	-0.185486	0.00141719374868111	0.000397525839171343
5190	5190	PEX6	0.188686842264802	0.302308017302111	0.161509937915746
27023	27023	FOXB1	-0.233294	0.857356032345796	0.686664903349912
79364	79364	ZXDC	0.193339813682415	0.00153399621083435	0.000432898625664245
8450	8450	CUL4B	-0.649542	1.6819017367964e-61	3.45298925316013e-63
643246	643246	MAP1LC3B2	-0.135737	0.903366281984668	0.819772529226982
147687	147687	ZNF417	0.11752702932005	0.569426971448717	0.367816154950332
5013	5013	OTX1	0.0550024886632233	0.927468578442045	0.862456556431355
79050	79050	NOC4L	-0.0666122	0.503049318632971	0.308740322668745
3034	3034	HAL	0.801769248164282	0.454128357316272	0.269818520134709
79803	79803	HPS6	0.496459206981517	3.42571206431731e-09	4.72220984933463e-10
340596	340596	LHFPL1	-0.658323	0.898512985076786	0.753311009837078
10450	10450	PPIE	-0.0378482	0.666826673955248	0.45592302504649
55778	55778	ZNF839	-0.192817	0.0221065299242813	0.00793464668035412
51282	51282	SCAND1	0.138310456900458	0.44249510287047	0.261323363192157
4992	4992	OR1F1	-0.302326	0.803550926913789	0.620668618348239
863	863	CBFA2T3	0.407564558210821	0.901858595442116	0.758866820249716
140803	140803	TRPM6	-1.13491	0.230176397454745	0.115250218716196
280	280	AMY2B	-0.468391	0.341845437118411	0.187926761888418
84085	84085	FBXO30	0.620542638051722	1.20879132175639e-31	5.15480578904796e-33
11093	11093	ADAMTS13	0.515301937080981	0.0057009339594083	0.00178873156668671
3909	3909	LAMA3	-0.488705	9.36020282039379e-17	7.67022720559018e-18
493869	493869	GPX8	0.134335118630015	0.174021487577666	0.0828357796628791
6557	6557	SLC12A1	0.880371169766541	0.903366281984668	0.829180876378231
54093	54093	SETD4	0.0535214011179162	0.90286725899991	0.762188325462814
91179	91179	SCARF2	0.14077190653352	0.903366281984668	0.793691841312309
54890	54890	ALKBH5	0.104291768400703	0.161409089781885	0.0759043097595831
54529	54529	ASNSD1	-1.19365	4.91372651526712e-33	2.00895552624424e-34
8976	8976	WASL	0.216507018558506	0.000282751544350451	7.06713004737958e-05
51557	51557	LGSN	-0.627312	0.461568614853512	0.275457478151081
23637	23637	RABGAP1	0.276121511122538	2.57045934072308e-12	2.74264754855425e-13
84152	84152	PPP1R1B	-1.66901	0.52099377370449	0.324433446861018
7408	7408	VASP	0.109412063381364	0.0274827462199296	0.0101158043483141
1027	1027	CDKN1B	0.451038132440286	2.9840413009952e-12	3.1996876456002e-13
6404	6404	SELPLG	0.247004	0.767790386780524	0.577058788468961
8573	8573	CASK	0.16538140895889	0.033227626482216	0.012460359930831
79937	79937	CNTNAP3	0.207680223049942	0.164079545326509	0.0774319256314314
5789	5789	PTPRD	1.17486938286199	0.015402397061186	0.00532109266610267
4300	4300	MLLT3	0.502104982774428	0.116885443613324	0.0518703203060269
55667	55667	DENND4C	0.13864926775727	0.0838394092836569	0.0353937252824072
9659	9659	PDE4DIP	-0.0180141	0.899705943739228	0.755455809484152
2289	2289	FKBP5	-0.870058	1.17033491274665e-48	3.11668260433469e-50
445815	445815	PALM2AKAP2	0.173932125895789	0.000585052869911782	0.00015429362406871
23177	23177	CEP68	0.0873655562800783	0.56795168112664	0.365697184639086
27229	27229	TUBGCP4	0.0101416270396335	0.950862495507992	0.894863789179389
25948	25948	KBTBD2	-1.01744	1.93476471896193e-38	6.57102752392631e-40
4653	4653	MYOC	0.880371169766541	0.903366281984668	0.829180876378231
91445	91445	RNF185	0.712690459820048	2.12929909202342e-28	1.0104428469304e-29
7767	7767	ZNF224	-0.0626507	0.743227079090559	0.536930121191889
3784	3784	KCNQ1	-0.296775	0.751643330361269	0.552076959268705
24149	24149	ZNF318	-0.589413	7.96772032664634e-16	6.83294645562937e-17
51554	51554	ACKR4	0.223051450829246	0.862241899821833	0.692352731502879
170680	170680	PSORS1C2	1.81735721754325	0.599535279662991	0.395036355962833
1577	1577	CYP3A5	0.556617207073034	0.458409739868069	0.273007630741466
91975	91975	ZNF300	-0.176653	0.0274826632892874	0.010114161747829
9378	9378	NRXN1	1.39688417530712	0.744291911066027	0.542027593681056
22984	22984	PDCD11	-0.322242	5.49007989529133e-18	4.20579794887992e-19
963	963	CD53	2.08669552469238	0.305821390679914	0.163691939814302
342850	342850	ANKRD62	0.697096766552274	0.903366281984668	0.780507230803678
9248	9248	GPR50	-1.55918	2.43364517713292e-10	3.04205647141615e-11
8100	8100	IFT88	-0.0716428	0.771999696434033	0.58143306290254
2952	2952	GSTT1	0.161977945532164	0.566483463443037	0.364220157367382
57623	57623	ZFAT	0.0711140983246041	0.72443434198112	0.51516804451645
23580	23580	CDC42EP4	0.176926419918393	0.189943225577555	0.0917182445421416
3217	3217	HOXB7	0.268762210587904	0.0681417627820653	0.0280193428614663
29078	29078	NDUFAF4	-0.0329109	0.882500966030414	0.723994516125139
55775	55775	TDP1	0.147545804892376	0.00913766222854606	0.00301873027165482
23169	23169	SLC35D1	0.0436602628839141	0.825597520052133	0.647770555385812
9365	9365	KL	-0.96746	0.866768570875979	0.701995744563282
114804	114804	RNF157	-0.106172	0.882253133338967	0.723584192300882
2041	2041	EPHA1	0.38653490987505	0.000119600661491407	2.83076413138097e-05
6890	6890	TAP1	0.0990037474126608	0.262798922930327	0.135715727210148
23387	23387	SIK3	0.186402391362143	0.0161107727790557	0.00559548836372529
83452	83452	RAB33B	-0.0926508	0.794530034857614	0.610624854335081
83719	83719	YPEL3	0.540266873996754	0.00258093885997976	0.000756659574271401
27304	27304	MOCS3	0.0799731107114558	0.546920356353144	0.347311108510038
3775	3775	KCNK1	-0.429415	1.47476490852181e-07	2.41699504599363e-08
3182	3182	HNRNPAB	-0.0439966	0.27491151703315	0.143744794863532
4090	4090	SMAD5	-1.09106	7.77114538119606e-71	1.34928380621424e-72
23743	23743	BHMT2	0.694466614834873	0.705517367605179	0.494855229622524
256471	256471	MFSD8	-1.03359	1.11085302764608e-15	9.61114626805475e-17
5911	5911	RAP2A	-0.309395	0.000607504809876144	0.000160713672720636
196074	196074	METTL15	-0.355987	0.000879766780046314	0.00023857120038445
22801	22801	ITGA11	-0.394863	0.874186251551409	0.712506919598008
23632	23632	CA14	-0.15912	0.900434459684493	0.756958316648658
9473	9473	THEMIS2	0.325338931343494	0.918825457542412	0.849784196918772
5527	5527	PPP2R5C	-0.174117	0.000431248971688716	0.000110746597727194
6217	6217	RPS16	-0.0529117	0.452188447891442	0.268241539976898
8510	8510	MMP23B	1.39742165200701	0.744291911066027	0.541955598202903
10061	10061	ABCF2	-0.152989	0.0255022764081355	0.00930156937504612
9516	9516	LITAF	0.0724929203638598	0.0978209390333021	0.0422181673401701
158747	158747	MOSPD2	-0.0805865	0.31375428889263	0.168741782512626
51259	51259	TMEM216	0.616920270204425	6.00405000082381e-08	9.43855818993889e-09
8291	8291	DYSF	0.36406953273893	0.113856993511852	0.0503700988424674
79073	79073	TMEM109	-0.630419	1.82521218376917e-16	1.51815513642931e-17
285423	285423	IQCM	-0.100881	0.98526298426462	0.958341
29100	29100	TMEM208	0.167008014570221	0.0939792004358842	0.0402972756444342
9128	9128	PRPF4	-0.131236	0.0118192876273715	0.00399476392004425
6340	6340	SCNN1G	-1.08768	0.682358411768669	0.470062012424404
51027	51027	BOLA1	0.239533845340195	0.51603551974586	0.319224610268328
147991	147991	DPY19L3	-0.0582234	0.685544337334361	0.473634715470262
5457	5457	POU4F1	0.733987694126962	0.097823789987548	0.0422269633105564
64834	64834	ELOVL1	0.161466500250101	0.00509872955434556	0.00158273561717484
84720	84720	PIGO	0.522596132354446	1.67182023448397e-15	1.4641175563612e-16
23200	23200	ATP11B	-0.00813218	0.903366281984668	0.822333597226061
1956	1956	EGFR	-0.0917015	1.57410523731472e-05	3.27877035294731e-06
388533	388533	KRTDAP	-0.0682047	0.98526298426462	0.976301193902322
84133	84133	ZNRF3	0.0563498842414447	0.755393637796465	0.563035220254058
124446	124446	TMEM219	0.0995595043452204	0.284887579514449	0.150065542926238
23590	23590	PDSS1	-0.506899	0.00527085239827969	0.00164203995115342
221711	221711	SYCP2L	-0.0690052	0.734060878114729	0.528112193223672
493860	493860	CCDC73	0.506496817845065	0.835404785559141	0.659826691550553
7367	7367	UGT2B17	-0.0830793	0.98526298426462	0.962677140696511
81577	81577	GFOD2	0.181884720921824	0.0585106785475652	0.0235751906935256
90423	90423	ATP6V1E2	0.722468899694122	0.00291581913508509	0.000865270354551588
411	411	ARSB	-0.356478	0.0241306366610055	0.00873334280844699
57691	57691	KIAA1586	-0.202333	0.15164080580797	0.0705101283223706
9748	9748	SLK	0.0134335151189193	0.866697833830309	0.700643435070806
105377310	105377310	LOC105377310	0.0535142390775698	0.98526298426462	0.956469974588112
7554	7554	ZNF8	-0.162405	0.2359082816136	0.118715224540302
25915	25915	NDUFAF3	-0.0426093	0.88948649488544	0.733575874370912
2972	2972	BRF1	0.141460416567898	0.182799266567529	0.087678883313156
9789	9789	SPCS2	-0.234254	1.43304088390159e-05	2.9647672439705e-06
10551	10551	AGR2	-1.78961	0.0071035924800507	0.00228258327110029
10534	10534	ZNRD2	-0.124681	0.258485154561141	0.132874283933196
92960	92960	PEX11G	0.574624396406131	0.118114604694446	0.0525446481700304
51209	51209	RAB9B	-0.922208	0.160843539794876	0.0755911802461606
4224	4224	MEP1A	-1.92462	0.751643330361269	0.553106850034146
27013	27013	CNPPD1	0.058853440827691	0.60470796326807	0.399763731708455
89886	89886	SLAMF9	0.334300668446291	0.911919727461593	0.840669312340825
7123	7123	CLEC3B	0.811373051679432	0.90286725899991	0.762893176084802
388886	388886	LRRC75B	0.27445603262918	0.752716610365619	0.554292391002468
79862	79862	ZNF669	0.227331392708957	0.218140399428524	0.108174503564567
2318	2318	FLNC	-1.06451	9.56938251325682e-30	4.30532401904504e-31
4037	4037	LRP3	-0.485421	0.0418121858694492	0.0161774506097423
687	687	KLF9	-0.5995	0.108509317519344	0.0476287671866055
11149	11149	BVES	0.152768822756445	0.659247248235471	0.449114121363606
135886	135886	TMEM270	0.510762541968985	0.903366281984668	0.807718078752741
4249	4249	MGAT5	0.0439385333312987	0.73682891362337	0.530665497505146
80224	80224	NUBPL	-0.159084	0.105714953926906	0.0462259584860978
1019	1019	CDK4	-0.0841272	0.0295839414530711	0.0109568868098716
406	406	ARNTL	-0.758945	2.79979841825971e-10	3.51124414490806e-11
89876	89876	CFAP91	0.812322034033282	0.895242445063777	0.748351167273926
415	415	ARSL	-1.04318	0.903366281984668	0.79821934725638
29104	29104	N6AMT1	-0.96489	0.000816537039938608	0.000220035849453189
54862	54862	CC2D1A	0.195551199272881	0.0210470717189537	0.00751812377410585
2491	2491	CENPI	-0.366323	0.000218904649772207	5.36604018886704e-05
119	119	ADD2	-0.266926	1.14343587112554e-07	1.84379704934545e-08
5351	5351	PLOD1	-0.356852	1.32237917156771e-09	1.75381235741119e-10
997	997	CDC34	0.524956206514103	6.1517107874389e-09	8.70000862770717e-10
10660	10660	LBX1	-1.0714	0.762056038134021	0.570764492286333
100507203	100507203	SMLR1	-0.981277	0.864077879236455	0.697080007637146
6695	6695	SPOCK1	-0.0848425	0.529784396546685	0.332606897949271
119467	119467	CLRN3	-1.04318	0.903366281984668	0.79821934725638
2206	2206	MS4A2	-0.0813969	0.98526298426462	0.9789208134582
89797	89797	NAV2	-0.506627	2.53120500424799e-10	3.16549100718953e-11
342132	342132	ZNF774	-0.140465	0.751600392835262	0.550695021443007
10382	10382	TUBB4A	-1.31156	0.569998964372653	0.368653717806949
284274	284274	SMIM21	-1.04318	0.903366281984668	0.798219347256381
55715	55715	DOK4	0.550572531182226	0.000706349312544232	0.000188405554522218
2074	2074	ERCC6	-0.177666	0.00636855883434219	0.00201875246015868
9635	9635	CLCA2	0.546136688663049	0.271814366594501	0.141758124033081
51513	51513	ETV7	0.749131441323196	0.417588472722891	0.242009274431145
51705	51705	EMCN	-1.04318	0.903366281984668	0.79821934725638
9049	9049	AIP	0.0806771987820484	0.22343265409683	0.111258498581193
10198	10198	MPHOSPH9	0.0114323071790659	0.903366281984668	0.809437140862999
1943	1943	EFNA2	0.760141393033264	0.301942310090896	0.16126142265237
4942	4942	OAT	-0.777856	5.0650364197532e-109	5.22903806825765e-111
9390	9390	SLC22A13	-0.447288	0.754252356731151	0.561786820701497
339453	339453	TMEM240	-0.5019	0.90286725899991	0.762172122033855
27286	27286	SRPX2	-0.358569	0.0706946336247572	0.0292043852540444
6147	6147	RPL23A	-0.074845	0.180027713743278	0.0861699990699876
4146	4146	MATN1	-0.0771388	0.98526298426462	0.951733685841628
284217	284217	LAMA1	-0.334818	0.167428586753897	0.0791573445117556
5284	5284	PIGR	-0.62519	0.641805724760235	0.433655569187773
9080	9080	CLDN9	-0.665339	0.5689800814041	0.366926737151377
92675	92675	DTD1	-0.0813861	0.563890409255695	0.361858345686139
51205	51205	ACP6	0.130744433092075	0.545994314547507	0.346498855530824
8714	8714	ABCC3	-0.0609672	0.703534726436934	0.492862226527235
4116	4116	MAGOH	-0.128488	0.0845353314474999	0.0357172684430046
5909	5909	RAP1GAP	0.498621373275936	0.00266729582043853	0.000785106195856437
222611	222611	ADGRF2	1.23229918979562	0.519510530237206	0.322849948010181
6424	6424	SFRP4	0.880371169766541	0.903366281984668	0.829180876378231
55355	55355	HJURP	-0.434475	3.01649398834018e-11	3.47512564118965e-12
4174	4174	MCM5	-0.495273	5.5278762211722e-35	2.12710394245012e-36
338657	338657	CENATAC	0.277132415358255	0.0161280833683959	0.00560244660415534
80760	80760	ITIH5	2.40082323142052	0.34820858385444	0.192017180714195
3964	3964	LGALS8	0.155749577156291	0.039388890328537	0.0151058520042219
7391	7391	USF1	0.17297665844752	0.0762088361026842	0.0318147751374239
114790	114790	STK11IP	0.31738863370951	0.00809122382250081	0.00264075371588424
2244	2244	FGB	-2.51171	0.527076799786275	0.330566937078535
10910	10910	SUGT1	-0.49747	4.48926496092517e-18	3.41803491276447e-19
84262	84262	PSMG3	0.068461489493872	0.691162221280313	0.479126884742535
80221	80221	ACSF2	-0.328654	0.00538163193655707	0.00167876106514609
89884	89884	LHX4	0.326760728029356	0.121455224947516	0.0542658639385984
51696	51696	HECA	0.369919685407017	1.91503430124074e-06	3.54631821270354e-07
221079	221079	ARL5B	-0.313862	1.10540422207648e-06	1.98866421228798e-07
51283	51283	BFAR	0.0723685654951496	0.307458849198732	0.164766778876092
84254	84254	CAMKK1	0.191034212395646	0.603274803619928	0.398597336225649
55565	55565	ZNF821	-0.369909	0.362340370097605	0.201933836540914
105375355	105375355	UPK3B	-0.96932	0.000288656446407234	7.21979755678347e-05
729330	729330	OC90	-1.04318	0.903366281984668	0.798219347256381
23430	23430	TPSD1	-1.04318	0.903366281984668	0.798219347256381
137868	137868	SGCZ	0.411688557891403	0.903366281984668	0.765702343462089
138311	138311	DIPK1B	-0.261941	0.424671160725427	0.247583685268068
3782	3782	KCNN3	-0.257157	0.903366281984668	0.810588108668012
23126	23126	POGZ	0.147753995641639	0.00107800678708587	0.000296312752480312
10400	10400	PEMT	-0.0409675	0.817036681722289	0.638205954452662
56924	56924	PAK6	0.320778598228406	0.751643330361269	0.552655366863968
345651	345651	ACTBL2	0.112905176314809	0.903366281984668	0.765924252053834
400673	400673	VMAC	0.676724538573409	0.0629971592618623	0.0256526442747447
84318	84318	CCDC77	-0.243215	0.164914926244214	0.0778915407155333
57415	57415	C3orf14	0.11954987463135	0.524790065006254	0.328332404584509
203	203	AK1	-0.199469	0.124863368096715	0.0560376366323301
112616	112616	CMTM7	-0.919731	0.352933869873005	0.195430298662668
8111	8111	GPR68	0.137108063413573	0.90286725899991	0.762337698203523
6945	6945	MLX	0.137180985927528	0.0160703493229933	0.00557579283467301
140766	140766	ADAMTS14	-1.07938	0.335096440619907	0.183174784733512
84901	84901	NFATC2IP	-0.248684	5.77140760154221e-09	8.12492858030344e-10
10969	10969	EBNA1BP2	-0.581911	3.01961653204227e-56	6.83700129850021e-58
5991	5991	RFX3	0.0779626920888921	0.873797134440428	0.711882238399995
2779	2779	GNAT1	0.880371169766541	0.903366281984668	0.829180876378231
10963	10963	STIP1	-0.0210938	0.708168223871322	0.497935974867758
6712	6712	SPTBN2	-0.181124	0.00817333512784239	0.00266947031861957
55130	55130	ODAD2	-0.351709	0.635559968228066	0.42769693819653
127943	127943	FCRLB	-0.172564	0.901680307704159	0.758663909767038
83861	83861	RSPH3	0.510078305135783	0.00058633608546645	0.000154700827805496
4660	4660	PPP1R12B	0.0765672792121836	0.493254443305539	0.300848175826548
8504	8504	PEX3	-0.26807	0.00699372798101532	0.00224399883013572
4650	4650	MYO9B	0.562231782904915	4.86281028090793e-24	2.73832582688387e-25
2729	2729	GCLC	0.331491365156921	1.59571493447286e-15	1.39559535857522e-16
54881	54881	TEX10	-0.42998	6.84885118940413e-06	1.36470832299424e-06
6259	6259	RYK	0.204177466039991	1.95663086892068e-06	3.62564342733483e-07
130355	130355	C2orf76	0.109959379323997	0.829889885706986	0.652842166659807
84629	84629	TNRC18	0.38373431308949	1.37714325058011e-07	2.24569347525382e-08
414332	414332	LCN10	0.880371169766541	0.903366281984668	0.829180876378231
733	733	C8G	1.34447489921761	0.791248608730535	0.607174700810234
10094	10094	ARPC3	-0.00418894	0.948222329652071	0.89126669464716
79740	79740	ZBBX	1.81735282043348	0.598809901749033	0.394273414029529
27347	27347	STK39	-0.144082	0.0695215907988018	0.028646487752729
51693	51693	TRAPPC2L	0.226077568739368	0.123869944841043	0.0555264030076987
5255	5255	PHKA1	-0.0758625	0.532302577842699	0.33472419649112
51637	51637	RTRAF	-0.242615	6.52541666366099e-10	8.45532931137208e-11
8339	8339	H2BC8	-0.351992	0.873454716197529	0.711438146994432
89780	89780	WNT3A	-0.673359	0.718373789524884	0.507387306409498
25854	25854	FAM149A	0.031169031437517	0.98526298426462	0.959743671225817
56886	56886	UGGT1	-0.206304	1.39268105605735e-06	2.53244443558059e-07
50640	50640	PNPLA8	0.395529813971066	5.04335895652235e-10	6.46690678024275e-11
160287	160287	LDHAL6A	1.33239583831566	0.535634233965395	0.337159254146097
6234	6234	RPS28	0.0646618537653433	0.225188653274733	0.112264099259852
102288414	102288414	C11orf98	-0.109343	0.256077434936153	0.13123818330814
55714	55714	TENM3	-0.714868	1.00128715041972e-09	1.31739035569652e-10
84225	84225	ZMYND15	0.613015016004409	0.624287725300799	0.41667273221712
440068	440068	CARD17	2.24788549201336	0.263711508291255	0.136434508630272
83756	83756	TAS1R3	-0.214777	0.903366281984668	0.822488131772273
25871	25871	NEPRO	-0.0755961	0.225315046854387	0.112353543718274
9862	9862	MED24	0.0306328364513188	0.758397355732011	0.566840632727433
11184	11184	MAP4K1	-0.343444	0.754252356731151	0.556539922863319
9551	9551	ATP5MF	0.0581237913436143	0.586251230449141	0.382707059107725
390205	390205	LRRC10B	0.880371169766541	0.903366281984668	0.829180876378231
26164	26164	MTG2	0.171804615088838	0.00139871862706453	0.000391769207193402
8343	8343	H2BC7	0.514319585648287	0.903366281984668	0.806520237692223
4929	4929	NR4A2	-0.570174	0.0395748194769744	0.0152003705968576
9334	9334	B4GALT5	-1.09619	2.8235913591533e-109	2.88189169693028e-111
51710	51710	ZNF44	0.315469529778069	0.105902083089721	0.0463414793435782
112268076	112268076	LOC112268076	0.816029369922379	0.895242445063777	0.747752867073521
81930	81930	KIF18A	-0.233685	0.00148656642268037	0.000418903395973515
2118	2118	ETV4	-0.721265	4.88974489518227e-22	3.01163311821996e-23
55011	55011	PIH1D1	-0.188409	0.0324982436410568	0.012160153460013
10491	10491	CRTAP	0.261665616184854	3.32352582947049e-09	4.5755015965317e-10
112268350	112268350	LOC112268350	-0.0444869	0.929404972281299	0.864911419828884
7204	7204	TRIO	0.300171163695002	6.31533520227981e-41	2.02262612649271e-42
84612	84612	PARD6B	-0.155625	0.210865123595124	0.103923555164608
4140	4140	MARK3	-0.167968	0.000464235052166793	0.000120197883638211
23237	23237	ARC	-0.234425	0.895450128676227	0.749535038491891
5223	5223	PGAM1	-0.225791	1.87274604565852e-20	1.25560108528138e-21
79693	79693	YRDC	-0.236401	0.000741304372625489	0.000198197168607871
23510	23510	KCTD2	0.311340892723199	0.00010342106904294	2.43061491037479e-05
51422	51422	PRKAG2	-1.54561	5.495108616302e-71	9.50878133393412e-73
2894	2894	GRID1	0.198421562852387	0.978796504104204	0.93636044585285
79637	79637	ARMC7	0.206265331630358	0.393201927722278	0.224278246431924
338596	338596	ST8SIA6	-0.591059	0.771999696434033	0.581454620515832
3434	3434	IFIT1	-0.072087	0.742703288476011	0.536246760784328
23566	23566	LPAR3	0.224280526714933	0.00375585900255418	0.00113636325288447
84645	84645	C22orf23	0.309790397686371	0.00704785069312324	0.00226343163684008
57120	57120	GOPC	-0.0426465	0.539118205157195	0.340174479873061
6095	6095	RORA	0.328502980069691	0.144677597014662	0.0666104211032426
56165	56165	TDRD1	1.50831098002772	0.565275427935495	0.363277662392145
4012	4012	LNPEP	-0.109739	0.0335310910487713	0.0125898940522751
115825	115825	WDFY2	-0.504374	1.35011629383184e-10	1.65517541888113e-11
728597	728597	DCDC2C	2.4019101523057	0.356121814741929	0.197488012468923
375743	375743	PTAR1	0.0846355539013186	0.192447354538591	0.0931983434461879
90407	90407	TMEM41A	-0.95819	4.04466201845126e-14	3.8624529364375e-15
25934	25934	NIPSNAP3A	-0.0967412	0.526530639240921	0.329699353231865
501	501	ALDH7A1	-1.04318	0.903366281984668	0.798219347256381
391004	391004	PRAMEF17	-1.04318	0.903366281984668	0.798219347256381
9874	9874	TLK1	-0.271841	0.00013380944326527	3.18590174925933e-05
105369669	105369669	LOC105369669	-0.667457	0.754534937742995	0.562227669764739
10990	10990	LILRB5	0.336983966005191	0.88156719431504	0.722755557959475
6494	6494	SIPA1	0.0161122620200932	0.903366281984668	0.788378382012947
11009	11009	IL24	-2.36645	4.09624767672342e-56	9.3227598461326e-58
55353	55353	LAPTM4B	-0.200515	2.66841748229048e-10	3.3417828042528e-11
84265	84265	POLR3GL	0.353366441699426	0.0450659342245076	0.01758174146687
55748	55748	CNDP2	0.101964760812378	0.0330787158684521	0.0123986974659437
151230	151230	KLHL23	-0.656443	1.02638394485941e-07	1.64963163357272e-08
4048	4048	LTA4H	0.0501692977323776	0.461457075730593	0.27536384510836
53353	53353	LRP1B	0.2123409861074	0.903366281984668	0.765986036901765
23385	23385	NCSTN	0.267596082941054	6.25041852286777e-07	1.0885436763488e-07
10970	10970	CKAP4	-0.0560159	0.731753357705098	0.525979918190889
10560	10560	SLC19A2	0.573986307185115	1.9999296534396e-10	2.48348843050894e-11
53336	53336	CPXCR1	-1.92966	0.751600392835262	0.551417002305865
29081	29081	METTL5	0.0944985292940509	0.420815788286403	0.244421060490573
27091	27091	CACNG5	0.406000062976798	0.903366281984668	0.764450457866597
84659	84659	RNASE7	0.66964088784388	0.000523960873365444	0.000136921966849076
100996750	100996750	LOC100996750	-3.27706	0.256259035084717	0.1314064104124
115361	115361	GBP4	-0.310768	0.503049318632971	0.308664611930719
7184	7184	HSP90B1	-0.654228	1.44721395855015e-169	7.89482039800353e-172
440243	440243	GOLGA6L22	-2.53489	0.519510530237206	0.322922057794493
25759	25759	SHC2	0.665689370226897	0.762056038134021	0.570625322410011
140825	140825	NEURL2	-0.281117	0.80648294805626	0.625109436626902
2802	2802	GOLGA3	-0.0137442	0.855015689595462	0.683892183442264
401138	401138	AMTN	-0.652992	0.900716868172104	0.75737777482679
333929	333929	SNAI3	-0.0773446	0.976266858477697	0.932316775623264
4345	4345	CD200	1.7737229746174	0.754252356731151	0.56188821524297
51312	51312	SLC25A37	-0.384464	2.63449011934142e-12	2.81251291482953e-13
3768	3768	KCNJ12	-0.960188	0.00898723851125647	0.00296289695159461
64208	64208	POPDC3	0.248945274338557	0.18210379913941	0.0873132598642386
2057	2057	EPOR	0.403958627999399	0.403138055699994	0.231482779636746
283219	283219	KCTD21	0.502299448656261	0.0565049375255613	0.0226742302682054
4988	4988	OPRM1	2.62211652903127	0.295877572582017	0.157206654883148
57104	57104	PNPLA2	-0.353431	1.05728069278399e-05	2.15388071682238e-06
401505	401505	TOMM5	-1.02643	6.77030930297838e-51	1.69575438313689e-52
8502	8502	PKP4	-0.129788	0.0229166885730891	0.00824963149771515
157570	157570	ESCO2	-0.825846	8.03316352369217e-30	3.59532130958302e-31
1768	1768	DNAH6	-0.360893	0.831592847922241	0.655303749354023
115827	115827	RAB3C	2.13584512649079	0.454204852115182	0.269890611914993
3975	3975	LHX1	-0.908758	0.108495321157671	0.0476117683636691
79465	79465	ULBP3	0.0398031792700879	0.903366281984668	0.797457832079617
6845	6845	VAMP7	0.0187063916981251	0.855815595256879	0.684632396064835
220388	220388	CCDC89	0.880371169766541	0.903366281984668	0.829180876378231
9419	9419	CRIPT	-0.227541	0.104827604899771	0.0457606191731638
126328	126328	NDUFA11	-0.13921	0.0720430783309941	0.0298390530323293
6472	6472	SHMT2	0.052906101870138	0.15041022626955	0.0697967679503993
84232	84232	MAF1	0.133698932936122	0.0481066029429135	0.0189288570159023
107987042	107987042	LOC107987042	0.925565803851955	0.815490064580031	0.636017568706357
116988	116988	AGAP3	-0.15331	0.0499657515841255	0.01973581631738
55929	55929	DMAP1	-0.0241815	0.873233197850617	0.710961801159465
5208	5208	PFKFB2	-0.0219243	0.85799932940459	0.687285244154686
9525	9525	VPS4B	-0.346686	2.70197087365365e-07	4.53863240587602e-08
4126	4126	MANBA	0.401406217772646	2.22633920819167e-05	4.72483297468175e-06
29986	29986	SLC39A2	2.13876393604002	0.475384550301814	0.28632382464213
79709	79709	COLGALT1	0.0827180485653422	0.185626094096922	0.0892960815162397
3159	3159	HMGA1	-0.494466	8.35707888185272e-126	7.35313134841569e-128
219899	219899	TBCEL	-0.94886	5.18262733403945e-13	5.25315581488747e-14
585	585	BBS4	0.421023844666383	0.00233735853901585	0.000680861244999573
79191	79191	IRX3	0.0277843796232588	0.903366281984668	0.812002309440678
966	966	CD59	0.123433900864715	0.000696656715654714	0.000185565353460116
8543	8543	LMO4	0.471697975844861	4.08301593018828e-12	4.41400654583353e-13
4610	4610	MYCL	-0.334773	0.646984395711626	0.438141415326767
57822	57822	GRHL3	0.739257362927586	0.526145417803267	0.329396412729602
8564	8564	KMO	1.79059979242244	0.343059342129128	0.188714835199845
353088	353088	ZNF429	0.391659389676391	0.126097311833072	0.05667278292263
57176	57176	VARS2	0.215624723491356	0.1371850900103	0.0626780071615572
7137	7137	TNNI3	1.1336856367521	0.640594054753341	0.432498684315518
10919	10919	EHMT2	-0.357886	4.79640821362182e-11	5.62413187413774e-12
3624	3624	INHBA	-2.14183	5.15638760226831e-18	3.93806702144142e-19
4242	4242	MFNG	-0.18114	0.0896621610025447	0.0382042431676727
2056	2056	EPO	-0.813422	0.791679073196346	0.60779578521401
3854	3854	KRT6B	-0.567225	0.640611112762914	0.432547777980637
284680	284680	SPATA46	1.72681555275804	0.247065515025057	0.125532701263904
9153	9153	SLC28A2	-0.234446	0.903366281984668	0.817397793540789
117177	117177	RAB3IP	-0.24872	0.00505349532323529	0.00156632269403891
399687	399687	MYO18A	0.00607688933141427	0.946706392802873	0.889508622707439
127602	127602	DNAH14	-0.0975888	0.352023542623457	0.194727569347103
489	489	ATP2A3	0.27201864092031	0.543372564306328	0.343815101546948
10280	10280	SIGMAR1	-0.368723	2.86152163472544e-09	3.92099632726338e-10
55665	55665	URGCP	0.374253958913863	1.14773076260135e-09	1.51545163457042e-10
3838	3838	KPNA2	0.0326698452172218	0.403706138153569	0.231880015532599
8228	8228	PNPLA4	-0.288831	0.020180318330657	0.00717580301034975
51295	51295	ECSIT	0.256864423368876	0.0186227651102775	0.0065640659049541
6016	6016	RIT1	-0.137521	0.152084743957516	0.0707789980384171
5589	5589	PRKCSH	-0.234727	1.30496202301421e-12	1.36022848128593e-13
56108	56108	PCDHGA7	0.915524993302122	0.797548522362554	0.614020668466009
1069	1069	CETN2	-0.257354	0.00753506296102301	0.0024366304225848
4088	4088	SMAD3	-0.205099	2.64849404713952e-09	3.62132779439361e-10
29796	29796	UQCR10	0.123630622727862	0.183358875690861	0.0880118301136977
93107	93107	KCNG4	-1.92462	0.751643330361269	0.553106850034146
139378	139378	ADGRG4	0.918865457590659	0.73918215405514	0.5330540475102
178	178	AGL	-0.593041	1.24435065606711e-13	1.2189497862694e-14
51754	51754	TMEM8B	1.07090779314238	0.000448035625714833	0.000115661942091212
93517	93517	SDR42E1	0.0884180401642332	0.95860203305516	0.906364744885976
54567	54567	DLL4	-0.757806	0.316395333707166	0.170520901343351
286046	286046	XKR6	0.880371169766541	0.903366281984668	0.829180876378231
22934	22934	RPIA	0.44058809796908	3.15793642350246e-06	5.99244740147259e-07
4863	4863	NPAT	-0.0347359	0.718992309021954	0.50795087835579
9219	9219	MTA2	0.0346441927885204	0.70837494129531	0.498164428155178
4864	4864	NPC1	0.481821358383001	4.30362312303869e-29	1.98419038873088e-30
114841037	114841037	GUCA1ANB	-0.0813969	0.98526298426462	0.978936578698676
7122	7122	CLDN5	-2.93698	0.333029232105693	0.181673619109746
8367	8367	H4C5	0.334612149086785	0.908699759423602	0.835835343003373
7701	7701	ZNF142	-0.0543654	0.530494877412801	0.333270772940585
10022	10022	INSL5	-1.04318	0.903366281984668	0.798219347256381
57446	57446	NDRG3	0.117814157662962	0.17441467695601	0.0830434029124783
651	651	BMP3	-0.664502	0.893644218750206	0.740265348263163
4648	4648	MYO7B	0.880371169766541	0.903366281984668	0.829180876378231
9739	9739	SETD1A	0.142007427555066	0.0119286109623363	0.00403731142965041
64115	64115	VSIR	0.0100651018526591	0.976324181605926	0.932685102160612
23247	23247	KATNIP	0.587961947906574	2.70572468605355e-25	1.45380326866791e-26
387990	387990	TOMM20L	0.880371169766541	0.903366281984668	0.829180876378231
376497	376497	SLC27A1	0.628642858783751	0.0321046070376359	0.0119977974798673
4430	4430	MYO1B	-0.0625785	0.0262098683863605	0.00959501340915507
5270	5270	SERPINE2	0.265163333748723	2.66000247999611e-05	5.70914422472183e-06
100130890	100130890	TSTD3	0.505860263884962	0.262485183745072	0.13543053004585
55174	55174	INTS10	-0.209579	0.00360041550507992	0.00108637595953373
55889	55889	GOLGA6B	-0.539941	0.781793924090995	0.595264991855554
1268	1268	CNR1	1.04779185227077	0.0189701042629929	0.00669984735848664
8632	8632	DNAH17	0.406776678620073	0.0360142438137584	0.0136511053217097
51649	51649	MRPS23	-0.284417	2.43053127204887e-06	4.56081038202977e-07
65268	65268	WNK2	-0.181494	0.302878778866156	0.16186816953599
57650	57650	CIP2A	-0.504784	4.4886467774363e-36	1.66665498012504e-37
54752	54752	FNDC8	-0.983331	0.864077879236455	0.696188390971422
10011	10011	SRA1	-0.0309365	0.866768570875979	0.701579980078465
10656	10656	KHDRBS3	-1.09599	0.754252356731151	0.560753413224368
26071	26071	RTL8A	0.137193320340143	0.36590430654381	0.204715818618891
100037417	100037417	DDTL	0.075316882352275	0.846023665311863	0.672407453408894
84231	84231	TRAF7	0.0678307506046427	0.0918915499318692	0.0392565789625647
158158	158158	RASEF	-1.29658	2.89182065193549e-51	7.22615906689652e-53
142683	142683	ITLN2	-0.0813969	0.98526298426462	0.9789208134582
23400	23400	ATP13A2	0.068544323810532	0.561233277129203	0.359593564411209
3232	3232	HOXD3	-0.0813969	0.98526298426462	0.978957963162187
143888	143888	POGLUT3	0.0259121257826686	0.835315430211945	0.659658120421364
8761	8761	PABPC4	-0.75509	1.21626808425618e-161	7.13437402778146e-164
54	54	ACP5	-0.137858	0.8285777124256	0.651216886375565
6228	6228	RPS23	-0.0675549	0.00545079916642181	0.00170481353562653
84872	84872	ZC3H10	0.0878174518445517	0.776691385541332	0.58629994371958
442590	442590	SPDYE5	-0.16796	0.903366281984668	0.826300999362323
9144	9144	SYNGR2	0.560957279569015	7.04696268042055e-51	1.77331475240522e-52
955	955	ENTPD6	0.263526351409559	1.28467947578685e-07	2.08888521051217e-08
56474	56474	CTPS2	-0.0682822	0.651829197363178	0.44230174537173
23530	23530	NNT	-0.192588	0.00427806996904441	0.00130966958988989
255798	255798	SMCO1	-0.0813969	0.98526298426462	0.97896349662473
283578	283578	TMED8	-0.4481	6.99124597069794e-18	5.36400148385318e-19
84804	84804	MFSD9	0.367629648912806	0.00301364094884928	0.000896420298663463
56926	56926	NCLN	-0.0549366	0.488401850295295	0.296599270067292
169834	169834	ZNF883	-0.0813969	0.98526298426462	0.978836091358989
55128	55128	TRIM68	0.279656975453383	0.00509978687953255	0.00158336297239358
201254	201254	CENPX	-0.0316339	0.852511564597945	0.680938247709207
124044	124044	SPATA2L	0.0730744403687455	0.88092741222105	0.722031835462502
100188893	100188893	TOMM6	-0.0304971	0.778254580721063	0.590659465084648
126669	126669	SHE	1.08648760999309	0.598103821598896	0.39339149176375
54621	54621	VSIG10	0.46139621502717	0.00228767146116809	0.000665582499260541
26273	26273	FBXO3	0.221475898867493	0.00352098773662087	0.00106075745045077
6253	6253	RTN2	0.918647663852435	0.000476060076405106	0.000123594667888843
26207	26207	PITPNC1	-1.81887	3.50597164254677e-24	1.96192922746928e-25
[truncated: 15,049 more rows]
